# Supplementary material for: Poly[[μ-1,3-bis­(pyridin-3-yl)urea]bis­(μ4-succinato)dicopper(II)], a ribbon-like coordination polymer
Source: IUCrdata. 2023 Sep 8;8(Pt 9):x230747. doi: 10.1107/S2414314623007472 (PMC10561230; doi:10.1107/S2414314623007472)
Supplement: Supplementary file 1 [file x-08-x230747-sup1.cif]

##############################################################################
#                                                                            #
# This CIF contains the data for a data article accepted for                 #
# publication in IUCrData. It conforms to the requirements of                #
# Notes for Authors for IUCrData, and has been                               #
# peer reviewed under the auspices of IUCrData.                              #
#                                                                            #
# Full details of the Crystallographic Information File format               #
# are given in the paper "The Crystallographic Information File (CIF):       #
# a New Standard Archive File for Crystallography" by S. R. Hall, F. H.      #
# Allen and I. D. Brown [Acta Cryst. (1991), A47, 655-685].                  #
#                                                                            #
# The current version of the core CIF dictionary is obtainable from          #
# ftp://ftp.iucr.org/pub/cif_core.dic.                                       #
#                                                                            #
# Software is freely available for graphical display of the structure(s)     #
# in this CIF. For information consult the CIF software page                 #
# http://www.iucr.org/resources/cif/software.                                #
#                                                                            #
# This file may be used for bona fide research purposes within the           #
# scientific community so long as proper attribution is given to the data    # 
# article from which it was obtained.                                        #
#                                                                            #
##############################################################################
data_I
_audit_creation_method
;
Olex2 1.3-ac4
(compiled 2020.11.27 svn.r5f609507 for Rigaku Oxford Diffraction, GUI svn.r6214)
;
_chemical_name_systematic
;
Poly[[\m-1,3-bis(pyridin-3-yl)urea]bis(\m~4~-succinato)dicopper(II)]
;
_chemical_name_common     ?
_chemical_formula_moiety     'C19 H18 Cu2 N4 O9'
_chemical_formula_sum     'C19 H18 Cu2 N4 O9'
_chemical_formula_iupac     '[Cu2 (C4 H4 O4)2 (C11 H10 N4 O)]'
_chemical_formula_weight     573.45
_chemical_melting_point     ?
_space_group_crystal_system     monoclinic
_space_group_name_H-M_alt     'P 1 21/c 1'
_space_group_name_Hall     '-P 2ybc'
loop_
    _space_group_symop_operation_xyz
    'x, y, z'
    '-x, y+1/2, -z+1/2'
    '-x, -y, -z'
    'x, -y-1/2, z-1/2'
_cell_length_a     15.587(2)
_cell_length_b     6.7579(10)
_cell_length_c     20.942(3)
_cell_angle_alpha     90
_cell_angle_beta     111.614(2)
_cell_angle_gamma     90
_cell_volume     2050.9(5)
_cell_formula_units_Z     4
_cell_measurement_reflns_used     2446
_cell_measurement_theta_min     2.81
_cell_measurement_theta_max     25.11
_cell_measurement_temperature     173.15
_exptl_crystal_description     plate
_exptl_crystal_colour     green
_exptl_crystal_size_max     0.237
_exptl_crystal_size_mid     0.122
_exptl_crystal_size_min     0.054
_exptl_crystal_density_diffrn     1.857
_exptl_crystal_density_meas     ?
_exptl_crystal_density_method     ?
_exptl_crystal_F_000     1160
loop_
    _exptl_crystal_face_index_h
    _exptl_crystal_face_index_k
    _exptl_crystal_face_index_l
    _exptl_crystal_face_perp_dist
    -1.00 -1.00 1.00 0.0970
    1.00 0.00 2.00 0.0150
    -1.00 0.00 -2.00 0.0300
    -1.00 -1.00 0.00 0.0950
    0.00 0.00 1.00 0.0220
    1.00 -2.00 0.00 0.1040
    -1.00 1.00 2.00 0.1120
    1.00 -1.00 -2.00 0.0860
    1.00 0.00 -2.00 0.0150
    -1.00 0.00 2.00 0.0420
    1.00 0.00 0.00 0.0040
    -1.00 0.00 0.00 0.0560
    2.00 1.00 -2.00 0.0590
    2.00 1.00 1.00 0.0470
_exptl_absorpt_coefficient_mu     2.138
_exptl_absorpt_correction_type     multi-scan
_exptl_absorpt_process_details
;
(SADABS; Bruker, 2013)
;
_exptl_absorpt_correction_T_min     0.5681
_exptl_absorpt_correction_T_max     0.7452
_exptl_special_details
;
Data was collected using a BRUKER CCD (charge coupled device) based
diffractometer equipped with an Oxford low-temperature apparatus operating at
173 K.  A suitable crystal was chosen and mounted on a nylon loop using
Paratone oil.  Data  were measured using omega scans of 0.5\% per frame
for 30 s. The total number of images were based on
results from the program COSMO where redundancy was expected to be 4 and
completeness to 0.83\%A to 100%. Cell parameters were
retrieved using APEX II software and refined using SAINT on all observed
reflections.Data reduction was performed using the SAINT software which
corrects for Lp. Scaling and absorption corrections were applied using SADABS6
multi-scan technique, supplied by George Sheldrick.  The structure was solved
by the direct method using the SHELXT program and refined by least squares
method on F2, SHELXL, incorporated in OLEX2.
;
_diffrn_ambient_temperature     173.15
_diffrn_source     'sealed tube'
_diffrn_source_power     2.0
_diffrn_source_voltage     50.0
_diffrn_source_current     40.0
_diffrn_radiation_type     MoK\a
_diffrn_radiation_wavelength     0.71073
_diffrn_radiation_monochromator     graphite
_diffrn_measurement_device_type     'Bruker APEXII CCD'
_diffrn_measurement_method     \w
_diffrn_detector_area_resol_mean     8.36
_diffrn_reflns_number     15941
_diffrn_reflns_av_R_equivalents     0.1097
_diffrn_reflns_av_unetI/netI     0.1034
_diffrn_reflns_theta_min     1.405
_diffrn_reflns_theta_max     25.383
_diffrn_reflns_theta_full     25.242
_diffrn_measured_fraction_theta_max     0.999
_diffrn_measured_fraction_theta_full     1.000
_diffrn_reflns_limit_h_min     -18
_diffrn_reflns_limit_h_max     18
_diffrn_reflns_limit_k_min     -8
_diffrn_reflns_limit_k_max     8
_diffrn_reflns_limit_l_min     -25
_diffrn_reflns_limit_l_max     25
_diffrn_standards_number     0
_refine_special_details     ?
_reflns_number_total     3758
_reflns_number_gt     2378
_reflns_threshold_expression     'I > 2\s(I)'
_refine_ls_structure_factor_coef     Fsqd
_refine_ls_matrix_type     full
_refine_ls_R_factor_all     0.1015
_refine_ls_R_factor_gt     0.0561
_refine_ls_wR_factor_gt     0.1232
_refine_ls_wR_factor_ref     0.1509
_refine_ls_goodness_of_fit_ref     0.985
_refine_ls_restrained_S_all     0.985
_refine_ls_number_reflns     3758
_refine_ls_number_parameters     307
_refine_ls_number_restraints     0
_refine_ls_hydrogen_treatment     constr
_refine_ls_weighting_scheme     calc
_refine_ls_weighting_details
                      'w=1/[\s^2^(Fo^2^)+(0.0685P)^2^] where P=(Fo^2^+2Fc^2^)/3'
_atom_sites_solution_hydrogens     geom
_atom_sites_solution_primary     dual
_atom_sites_solution_secondary     difmap
_refine_ls_shift/su_max     0.001
_refine_ls_shift/su_mean     0.000
_refine_diff_density_max     1.115
_refine_diff_density_min     -0.601
_refine_ls_extinction_method     none
_refine_ls_extinction_coef     .
loop_
    _atom_type_symbol
    _atom_type_description
    _atom_type_scat_dispersion_real
    _atom_type_scat_dispersion_imag
    _atom_type_scat_source
    'C' 'C' 0.0033 0.0016
                         'International Tables Vol C Tables 4.2.6.8 and 6.1.1.4'
    'H' 'H' 0.0000 0.0000
                         'International Tables Vol C Tables 4.2.6.8 and 6.1.1.4'
    'Cu' 'Cu' 0.3201 1.2651
                         'International Tables Vol C Tables 4.2.6.8 and 6.1.1.4'
    'N' 'N' 0.0061 0.0033
                         'International Tables Vol C Tables 4.2.6.8 and 6.1.1.4'
    'O' 'O' 0.0106 0.0060
                         'International Tables Vol C Tables 4.2.6.8 and 6.1.1.4'
_computing_data_collection
;
COSMO (Bruker, 2009)
;
_computing_cell_refinement
;
SAINT (Bruker, 2013)
;
_computing_data_reduction
;
SAINT (Bruker, 2013)
;
_computing_structure_solution
;
SHELXT2018 (Sheldrick, 2015a)
;
_computing_structure_refinement
;
SHELXL2018 (Sheldrick, 2015b)
;
_computing_molecular_graphics
;
CrystalMakerX (Palmer, 2020)
;
_computing_publication_material
;
OLEX2 (Dolomanov <i>et al.</i>,  2009)
;
loop_
    _atom_site_type_symbol
    _atom_site_label
    _atom_site_fract_x
    _atom_site_fract_y
    _atom_site_fract_z
    _atom_site_U_iso_or_equiv
    _atom_site_adp_type
    _atom_site_calc_flag
    _atom_site_occupancy
    _atom_site_disorder_assembly
    _atom_site_disorder_group
    Cu Cu1 0.76095(5) 0.56430(10) 0.20555(4) 0.0199(2) Uani d 1 . .
    Cu Cu2 0.77124(5) 0.49295(10) 0.33295(4) 0.0198(2) Uani d 1 . .
    O O1 0.6695(3) 0.6855(6) 0.3154(2) 0.0241(10) Uani d 1 . .
    O O2 0.6730(3) 0.7626(6) 0.2124(2) 0.0257(11) Uani d 1 . .
    O O3 0.6784(3) 1.2834(6) 0.2892(2) 0.0250(10) Uani d 1 . .
    O O4 0.6616(3) 1.3542(6) 0.1809(2) 0.0228(10) Uani d 1 . .
    O O5 0.8617(3) 0.7122(6) 0.3540(2) 0.0272(11) Uani d 1 . .
    O O6 0.8587(3) 0.7601(6) 0.2474(2) 0.0269(11) Uani d 1 . .
    O O7 0.8683(3) 1.3085(6) 0.3309(2) 0.0284(11) Uani d 1 . .
    O O8 0.8527(3) 1.3529(6) 0.2213(2) 0.0232(10) Uani d 1 . .
    O O9 0.5334(3) 0.3287(7) 0.4400(2) 0.0355(12) Uani d 1 . .
    N N1 0.7897(3) 0.4419(7) 0.4394(3) 0.0190(12) Uani d 1 . .
    N N2 0.6521(4) 0.3177(7) 0.5442(3) 0.0226(12) Uani d 1 . .
    H H2 0.665061 0.298117 0.588321 0.027 Uiso calc 1 . .
    N N3 0.5065(4) 0.2208(7) 0.5341(3) 0.0225(12) Uani d 1 . .
    H H3 0.533315 0.195629 0.578293 0.027 Uiso calc 1 . .
    N N4 0.2765(4) 0.1280(7) 0.4043(2) 0.0207(12) Uani d 1 . .
    C C1 0.6429(4) 0.7848(8) 0.2603(3) 0.0196(14) Uani d 1 . .
    C C2 0.5697(4) 0.9394(8) 0.2500(3) 0.0194(14) Uani d 1 . .
    H H2A 0.579259 1.002925 0.294759 0.023 Uiso calc 1 . .
    H H2B 0.508546 0.874023 0.234080 0.023 Uiso calc 1 . .
    C C3 0.5692(4) 1.0992(9) 0.1984(3) 0.0190(14) Uani d 1 . .
    H H3A 0.576689 1.034695 0.158311 0.023 Uiso calc 1 . .
    H H3B 0.508195 1.165147 0.181940 0.023 Uiso calc 1 . .
    C C4 0.6433(4) 1.2555(8) 0.2259(3) 0.0181(14) Uani d 1 . .
    C C5 0.8876(4) 0.7960(9) 0.3111(3) 0.0197(14) Uani d 1 . .
    C C6 0.9644(4) 0.9500(8) 0.3372(3) 0.0225(15) Uani d 1 . .
    H H6A 0.961873 1.010462 0.379568 0.027 Uiso calc 1 . .
    H H6B 1.024551 0.881653 0.349782 0.027 Uiso calc 1 . .
    C C7 0.9604(4) 1.1147(9) 0.2866(3) 0.0240(15) Uani d 1 . .
    H H7A 1.021401 1.180573 0.301650 0.029 Uiso calc 1 . .
    H H7B 0.948973 1.054800 0.241052 0.029 Uiso calc 1 . .
    C C8 0.8870(4) 1.2704(9) 0.2789(3) 0.0213(15) Uani d 1 . .
    C C9 0.8712(5) 0.4774(9) 0.4890(3) 0.0280(16) Uani d 1 . .
    H H9 0.922054 0.513711 0.476843 0.034 Uiso calc 1 . .
    C C10 0.8834(5) 0.4625(9) 0.5578(3) 0.0279(16) Uani d 1 . .
    H H10 0.942091 0.487920 0.592295 0.034 Uiso calc 1 . .
    C C11 0.8108(4) 0.4111(9) 0.5757(3) 0.0250(15) Uani d 1 . .
    H H11 0.818417 0.401257 0.622687 0.030 Uiso calc 1 . .
    C C12 0.7253(4) 0.3733(8) 0.5245(3) 0.0213(14) Uani d 1 . .
    C C13 0.7181(5) 0.3899(9) 0.4566(3) 0.0234(15) Uani d 1 . .
    H H13 0.660291 0.363379 0.421060 0.028 Uiso calc 1 . .
    C C14 0.5621(5) 0.2911(9) 0.5012(3) 0.0235(15) Uani d 1 . .
    C C15 0.2276(5) 0.0979(9) 0.4441(4) 0.0260(16) Uani d 1 . .
    H H15 0.163956 0.066116 0.423285 0.031 Uiso calc 1 . .
    C C16 0.2677(5) 0.1121(8) 0.5150(3) 0.0253(15) Uani d 1 . .
    H H16 0.231447 0.093317 0.542417 0.030 Uiso calc 1 . .
    C C17 0.3608(4) 0.1539(9) 0.5456(3) 0.0249(15) Uani d 1 . .
    H H17 0.389672 0.160856 0.594176 0.030 Uiso calc 1 . .
    C C18 0.4114(4) 0.1852(8) 0.5044(3) 0.0188(14) Uani d 1 . .
    C C19 0.3656(5) 0.1700(9) 0.4340(3) 0.0251(15) Uani d 1 . .
    H H19 0.399984 0.190872 0.405368 0.030 Uiso calc 1 . .
loop_
    _atom_site_aniso_label
    _atom_site_aniso_U_11
    _atom_site_aniso_U_22
    _atom_site_aniso_U_33
    _atom_site_aniso_U_12
    _atom_site_aniso_U_13
    _atom_site_aniso_U_23
    Cu1 0.0226(5) 0.0173(4) 0.0204(4) 0.0010(3) 0.0088(4) 0.0007(3)
    Cu2 0.0227(5) 0.0170(4) 0.0207(4) 0.0002(3) 0.0092(4) 0.0002(3)
    O1 0.030(3) 0.021(2) 0.025(3) 0.0066(19) 0.015(2) 0.0068(19)
    O2 0.034(3) 0.021(2) 0.025(3) 0.009(2) 0.015(2) 0.0029(19)
    O3 0.031(3) 0.023(2) 0.022(3) -0.007(2) 0.010(2) -0.0049(19)
    O4 0.026(3) 0.024(2) 0.018(2) -0.0066(19) 0.008(2) 0.0026(19)
    O5 0.032(3) 0.022(2) 0.025(3) -0.012(2) 0.007(2) 0.001(2)
    O6 0.032(3) 0.024(3) 0.028(3) -0.006(2) 0.015(2) -0.006(2)
    O7 0.029(3) 0.026(3) 0.032(3) 0.012(2) 0.012(2) 0.003(2)
    O8 0.025(3) 0.022(2) 0.021(2) 0.0053(19) 0.007(2) 0.0023(19)
    O9 0.028(3) 0.049(3) 0.027(3) -0.003(2) 0.006(2) 0.013(2)
    N1 0.019(3) 0.015(3) 0.019(3) 0.002(2) 0.004(2) 0.002(2)
    N2 0.029(3) 0.019(3) 0.024(3) 0.001(2) 0.015(3) 0.004(2)
    N3 0.029(3) 0.017(3) 0.021(3) 0.001(2) 0.009(3) 0.005(2)
    N4 0.028(3) 0.015(3) 0.019(3) -0.002(2) 0.008(3) 0.001(2)
    C1 0.024(4) 0.012(3) 0.025(4) -0.009(3) 0.012(3) -0.006(3)
    C2 0.018(3) 0.018(3) 0.024(3) -0.002(3) 0.010(3) 0.004(3)
    C3 0.018(3) 0.020(3) 0.021(3) -0.001(3) 0.009(3) -0.002(3)
    C4 0.016(3) 0.010(3) 0.026(4) 0.005(2) 0.005(3) -0.002(3)
    C5 0.013(3) 0.020(3) 0.024(4) 0.005(3) 0.003(3) 0.005(3)
    C6 0.017(4) 0.020(4) 0.028(4) -0.004(3) 0.005(3) -0.003(3)
    C7 0.021(4) 0.023(4) 0.028(4) 0.001(3) 0.009(3) -0.002(3)
    C8 0.021(4) 0.016(3) 0.032(4) -0.007(3) 0.014(3) -0.004(3)
    C9 0.023(4) 0.036(4) 0.028(4) -0.001(3) 0.013(3) 0.001(3)
    C10 0.024(4) 0.029(4) 0.021(4) -0.001(3) -0.002(3) 0.008(3)
    C11 0.032(4) 0.026(4) 0.017(3) 0.006(3) 0.009(3) 0.000(3)
    C12 0.028(4) 0.012(3) 0.027(4) -0.001(3) 0.014(3) 0.001(3)
    C13 0.031(4) 0.021(4) 0.019(3) 0.002(3) 0.011(3) -0.001(3)
    C14 0.027(4) 0.017(3) 0.029(4) 0.003(3) 0.012(3) 0.002(3)
    C15 0.019(4) 0.019(4) 0.040(4) 0.002(3) 0.011(3) -0.003(3)
    C16 0.038(4) 0.014(3) 0.033(4) -0.001(3) 0.024(4) 0.005(3)
    C17 0.026(4) 0.026(4) 0.024(4) 0.001(3) 0.011(3) -0.002(3)
    C18 0.024(4) 0.015(3) 0.018(3) 0.000(3) 0.008(3) 0.001(3)
    C19 0.029(4) 0.021(4) 0.027(4) 0.001(3) 0.013(3) -0.001(3)
_geom_special_details     ?
loop_
    _geom_bond_atom_site_label_1
    _geom_bond_atom_site_label_2
    _geom_bond_site_symmetry_2
    _geom_bond_distance
    _geom_bond_publ_flag
    Cu1 O2 . 1.960(4) y
    Cu1 O4 1_545 2.023(4) y
    Cu1 O6 . 1.963(4) y
    Cu1 O8 1_545 1.961(4) y
    Cu1 N4 2_655 2.197(5) y
    Cu2 O1 . 1.979(4) y
    Cu2 O3 1_545 1.990(4) y
    Cu2 O5 . 1.980(4) y
    Cu2 O7 1_545 1.973(4) y
    Cu2 N1 . 2.167(5) y
    O1 C1 . 1.265(7) ?
    O2 C1 . 1.264(7) ?
    O3 C4 . 1.248(7) ?
    O4 C4 . 1.271(7) ?
    O5 C5 . 1.249(7) ?
    O6 C5 . 1.263(7) ?
    O7 C8 . 1.254(7) ?
    O8 C8 . 1.256(7) ?
    O9 C14 . 1.218(7) ?
    N1 C9 . 1.333(8) ?
    N1 C13 . 1.340(7) ?
    N2 H2 . 0.8800 ?
    N2 C12 . 1.401(8) ?
    N2 C14 . 1.371(8) ?
    N3 H3 . 0.8800 ?
    N3 C14 . 1.376(8) ?
    N3 C18 . 1.400(8) ?
    N4 C15 . 1.335(8) ?
    N4 C19 . 1.327(8) ?
    C1 C2 . 1.504(8) ?
    C2 H2A . 0.9900 ?
    C2 H2B . 0.9900 ?
    C2 C3 . 1.526(8) ?
    C3 H3A . 0.9900 ?
    C3 H3B . 0.9900 ?
    C3 C4 . 1.515(8) ?
    C5 C6 . 1.528(8) ?
    C6 H6A . 0.9900 ?
    C6 H6B . 0.9900 ?
    C6 C7 . 1.522(8) ?
    C7 H7A . 0.9900 ?
    C7 H7B . 0.9900 ?
    C7 C8 . 1.519(8) ?
    C9 H9 . 0.9500 ?
    C9 C10 . 1.386(9) ?
    C10 H10 . 0.9500 ?
    C10 C11 . 1.361(9) ?
    C11 H11 . 0.9500 ?
    C11 C12 . 1.392(8) ?
    C12 C13 . 1.389(8) ?
    C13 H13 . 0.9500 ?
    C15 H15 . 0.9500 ?
    C15 C16 . 1.387(9) ?
    C16 H16 . 0.9500 ?
    C16 C17 . 1.383(9) ?
    C17 H17 . 0.9500 ?
    C17 C18 . 1.383(8) ?
    C18 C19 . 1.385(8) ?
    C19 H19 . 0.9500 ?
loop_
    _geom_angle_atom_site_label_1
    _geom_angle_atom_site_label_2
    _geom_angle_atom_site_label_3
    _geom_angle_site_symmetry_1
    _geom_angle_site_symmetry_3
    _geom_angle
    _geom_angle_publ_flag
    O2 Cu1 O4 . 1_545 90.48(18) y
    O2 Cu1 O6 . . 87.41(18) y
    O2 Cu1 O8 . 1_545 166.45(17) y
    O2 Cu1 N4 . 2_655 91.11(18) y
    O4 Cu1 N4 1_545 2_655 89.25(17) y
    O6 Cu1 O4 . 1_545 169.11(17) y
    O6 Cu1 N4 . 2_655 101.47(18) y
    O8 Cu1 O4 1_545 1_545 88.52(17) y
    O8 Cu1 O6 1_545 . 91.03(18) y
    O8 Cu1 N4 1_545 2_655 102.38(18) y
    O1 Cu2 O3 . 1_545 89.16(18) y
    O1 Cu2 O5 . . 90.34(18) y
    O1 Cu2 N1 . . 95.10(17) y
    O3 Cu2 N1 1_545 . 99.11(18) y
    O5 Cu2 O3 . 1_545 166.52(17) y
    O5 Cu2 N1 . . 94.36(18) y
    O7 Cu2 O1 1_545 . 168.62(18) y
    O7 Cu2 O3 1_545 1_545 88.50(18) y
    O7 Cu2 O5 1_545 . 89.35(19) y
    O7 Cu2 N1 1_545 . 96.27(18) y
    C1 O1 Cu2 . . 119.2(4) ?
    C1 O2 Cu1 . . 127.8(4) ?
    C4 O3 Cu2 . 1_565 123.8(4) ?
    C4 O4 Cu1 . 1_565 122.6(4) ?
    C5 O5 Cu2 . . 124.8(4) ?
    C5 O6 Cu1 . . 121.1(4) ?
    C8 O7 Cu2 . 1_565 125.0(4) ?
    C8 O8 Cu1 . 1_565 120.7(4) ?
    C9 N1 Cu2 . . 120.0(4) ?
    C9 N1 C13 . . 119.1(5) ?
    C13 N1 Cu2 . . 120.7(4) ?
    C12 N2 H2 . . 116.9 ?
    C14 N2 H2 . . 116.9 ?
    C14 N2 C12 . . 126.1(5) ?
    C14 N3 H3 . . 116.7 ?
    C14 N3 C18 . . 126.5(5) ?
    C18 N3 H3 . . 116.7 ?
    C15 N4 Cu1 . 2_645 129.1(4) ?
    C19 N4 Cu1 . 2_645 111.2(4) ?
    C19 N4 C15 . . 118.6(6) ?
    O1 C1 C2 . . 118.4(5) ?
    O2 C1 O1 . . 124.7(6) ?
    O2 C1 C2 . . 116.9(5) ?
    C1 C2 H2A . . 108.9 ?
    C1 C2 H2B . . 108.9 ?
    C1 C2 C3 . . 113.5(5) ?
    H2A C2 H2B . . 107.7 ?
    C3 C2 H2A . . 108.9 ?
    C3 C2 H2B . . 108.9 ?
    C2 C3 H3A . . 108.6 ?
    C2 C3 H3B . . 108.6 ?
    H3A C3 H3B . . 107.5 ?
    C4 C3 C2 . . 114.8(5) ?
    C4 C3 H3A . . 108.6 ?
    C4 C3 H3B . . 108.6 ?
    O3 C4 O4 . . 125.4(5) ?
    O3 C4 C3 . . 119.0(5) ?
    O4 C4 C3 . . 115.5(5) ?
    O5 C5 O6 . . 126.1(6) ?
    O5 C5 C6 . . 117.9(6) ?
    O6 C5 C6 . . 115.9(5) ?
    C5 C6 H6A . . 108.5 ?
    C5 C6 H6B . . 108.5 ?
    H6A C6 H6B . . 107.5 ?
    C7 C6 C5 . . 115.0(5) ?
    C7 C6 H6A . . 108.5 ?
    C7 C6 H6B . . 108.5 ?
    C6 C7 H7A . . 108.6 ?
    C6 C7 H7B . . 108.6 ?
    H7A C7 H7B . . 107.6 ?
    C8 C7 C6 . . 114.6(5) ?
    C8 C7 H7A . . 108.6 ?
    C8 C7 H7B . . 108.6 ?
    O7 C8 O8 . . 126.2(6) ?
    O7 C8 C7 . . 117.2(6) ?
    O8 C8 C7 . . 116.6(5) ?
    N1 C9 H9 . . 119.2 ?
    N1 C9 C10 . . 121.6(6) ?
    C10 C9 H9 . . 119.2 ?
    C9 C10 H10 . . 120.2 ?
    C11 C10 C9 . . 119.7(6) ?
    C11 C10 H10 . . 120.2 ?
    C10 C11 H11 . . 120.3 ?
    C10 C11 C12 . . 119.5(6) ?
    C12 C11 H11 . . 120.3 ?
    C11 C12 N2 . . 118.4(6) ?
    C13 C12 N2 . . 123.7(6) ?
    C13 C12 C11 . . 117.9(6) ?
    N1 C13 C12 . . 122.3(6) ?
    N1 C13 H13 . . 118.8 ?
    C12 C13 H13 . . 118.8 ?
    O9 C14 N2 . . 123.6(6) ?
    O9 C14 N3 . . 122.9(6) ?
    N2 C14 N3 . . 113.4(6) ?
    N4 C15 H15 . . 119.2 ?
    N4 C15 C16 . . 121.5(6) ?
    C16 C15 H15 . . 119.2 ?
    C15 C16 H16 . . 120.3 ?
    C17 C16 C15 . . 119.4(6) ?
    C17 C16 H16 . . 120.3 ?
    C16 C17 H17 . . 120.5 ?
    C18 C17 C16 . . 119.0(6) ?
    C18 C17 H17 . . 120.5 ?
    C17 C18 N3 . . 120.1(6) ?
    C17 C18 C19 . . 117.7(6) ?
    C19 C18 N3 . . 122.1(6) ?
    N4 C19 C18 . . 123.7(6) ?
    N4 C19 H19 . . 118.2 ?
    C18 C19 H19 . . 118.2 ?
loop_
    _geom_torsion_atom_site_label_1
    _geom_torsion_atom_site_label_2
    _geom_torsion_atom_site_label_3
    _geom_torsion_atom_site_label_4
    _geom_torsion_site_symmetry_1
    _geom_torsion_site_symmetry_2
    _geom_torsion_site_symmetry_3
    _geom_torsion_site_symmetry_4
    _geom_torsion
    _geom_torsion_publ_flag
    Cu1 O2 C1 O1 . . . . 4.2(9) ?
    Cu1 O2 C1 C2 . . . . -175.2(4) ?
    Cu1 O4 C4 O3 1_565 . . . 5.2(8) ?
    Cu1 O4 C4 C3 1_565 . . . -177.9(4) ?
    Cu1 O6 C5 O5 . . . . 2.4(9) ?
    Cu1 O6 C5 C6 . . . . 179.4(4) ?
    Cu1 O8 C8 O7 1_565 . . . 0.4(9) ?
    Cu1 O8 C8 C7 1_565 . . . -177.5(4) ?
    Cu1 N4 C15 C16 2_645 . . . 167.8(4) ?
    Cu1 N4 C19 C18 2_645 . . . -169.4(5) ?
    Cu2 O1 C1 O2 . . . . 4.5(8) ?
    Cu2 O1 C1 C2 . . . . -176.2(4) ?
    Cu2 O3 C4 O4 1_565 . . . 0.4(8) ?
    Cu2 O3 C4 C3 1_565 . . . -176.4(4) ?
    Cu2 O5 C5 O6 . . . . 2.4(9) ?
    Cu2 O5 C5 C6 . . . . -174.6(4) ?
    Cu2 O7 C8 O8 1_565 . . . 5.8(9) ?
    Cu2 O7 C8 C7 1_565 . . . -176.4(4) ?
    Cu2 N1 C9 C10 . . . . 174.5(5) ?
    Cu2 N1 C13 C12 . . . . -174.1(4) ?
    O1 C1 C2 C3 . . . . 157.7(5) ?
    O2 C1 C2 C3 . . . . -22.9(8) ?
    O5 C5 C6 C7 . . . . -150.1(6) ?
    O6 C5 C6 C7 . . . . 32.6(8) ?
    N1 C9 C10 C11 . . . . -0.2(10) ?
    N2 C12 C13 N1 . . . . -179.5(5) ?
    N3 C18 C19 N4 . . . . 177.0(5) ?
    N4 C15 C16 C17 . . . . -1.5(9) ?
    C1 C2 C3 C4 . . . . -78.3(7) ?
    C2 C3 C4 O3 . . . . -22.2(8) ?
    C2 C3 C4 O4 . . . . 160.7(5) ?
    C5 C6 C7 C8 . . . . 75.8(7) ?
    C6 C7 C8 O7 . . . . 32.4(8) ?
    C6 C7 C8 O8 . . . . -149.6(5) ?
    C9 N1 C13 C12 . . . . 0.7(9) ?
    C9 C10 C11 C12 . . . . 0.3(9) ?
    C10 C11 C12 N2 . . . . 179.0(6) ?
    C10 C11 C12 C13 . . . . 0.0(9) ?
    C11 C12 C13 N1 . . . . -0.5(9) ?
    C12 N2 C14 O9 . . . . -6.2(9) ?
    C12 N2 C14 N3 . . . . 175.0(5) ?
    C13 N1 C9 C10 . . . . -0.3(9) ?
    C14 N2 C12 C11 . . . . 174.2(5) ?
    C14 N2 C12 C13 . . . . -6.8(9) ?
    C14 N3 C18 C17 . . . . -166.6(6) ?
    C14 N3 C18 C19 . . . . 16.7(9) ?
    C15 N4 C19 C18 . . . . -0.2(9) ?
    C15 C16 C17 C18 . . . . 1.6(9) ?
    C16 C17 C18 N3 . . . . -177.7(5) ?
    C16 C17 C18 C19 . . . . -0.9(9) ?
    C17 C18 C19 N4 . . . . 0.3(9) ?
    C18 N3 C14 O9 . . . . -1.0(10) ?
    C18 N3 C14 N2 . . . . 177.8(5) ?
    C19 N4 C15 C16 . . . . 0.8(9) ?
loop_
    _geom_hbond_atom_site_label_D
    _geom_hbond_atom_site_label_H
    _geom_hbond_atom_site_label_A
    _geom_hbond_site_symmetry_A
    _geom_hbond_distance_DH
    _geom_hbond_distance_HA
    _geom_hbond_distance_DA
    _geom_hbond_angle_DHA
    _geom_hbond_publ_flag
    N2 H2 O4 4_576 0.88 2.21 3.042(6) 156.8 yes
    N3 H3 O4 4_576 0.88 2.36 3.174(6) 154.2 yes
    C2 H2A O3 . 0.99 2.48 2.815(7) 99.6 n
    C3 H3A O2 . 0.99 2.38 2.744(7) 100.8 n
    C6 H6A O7 . 0.99 2.47 2.825(7) 100.3 n
    C7 H7B O6 . 0.99 2.47 2.824(8) 100.5 n
    C9 H9 O5 . 0.95 2.74 3.196(8) 110.2 n
    C13 H13 O9 . 0.95 2.17 2.800(8) 122.9 n
    C19 H19 O2 2_645 0.95 2.35 2.965(8) 121.6 n
    C19 H19 O4 2_635 0.95 2.84 3.126(7) 98.4 n
    C19 H19 O9 . 0.95 2.15 2.786(8) 123.5 n
_shelx_space_group_comment     ?
_shelx_estimated_absorpt_T_min     0.631
_shelx_estimated_absorpt_T_max     0.893
_shelx_hkl_file
;
  -1   0   0  227.78   20.10
   2   0   0 7775.22  592.04
  -2   0   0 7746.12  593.64
  -3   0   0  120.79   16.50
   3   0   0  113.39   13.30
   4   0   0   68.79   11.20
  -4   0   0   62.29   15.30
   5   0   0    8.10    6.50
   5   0   0   -2.70    8.10
  -5   0   0   -7.10    8.60
   6   0   0  159.38   25.10
  -6   0   0  150.48   25.20
   6   0   0  143.19   18.10
   7   0   0  354.26   35.60
  -7   0   0  405.86   43.20
   7   0   0  392.86   40.70
   8   0   0 1809.92  148.79
  -8   0   0 1846.82  156.78
   8   0   0 1933.91  154.88
  -9   0   0 2640.34  220.48
   9   0   0 2711.23  211.78
   9   0   0 2629.84  217.58
  10   0   0 1632.04  135.09
  10   0   0 1624.44  128.29
 -10   0   0 1363.06  135.99
  11   0   0 1433.86  127.39
 -11   0   0 1426.26  130.79
  12   0   0   27.00   18.70
 -12   0   0    6.30   15.50
  13   0   0   15.80   16.20
 -13   0   0   22.20   19.40
  14   0   0   19.00   21.70
 -14   0   0   23.40   20.60
 -15   0   0  265.27   53.39
  15   0   0  211.98   45.40
 -16   0   0   26.40   27.30
 -17   0   0  161.48   44.10
   0  -1   0   -0.30    2.20
   0  -1   0   -1.30    4.40
   0   1   0    2.40    5.60
  -1  -1   0  117.09   14.50
  -1  -1   0  131.09   12.90
   1  -1   0  125.79   14.00
   1   1   0  105.69   17.10
   1   1   0  106.89   14.70
  -1   1   0  143.59   13.20
  -1   1   0  152.28   15.50
   2  -1   0   -4.60    5.60
  -2  -1   0    3.00    6.60
  -2   1   0    8.90    7.40
   2   1   0   -0.60    6.50
   3  -1   0  300.67   28.20
   3  -1   0  233.38   24.70
  -3  -1   0  253.87   26.90
   3   1   0  289.27   26.40
  -3   1   0  257.57   26.70
  -4  -1   0   38.40   11.60
   4  -1   0    4.80    6.00
   4  -1   0    7.80    9.40
   4   1   0    7.50    7.40
  -4   1   0   23.30   10.00
  -4   1   0   29.00   10.80
  -5  -1   0   -8.70    9.60
   5  -1   0    0.30    8.70
   5  -1   0   -1.50    4.90
  -5   1   0    0.30    9.10
  -5   1   0   23.30   10.00
   5   1   0    3.30    7.20
  -6  -1   0  239.78   28.70
   6  -1   0  162.28   21.40
   6  -1   0  269.57   29.60
   6   1   0  208.78   23.70
  -6   1   0  216.98   27.70
   7  -1   0  555.44   57.19
  -7  -1   0  573.64   58.09
   7  -1   0  601.64   53.59
  -7   1   0  593.04   58.59
   7   1   0  624.84   53.89
   8  -1   0   29.80   11.20
  -8  -1   0   23.50   14.10
   8  -1   0   40.70   16.70
   8   1   0   29.50   11.60
  -8   1   0   13.80   13.20
   9  -1   0   13.90   13.90
   9  -1   0   21.40   10.20
  -9  -1   0   36.80   19.50
  -9   1   0   40.20   16.10
   9   1   0   14.70   11.20
  10  -1   0   -1.50   11.50
  10  -1   0   14.20   10.50
 -10  -1   0   12.40   16.50
  10   1   0   12.90   10.90
 -10   1   0   32.60   17.10
 -11  -1   0   28.00   18.90
  11  -1   0   19.30   15.70
  11   1   0   41.10   24.40
  11   1   0   31.20   16.30
 -11   1   0   93.49   26.20
 -12  -1   0   24.90   19.20
  12  -1   0   51.19   22.00
 -12   1   0   30.10   20.70
  13  -1   0   -6.10   14.40
 -13  -1   0   45.30   23.60
 -13   1   0   39.00   21.10
  13   1   0   22.80   18.80
 -14  -1   0   49.40   24.00
  14  -1   0   16.00   20.40
  14   1   0    8.30   17.80
 -14   1   0   39.10   23.50
  15  -1   0   -9.00   16.90
 -15  -1   0   -0.10   20.20
 -15   1   0  -13.20   18.90
  16  -1   0   -4.70   19.50
 -16  -1   0   33.50   32.20
 -16   1   0   30.40   25.10
 -17  -1   0   13.10   27.10
 -17   1   0   27.70   28.60
   0  -2   0   38.20   11.60
   0  -2   0   57.59    7.90
   0   2   0   50.29   12.90
   1  -2   0 1198.18  103.79
  -1  -2   0 1293.07  100.49
  -1  -2   0 1268.07  104.09
   1   2   0 1291.37  104.79
  -1   2   0 1274.77  104.49
   1   2   0 1318.07  104.59
  -1   2   0 1284.37  100.09
   2  -2   0 1857.71  146.59
  -2  -2   0 1793.22  144.09
  -2  -2   0 1828.82  146.79
  -2   2   0 1837.62  143.59
   2   2   0 1786.42  146.59
   2   2   0 1829.12  147.29
  -2   2   0 1926.61  147.49
  -3  -2   0  717.13   61.69
   3  -2   0  666.33   60.39
  -3  -2   0  647.14   59.59
   3   2   0  713.33   61.99
  -3   2   0  735.43   59.59
   3   2   0  722.83   61.49
  -3   2   0  744.43   62.39
  -4  -2   0 6459.95  496.85
  -4  -2   0 6452.15  496.95
   4  -2   0 6309.47  496.35
  -4   2   0 6372.96  497.95
   4   2   0 6239.08  501.75
  -4   2   0 6608.34  496.55
   4   2   0 6533.85  497.45
   5  -2   0 2250.77  179.28
  -5  -2   0 2155.28  180.68
   5  -2   0 2196.98  182.28
   5   2   0 2419.66  180.98
  -5   2   0 2244.58  181.18
   6  -2   0 4183.78  324.57
  -6  -2   0 4093.39  327.57
   6  -2   0 4163.88  328.37
  -6   2   0 4168.68  327.27
  -6   2   0 4099.69  327.17
   6   2   0 4221.28  325.97
   7  -2   0  459.65   46.20
  -7  -2   0  450.05   49.90
   7  -2   0  536.05   51.49
  -7   2   0  492.75   49.60
  -7   2   0  541.85   51.49
   7   2   0  487.45   48.30
   8  -2   0   89.29   17.90
   8  -2   0  115.79   26.80
  -8  -2   0  182.18   30.00
  -8   2   0  100.09   23.70
   8   2   0  123.69   22.80
  -8   2   0  125.59   24.90
  -9  -2   0  216.18   37.60
   9  -2   0  185.18   36.20
   9  -2   0  226.98   27.70
  -9   2   0  209.08   35.90
   9   2   0  285.87   32.50
 -10  -2   0  -10.80   12.10
  10  -2   0   14.00   15.30
 -10   2   0   14.90   13.70
  10   2   0   -0.40   11.50
  11  -2   0  266.17   42.70
 -11  -2   0  389.86   49.10
  11   2   0  370.46   42.80
 -11   2   0  301.77   43.60
  12  -2   0  -10.10   15.30
 -12  -2   0    7.90   18.80
 -12   2   0   -4.60   14.00
  13  -2   0  352.36   52.49
 -13  -2   0  401.46   54.79
 -13   2   0  283.97   52.39
 -14  -2   0    7.20   19.70
  14  -2   0   11.50   22.60
 -14   2   0   38.60   23.50
 -15  -2   0  401.36   60.99
  15  -2   0  299.77   60.29
 -15   2   0  471.15   62.09
 -16  -2   0   -8.40   21.10
  16  -2   0    9.40   22.40
 -16   2   0   19.50   23.80
   0  -3   0    1.50    4.10
   0  -3   0    6.30    8.10
   0   3   0    3.50    9.60
  -1  -3   0   52.49   13.90
  -1  -3   0   41.60    8.40
   1  -3   0   40.10    8.00
   1  -3   0   19.30   11.20
   1   3   0   34.60   13.00
  -1   3   0   46.00   14.90
  -1   3   0   50.49    9.00
   2  -3   0  153.88   21.10
  -2  -3   0  149.99   16.40
  -2  -3   0  151.58   21.20
   2   3   0   96.49   20.10
  -2   3   0   99.39   21.90
  -2   3   0  119.39   15.60
   3  -3   0  577.04   54.79
  -3  -3   0  593.84   51.49
  -3  -3   0  594.44   55.39
   3   3   0  589.54   55.59
  -3   3   0  602.54   51.19
  -3   3   0  563.34   55.79
   3   3   0  567.44   55.79
  -4  -3   0   12.80    9.90
   4  -3   0    6.00    8.10
  -4  -3   0   -1.00    6.40
  -4   3   0   -6.70    6.00
   4   3   0   -3.20    8.20
  -4   3   0   -6.30    9.30
   4   3   0   14.40   11.50
   5  -3   0 1030.20   89.39
  -5  -3   0  975.80   88.29
  -5  -3   0 1082.69   90.59
  -5   3   0 1066.59   92.19
   5   3   0  986.20   89.89
  -5   3   0 1027.80   87.89
   5   3   0 1074.19   91.29
  -6  -3   0   61.19   16.50
   6  -3   0   47.20   16.90
  -6  -3   0   38.90   13.90
   6  -3   0   62.79   15.70
   6   3   0   46.10   15.40
   6   3   0   44.00   14.60
  -6   3   0   58.19   15.30
  -6   3   0   28.00   14.50
   7  -3   0  340.47   38.20
  -7  -3   0  442.76   42.30
   7  -3   0  398.36   44.90
  -7  -3   0  381.36   41.50
   7   3   0  314.17   42.30
  -7   3   0  341.87   41.30
   7   3   0  303.47   39.30
   8  -3   0  164.48   24.30
  -8  -3   0  182.18   31.00
  -8  -3   0  110.59   24.10
   8  -3   0  100.69   26.20
   8   3   0  140.99   27.00
  -8   3   0  151.78   29.60
  -9  -3   0  147.69   27.70
   9  -3   0  117.99   29.90
  -9  -3   0  152.28   30.70
   9  -3   0  131.59   24.80
   9   3   0  198.18   31.20
  -9   3   0  170.48   32.90
  -9   3   0  177.28   32.00
  10  -3   0    9.80   15.80
 -10  -3   0   -5.00   14.70
 -10  -3   0   18.80   13.00
  10   3   0   -3.40   11.50
 -10   3   0   21.60   15.70
 -10   3   0  -16.80    9.40
 -11  -3   0  143.89   34.90
  11  -3   0   67.49   25.20
 -11   3   0   34.10   20.10
  11   3   0   95.59   23.00
 -12  -3   0   13.30   19.70
  12  -3   0   66.69   27.20
 -12   3   0   22.20   18.80
  13  -3   0   36.10   28.10
 -13  -3   0  199.38   43.00
 -13   3   0   83.29   28.40
 -14  -3   0  166.68   43.40
  14  -3   0  132.99   38.50
 -14   3   0  112.19   33.00
  15  -3   0   27.50   29.00
 -15  -3   0   25.20   26.30
 -15   3   0  -17.30   21.40
 -16  -3   0   77.59   34.50
  16  -3   0   45.10   33.90
 -16   3   0   76.89   33.30
   0  -4   0  326.27   38.30
   0  -4   0  319.97   29.00
   0   4   0  353.26   40.20
  -1  -4   0   59.19   17.10
  -1  -4   0   70.29   10.90
   1  -4   0   54.99   16.70
   1  -4   0   53.19    9.80
   1   4   0   67.89   18.50
  -1   4   0   44.50   15.70
   2  -4   0  113.79   22.20
  -2  -4   0   71.79   18.20
  -2  -4   0   69.39   12.60
   2  -4   0   54.69   12.80
  -2   4   0   90.89   21.50
  -2   4   0   99.39   14.00
   2   4   0   73.99   18.90
   3  -4   0  232.98   30.60
  -3  -4   0  240.48   25.60
  -3  -4   0  187.68   29.50
  -3   4   0  274.87   26.20
  -3   4   0  180.48   33.50
   3   4   0  265.07   32.30
  -4  -4   0    2.30    7.80
  -4  -4   0    9.30   10.90
   4  -4   0   -8.30    8.20
   4   4   0   16.20   12.00
  -4   4   0   -1.20    7.60
   4   4   0   -5.10   10.20
  -4   4   0    5.00   12.10
  -5  -4   0   31.10   14.90
   5  -4   0   23.70   13.20
  -5  -4   0   19.70   10.60
  -5   4   0    0.70    9.10
   5   4   0   16.00   12.20
   5   4   0    9.70   11.30
  -5   4   0   12.90   11.90
   6  -4   0   12.30   11.40
  -6  -4   0   -2.40    9.40
  -6  -4   0    4.60   10.60
   6   4   0   -4.80    9.70
   6   4   0    6.30   12.40
  -6   4   0   18.90   15.10
  -6   4   0   -4.90    9.00
   7  -4   0  206.28   33.80
   7  -4   0  203.88   39.00
  -7  -4   0  222.88   31.30
  -7  -4   0  217.38   31.30
   7   4   0  234.78   33.30
  -7   4   0  205.88   29.20
   7   4   0  229.68   36.50
  -7   4   0  146.89   32.40
   8  -4   0   96.59   28.50
  -8  -4   0   94.29   24.50
   8  -4   0   76.99   21.50
  -8  -4   0  107.69   25.10
  -8   4   0   67.89   22.70
   8   4   0   89.49   23.70
   8   4   0   52.69   19.90
  -8   4   0  124.39   25.20
  -9  -4   0  576.24   61.39
  -9  -4   0  497.15   57.49
   9  -4   0  543.15   58.69
   9  -4   0  568.34   64.69
   9   4   0  501.55   65.19
   9   4   0  530.65   58.99
  -9   4   0  616.64   63.89
  -9   4   0  558.14   59.79
  10  -4   0   -5.80   13.40
 -10  -4   0    7.90   17.60
 -10  -4   0   -3.30   11.80
 -10   4   0    1.80   14.90
  10   4   0    7.40   14.40
  11  -4   0  515.55   62.49
 -11  -4   0  408.66   58.39
 -11  -4   0  446.16   54.49
 -11   4   0  454.45   58.79
  11   4   0  477.25   57.39
  12  -4   0   -9.10   19.10
 -12  -4   0    2.90   19.70
 -12  -4   0   -3.80   15.70
  12   4   0   -2.40   18.10
 -12   4   0  -16.30   16.00
 -13  -4   0  118.29   36.20
  13  -4   0  109.79   38.70
 -13   4   0   93.89   30.80
 -14  -4   0   -7.80   22.70
  14  -4   0    3.80   25.70
 -14   4   0    1.70   22.60
 -15  -4   0   73.89   35.50
  15  -4   0   58.59   35.80
   0  -5   0    8.30   11.50
   0   5   0   -2.70   11.70
  -1  -5   0  132.49   29.00
   1  -5   0  163.78   30.30
   1   5   0  173.18   32.50
  -1   5   0  121.59   28.70
  -2  -5   0    2.60   11.30
   2  -5   0   -3.00   10.20
   2   5   0   23.40   14.20
  -2   5   0    0.00   10.20
  -3  -5   0   59.09   19.70
   3  -5   0   73.09   20.90
   3   5   0   54.89   19.70
  -3   5   0   74.09   22.50
  -4  -5   0   -2.70    9.80
   4  -5   0   24.50   14.40
   4   5   0   -5.30   12.70
  -4   5   0    6.10   11.90
   5  -5   0   72.79   22.20
  -5  -5   0   56.99   19.60
   5   5   0   82.39   23.30
  -5   5   0  108.09   28.60
  -6  -5   0   -6.60   10.60
   6  -5   0   10.40   14.20
   6   5   0    5.90   15.00
  -6   5   0  -11.90   12.90
   7  -5   0    4.90   12.50
  -7  -5   0    7.90   12.50
  -7   5   0    8.70   14.60
   7   5   0  -10.40   12.50
  -8  -5   0    4.90   13.10
   8  -5   0    9.30   14.40
   8  -5   0    2.80   18.90
   8   5   0    3.00   15.10
  -8   5   0   38.00   19.90
   8   5   0   10.50   14.90
   9  -5   0  171.28   40.10
   9  -5   0  149.59   40.30
  -9  -5   0  168.58   36.10
   9   5   0  161.08   35.70
  -9   5   0  187.18   41.20
   9   5   0  173.48   36.40
 -10  -5   0   83.19   27.30
  10  -5   0   92.49   33.40
  10   5   0   47.00   23.30
 -10   5   0  -18.10   16.20
  10   5   0   48.80   26.40
  11  -5   0  122.39   36.50
 -11  -5   0   84.79   27.90
 -11   5   0  139.69   38.60
  11   5   0  100.39   30.40
 -12  -5   0   57.39   25.80
  12  -5   0   13.30   27.50
 -12   5   0   59.99   29.60
  12   5   0   44.80   25.70
  13  -5   0   15.20   27.20
   0  -6   0  -14.00   13.20
   0   6   0    6.90   14.20
   1  -6   0   -9.90   11.80
  -1  -6   0   -0.60   12.70
  -1   6   0   -8.50   14.60
   1   6   0    8.50   15.70
  -2  -6   0   -6.60   15.50
   2  -6   0  -13.00   11.80
  -2   6   0  -14.40   13.10
   2   6   0   -7.00   14.60
  -3  -6   0    3.60   14.60
   3  -6   0   12.00   15.00
   3   6   0   -3.30   13.20
  -3   6   0   26.10   19.00
   4  -6   0   53.39   20.60
  -4  -6   0    8.50   15.80
   4   6   0   62.49   22.00
  -4   6   0  -14.50   15.50
  -5  -6   0   31.20   18.80
   5  -6   0    1.00   14.80
  -5   6   0  -23.40   13.00
   5   6   0    8.90   18.40
  -6  -6   0    7.30   17.10
   6  -6   0   -2.50   15.40
   6   6   0   -3.10   15.10
  -6   6   0   -8.50   16.70
   7  -6   0   75.39   25.00
  -7  -6   0   39.10   20.70
   7   6   0   18.60   21.00
  -7   6   0   20.70   20.80
   8  -6   0   -4.30   20.90
  -8  -6   0    7.90   18.00
   8  -6   0    3.40   13.80
   8   6   0    9.30   19.50
  -8   6   0    6.90   18.80
  -9  -6   0   29.20   22.20
   9  -6   0   -3.90   22.50
   9   6   0   14.80   19.20
  -9   6   0   36.70   25.30
 -10  -6   0  -15.40   19.30
  10  -6   0    2.10   25.80
 -10   6   0  -30.50   18.80
 -11  -6   0   -1.60   19.40
  11  -6   0   43.30   31.70
 -11   6   0   -5.80   24.40
   0  -7   0   10.60   17.40
   0   7   0   10.20   18.70
  -1  -7   0   -6.10   15.80
   1  -7   0    7.50   17.30
  -1   7   0   23.10   24.00
   1   7   0  -14.60   16.30
  -2  -7   0   68.19   24.60
   2  -7   0   35.60   23.40
   2   7   0   37.80   24.00
  -2   7   0   -3.30   16.40
  -3  -7   0    5.00   17.90
   3  -7   0   36.60   20.20
   3   7   0   76.19   30.00
  -3   7   0   29.90   23.00
   4  -7   0   -0.90   18.00
  -4  -7   0   15.20   19.10
   4   7   0   -5.30   16.60
  -4   7   0  -30.10   16.20
  -5  -7   0   40.30   22.70
   5  -7   0    7.70   20.80
  -5   7   0   31.50   25.40
   5   7   0   27.60   23.00
  -6  -7   0   27.10   22.20
   6  -7   0    7.50   23.00
  -6   7   0  -17.40   18.70
   6   7   0   37.10   24.10
   7  -7   0   23.70   23.10
  -7  -7   0    1.20   18.60
  -7   7   0   20.00   23.70
   7   7   0  -16.60   20.20
   8  -7   0   53.29   30.10
  -8  -7   0    3.40   18.20
  -8   7   0   27.60   26.10
   0  -8   0  -15.40   19.70
   0   8   0   -3.60   22.10
   1  -8   0    2.50   24.10
  -1  -8   0   34.90   25.60
  -1   8   0   18.10   23.50
   1   8   0    9.20   25.10
   2  -8   0   21.80   23.10
  -2  -8   0   30.20   23.90
   2   8   0  -25.50   20.00
  -2   8   0   16.90   23.80
  -3  -8   0  -22.50   15.40
   3  -8   0   -8.20   21.50
   3   8   0   -1.30   22.20
  -3   8   0   13.10   27.60
 -17   0   1   -0.60   24.40
 -16   0   1   26.00   26.00
  15   0  -1   19.60   18.80
 -15   0   1   12.60   21.30
 -14   0   1  -20.30   14.50
  14   0  -1    9.30   15.60
  13   0  -1   -9.20   20.60
 -13   0   1   14.20   18.20
  12   0  -1   -2.50   14.80
 -12   0   1    1.50   13.80
 -11   0   1   -1.30   14.00
  11   0  -1    3.10   11.20
 -10   0   1  -12.90   10.60
  10   0  -1    2.80    9.70
   9   0  -1   12.30    9.30
  -9   0   1    1.50   11.80
  -8   0   1  -17.70    7.80
   8   0  -1    9.80    8.60
   7   0  -1    9.80    7.90
  -7   0   1   13.40   12.20
  -6   0   1    2.90    9.60
   6   0  -1   -7.30    6.40
  -5   0   1    4.20    9.20
   5   0  -1   -3.10    6.70
  -4   0   1   -3.30    9.00
   4   0  -1   10.60    7.70
   3   0  -1    0.40    5.90
  -3   0   1    6.70    6.80
   3   0  -1   -1.10    9.50
   2   0  -1    2.60    4.50
   2   0  -1   -0.10    3.40
  -2   0   1    0.50    4.70
   1   0  -1   -2.70    2.60
  -1   0   1   -3.50    3.00
  -1   0  -1    7.90    3.90
   1   0   1    3.70    4.20
   2   0   1    8.20    6.70
  -2   0  -1   13.00    6.70
   2   0   1    1.00    2.70
   3   0   1    4.90    4.80
  -3   0  -1    3.70    8.10
   3   0   1    3.30    9.10
   4   0   1   -9.30    8.40
   4   0   1   -5.50    4.80
  -4   0  -1    1.50    8.80
   5   0   1    9.70    5.90
   5   0   1    3.30    8.80
  -5   0  -1    7.80    9.70
   6   0   1    7.50   10.80
  -6   0  -1  -18.10    7.70
   6   0   1   -9.80    5.40
   7   0   1    9.30    7.40
   7   0   1   -5.00    9.60
  -7   0  -1  -11.00    9.50
  -8   0  -1   -9.20    9.90
   8   0   1    1.20    6.80
   8   0   1   13.60   12.90
   9   0   1    5.30   13.10
  -9   0  -1   -0.50   12.70
   9   0   1   10.30    8.70
  10   0   1    8.90   14.20
 -10   0  -1   28.60   16.10
 -11   0  -1   -1.40   12.40
  11   0   1   18.10   14.50
  12   0   1  -15.50   13.30
 -12   0  -1    9.40   16.70
 -13   0  -1   -0.10   13.50
  13   0   1    7.00   16.10
  14   0   1   10.80   19.00
 -14   0  -1   15.40   19.40
 -15   0  -1   20.30   23.70
  15   0   1   -8.40   21.20
 -16   0  -1    4.50   24.00
  16   0   1   18.40   23.30
 -17   0  -1   27.10   28.60
 -17  -1   1  -15.00   27.20
 -17   1   1   -3.80   23.80
 -16  -1   1   69.49   30.90
  16  -1  -1  113.99   39.80
 -16   1   1   56.99   28.00
 -15  -1   1   -2.40   18.10
  15  -1  -1   -8.00   20.50
 -15   1   1    3.70   18.60
  14  -1  -1  467.85   58.69
 -14  -1   1  536.55   67.99
 -14   1   1  447.06   62.39
  13  -1  -1   45.20   24.40
 -13  -1   1   40.70   23.00
 -13   1   1   83.69   27.60
 -12  -1   1 1444.66  135.39
  12  -1  -1 1406.06  129.89
 -12   1   1 1524.15  135.19
  11  -1  -1  256.77   37.80
  11  -1  -1  266.47   33.40
 -11  -1   1  262.17   45.60
 -11   1   1  261.17   40.00
  11   1  -1  290.37   35.50
 -10  -1   1  720.23   84.69
  10  -1  -1  888.31   78.59
  10  -1  -1  895.41   85.29
 -10   1   1 1048.40   89.99
  10   1  -1  943.21   80.49
  -9  -1   1 1659.33  143.39
   9  -1  -1 1641.54  135.79
   9  -1  -1 1706.03  141.49
  -9   1   1 1534.75  142.09
   9   1  -1 1740.03  137.29
   8  -1  -1 1608.14  127.09
   8  -1  -1 1392.16  121.89
  -8  -1   1 1469.35  128.19
   8   1  -1 1478.85  122.89
  -8   1   1 1542.85  128.59
   7  -1  -1 1283.77  101.49
   7  -1  -1 1080.19  102.69
  -7  -1   1 1278.77  106.19
   7   1  -1 1259.37  104.19
   7   1  -1 1253.27  101.69
  -7   1   1 1155.68  105.19
  -6  -1   1  322.87   34.20
   6  -1  -1  275.97   27.90
   6  -1  -1  263.27   30.50
   6   1  -1  202.58   28.30
  -6   1   1  276.57   30.10
   6   1  -1  278.37   29.00
  -6   1   1  323.97   33.20
   5  -1  -1  321.97   31.70
   5  -1  -1  308.67   29.60
  -5  -1   1  285.07   32.30
   5   1  -1  297.27   30.30
   5   1  -1  302.47   30.50
  -5   1   1  290.27   32.40
  -5   1   1  314.77   30.90
  -4  -1   1  368.36   34.30
   4  -1  -1  327.17   31.30
   4  -1  -1  335.07   33.60
   4   1  -1  308.17   32.00
  -4   1   1  339.47   33.70
  -4   1   1  358.06   32.40
   4   1  -1  347.97   31.80
   3  -1  -1 9550.24  750.42
  -3  -1   1 9978.30  751.52
  -3   1   1 9961.60  750.72
   3   1  -1 9999.00  751.02
   3   1  -1 9542.25  749.73
   2  -1  -1   -7.30    5.60
  -2  -1   1   -2.20    5.70
  -2   1   1    3.10    5.50
   2   1  -1    0.20    6.00
   2   1  -1   13.70    7.70
  -2   1   1   -5.90    5.80
  -1  -1   1 6047.50  477.65
   1  -1  -1 6231.78  478.65
  -1   1   1 6518.65  478.95
   1   1  -1 6203.28  478.75
   0  -1   1  544.65   44.00
   0  -1  -1  536.95   44.50
   0   1  -1  495.15   43.10
   0   1   1  577.44   45.00
   0   1  -1  549.95   44.40
   0   1  -1  501.25   43.80
   1  -1   1 3505.85  283.67
  -1  -1  -1 3669.13  283.07
  -1  -1  -1 3792.62  284.37
   1   1   1 3791.22  285.37
  -1   1  -1 3720.13  284.67
   2  -1   1  601.54   54.09
   2  -1   1  651.63   51.89
  -2  -1  -1  609.34   52.69
   2   1   1  607.44   52.79
   2   1   1  650.13   54.29
  -2   1  -1  674.33   53.89
  -3  -1  -1 2173.88  162.08
   3  -1   1 2057.79  162.38
   3  -1   1 1985.00  158.88
  -3   1  -1 1997.60  161.88
  -3   1  -1 2088.39  161.88
   3   1   1 2067.79  159.98
   3   1   1 1956.00  161.58
  -4  -1  -1  102.49   18.80
   4  -1   1  130.79   20.90
   4  -1   1  121.89   13.70
   4   1   1   97.99   18.30
  -4   1  -1  133.79   20.40
  -4   1  -1  129.99   18.70
   4   1   1  123.59   15.90
   5  -1   1  513.35   48.60
   5  -1   1  456.05   42.20
  -5  -1  -1  507.55   48.40
   5   1   1  584.74   48.80
  -5   1  -1  425.26   46.80
   5   1   1  538.25   44.30
  -6  -1  -1  267.27   30.60
   6  -1   1  215.68   22.80
   6  -1   1  179.28   28.60
  -6   1  -1  245.58   29.70
   6   1   1  225.38   24.10
   6   1   1  208.98   27.40
   7  -1   1  945.01   84.19
  -7  -1  -1  893.21   83.99
   7  -1   1  898.11   76.69
   7   1   1  940.11   77.79
   7   1   1  945.31   83.49
  -7   1  -1  923.11   83.99
  -8  -1  -1  785.12   73.29
   8  -1   1  699.93   63.79
   8  -1   1  829.52   74.19
  -8   1  -1  753.52   72.99
   8   1   1  741.73   65.29
   8   1   1  736.33   71.39
   9  -1   1  115.59   25.50
  -9  -1  -1   99.79   26.20
   9  -1   1   95.79   16.60
  -9   1  -1   82.49   22.70
   9   1   1  123.39   26.60
   9   1   1  102.69   18.80
  10  -1   1  336.57   41.30
 -10  -1  -1  254.57   40.70
  10   1   1  285.57   32.80
  10   1   1  274.67   39.10
 -10   1  -1  290.57   40.70
  11  -1   1   82.49   24.40
 -11  -1  -1   20.80   15.20
 -11   1  -1   49.00   20.00
  11   1   1   60.29   20.70
 -12  -1  -1  333.67   50.69
  12  -1   1  413.36   51.39
  12   1   1  380.86   52.09
 -12   1  -1  461.05   54.89
 -13  -1  -1   55.29   26.40
  13  -1   1   -2.20   15.90
  13   1   1   26.10   20.40
 -13   1  -1   14.10   16.60
 -14  -1  -1  173.78   42.90
  14  -1   1  198.08   43.10
  14   1   1  208.68   43.50
 -14   1  -1  193.18   44.90
  15  -1   1   15.10   21.80
 -15  -1  -1    8.10   21.40
 -15   1  -1   27.00   23.60
  15   1   1   -1.70   19.60
  16  -1   1   48.60   33.10
 -16  -1  -1   54.59   30.70
 -16   1  -1   45.90   31.40
 -17  -1  -1   34.60   31.20
  17  -1   1   48.00   48.30
 -17   1  -1   50.79   31.30
 -17  -2   1   29.50   30.00
 -17   2   1   37.30   31.10
  16  -2  -1   -4.70   21.50
 -16  -2   1  -15.70   21.40
 -16   2   1  -19.00   18.90
  15  -2  -1   57.09   27.10
 -15  -2   1   10.50   23.70
 -15   2   1   -1.80   20.70
  14  -2  -1   47.70   24.80
 -14  -2   1   46.60   25.40
 -14   2   1   12.70   19.90
 -13  -2   1   11.80   17.30
  13  -2  -1    8.90   18.60
  13   2  -1    7.90   17.70
 -13   2   1   -0.30   15.00
 -12  -2   1  112.19   32.30
  12  -2  -1   87.69   28.10
  12   2  -1  141.99   28.60
  12   2  -1  148.29   31.80
 -12   2   1  188.08   37.20
 -11  -2   1    4.10   14.70
  11  -2  -1   21.30   17.20
 -11   2   1    0.30   13.00
  11   2  -1    9.70   13.90
  11   2  -1    4.70   12.70
  10  -2  -1   87.99   19.80
  10  -2  -1   51.89   20.20
 -10  -2   1  101.99   25.30
  10   2  -1   77.59   20.80
  10   2  -1   50.69   18.20
 -10   2   1   75.79   22.90
   9  -2  -1   25.80   15.30
   9  -2  -1   61.29   15.00
  -9  -2   1   77.29   22.00
   9   2  -1   53.39   17.10
  -9   2   1   70.19   20.50
   9   2  -1   62.29   18.10
  -9   2   1   49.50   18.10
   8  -2  -1    3.20    8.70
   8  -2  -1   13.80   12.20
  -8  -2   1   -0.60   10.50
  -8   2   1   16.10   12.50
  -8   2   1    6.40   11.30
   8   2  -1    9.70    9.30
   8   2  -1   28.20   12.80
   7  -2  -1  326.37   36.80
   7  -2  -1  427.26   42.40
  -7  -2   1  386.26   41.20
   7   2  -1  369.76   38.70
  -7   2   1  388.06   40.80
  -7   2   1  344.67   38.90
   7   2  -1  325.67   38.10
   6  -2  -1  555.54   54.99
  -6  -2   1  548.95   54.19
   6  -2  -1  488.85   52.79
   6   2  -1  611.84   54.69
   6   2  -1  604.64   56.99
  -6   2   1  591.84   53.69
   5  -2  -1 1013.00   82.99
  -5  -2   1  928.11   83.59
   5   2  -1  958.70   83.79
  -5   2   1  978.70   88.19
  -5   2   1 1004.20   84.19
  -4  -2   1  459.65   44.50
   4  -2  -1  515.85   45.20
  -4   2   1  489.05   43.30
   4   2  -1  462.95   45.50
  -4   2   1  460.65   45.50
   3  -2  -1   66.79   14.30
  -3  -2   1   89.79   15.00
  -3  -2   1   58.29   14.50
  -3   2   1   92.39   17.10
  -3   2   1   94.29   13.10
   3   2  -1   90.09   17.40
  -2  -2   1  813.32   76.19
   2  -2  -1  898.51   76.49
  -2  -2   1  946.61   74.39
  -2   2   1  950.10   77.29
   2   2  -1  931.91   81.39
  -2   2   1  897.51   72.09
   2   2  -1  931.71   77.79
  -1  -2   1 3565.24  277.17
  -1  -2   1 3463.85  280.17
   1  -2  -1 3715.23  274.67
   1  -2  -1 3601.04  280.47
  -1   2   1 3620.84  280.87
   1   2  -1 3506.85  279.67
   1   2  -1 3539.75  280.67
  -1   2   1 3646.34  274.67
   0  -2  -1   35.90   10.60
   0  -2  -1   25.70    4.30
   0  -2   1   16.40    8.70
   0  -2   1   10.40    6.40
   0   2  -1   26.10    8.20
   0   2   1   10.90    9.20
   0   2  -1   22.50    9.40
   1  -2   1 3013.00  237.28
  -1  -2  -1 3048.60  237.68
  -1  -2  -1 3006.80  233.48
  -1   2  -1 3048.20  235.08
   1   2   1 3092.49  238.38
  -1   2  -1 3005.50  237.78
  -2  -2  -1   30.80    8.50
   2  -2   1   37.10   10.10
  -2  -2  -1   17.60   10.10
  -2   2  -1   29.80    8.60
  -2   2  -1   18.80   10.60
   2   2   1   25.70   11.40
   2   2   1   21.50   11.80
   3  -2   1  212.38   23.60
  -3  -2  -1  242.58   25.10
  -3  -2  -1  205.18   23.50
  -3   2  -1  232.18   26.80
   3   2   1  226.78   25.40
   3   2   1  200.88   25.60
  -3   2  -1  224.78   24.60
   4  -2   1 1299.27  111.99
   4  -2   1 1231.78  108.19
  -4  -2  -1 1436.66  110.19
  -4  -2  -1 1347.47  110.09
   4   2   1 1284.27  110.69
   4   2   1 1449.06  110.69
  -4   2  -1 1321.47  111.29
   5  -2   1   21.20   12.30
  -5  -2  -1   26.00   12.30
  -5  -2  -1   32.00   10.80
   5  -2   1   18.20    8.30
   5   2   1   26.10   11.30
  -5   2  -1   19.80   11.80
   5   2   1   40.80   13.10
  -5   2  -1   43.30   12.60
  -6  -2  -1  486.95   47.80
   6  -2   1  514.05   49.50
   6  -2   1  448.16   43.30
   6   2   1  499.45   45.70
   6   2   1  408.56   46.10
  -6   2  -1  460.05   47.60
  -6   2  -1  480.25   47.80
  -7  -2  -1   12.00   12.80
   7  -2   1   21.00   15.10
   7  -2   1   12.50    8.00
  -7   2  -1   23.30   12.50
   7   2   1    6.70    9.00
   7   2   1    0.80    9.80
  -7   2  -1    6.60   10.60
   8  -2   1   33.30   12.10
   8  -2   1   54.99   19.60
  -8  -2  -1   70.29   20.50
   8   2   1   56.49   16.90
  -8   2  -1   65.49   19.20
   8   2   1   62.79   15.80
   9  -2   1   16.30   14.70
   9  -2   1   32.50   12.40
  -9  -2  -1   19.90   15.30
  -9   2  -1   14.70   14.00
   9   2   1    7.20   13.00
   9   2   1   47.80   14.80
  10  -2   1  -12.80   11.30
 -10  -2  -1   18.50   17.10
 -10   2  -1  -10.00   10.80
  10   2   1   10.50   12.30
  10   2   1    1.90   11.90
 -11  -2  -1   34.80   21.20
  11  -2   1   41.80   20.10
 -11   2  -1   21.70   18.80
  11   2   1   17.00   15.60
  12  -2   1  -11.40   14.60
 -12  -2  -1    4.60   14.60
  12   2   1    2.30   17.90
 -12   2  -1  -11.90   12.30
  13  -2   1   84.09   30.90
 -13  -2  -1   47.90   25.20
  13   2   1   52.29   23.50
 -13   2  -1   58.19   24.40
  14  -2   1    6.30   22.60
 -14  -2  -1    7.10   19.50
 -14   2  -1   17.40   23.20
  14   2   1  -17.60   21.60
  15  -2   1  170.18   42.70
 -15  -2  -1   95.69   35.70
 -15   2  -1   63.39   30.30
 -16  -2  -1   39.20   33.80
  16  -2   1   42.60   26.20
 -16   2  -1   58.79   32.40
 -16  -3   1  235.68   52.39
  16  -3  -1  136.39   46.00
 -16   3   1   76.29   33.40
  15  -3  -1   -9.40   25.20
 -15  -3   1   54.69   29.30
 -15   3   1    4.10   20.90
 -14  -3   1  320.07   58.59
  14  -3  -1  325.47   59.49
 -14   3   1  426.96   57.19
 -13  -3   1   19.00   20.50
  13  -3  -1  -11.40   16.40
 -13   3   1    6.50   16.20
  12  -3  -1  135.99   33.70
 -12  -3   1  156.08   36.10
  12   3  -1  192.48   34.50
 -12   3   1   78.29   25.90
  12   3  -1  168.98   37.90
  11  -3  -1   41.90   21.50
 -11  -3   1   66.79   25.70
  11   3  -1  113.49   27.70
  11   3  -1   62.29   21.70
 -11   3   1   44.50   19.20
 -11   3   1   79.89   25.10
  10  -3  -1  219.08   40.40
  10  -3  -1  213.78   31.20
 -10  -3   1  328.17   40.00
  10   3  -1  203.08   35.10
 -10   3   1  239.78   35.80
 -10   3   1  177.08   36.30
  10   3  -1  178.48   33.10
   9  -3  -1   36.40   18.40
  -9  -3   1   89.09   24.10
   9  -3  -1   68.19   18.70
   9   3  -1   43.20   18.60
   9   3  -1   62.99   19.10
  -9   3   1   51.79   18.80
  -8  -3   1   25.30   14.50
   8  -3  -1   42.10   18.40
  -8  -3   1   56.69   19.60
   8  -3  -1   53.39   15.90
   8   3  -1   71.09   20.00
  -8   3   1   21.60   13.20
  -7  -3   1 1163.28  105.49
   7  -3  -1 1203.48  105.29
  -7  -3   1 1363.86  108.29
   7  -3  -1 1408.86  110.69
  -7   3   1 1145.29  106.39
   7   3  -1 1209.98  106.39
  -7   3   1 1112.99  104.09
   6  -3  -1  284.77   30.90
  -6  -3   1  208.38   29.60
  -6  -3   1  219.08   29.70
  -6   3   1  211.48   28.50
  -6   3   1  262.87   32.70
   6   3  -1  279.67   32.60
   5  -3  -1 2045.20  164.28
  -5  -3   1 2115.59  163.38
  -5  -3   1 2040.20  164.88
  -5   3   1 2025.90  160.78
  -5   3   1 1753.92  164.08
   5   3  -1 2023.30  165.48
   4  -3  -1  229.38   27.80
  -4  -3   1  251.27   29.70
  -4  -3   1  202.68   25.60
   4   3  -1  227.18   29.50
  -4   3   1  241.88   29.70
   4   3  -1  195.68   27.50
  -4   3   1  236.78   24.80
  -3  -3   1 1419.76  122.29
   3  -3  -1 1410.96  121.69
  -3  -3   1 1426.76  118.49
   3   3  -1 1458.95  121.99
  -3   3   1 1472.05  123.09
   3   3  -1 1525.95  123.69
  -3   3   1 1527.75  116.49
  -2  -3   1   55.09   15.40
  -2  -3   1   42.10   10.10
   2  -3  -1   40.00   13.30
   2   3  -1   33.70   13.70
  -2   3   1   58.09    8.50
  -2   3   1   38.50   14.20
   2   3  -1   22.50   12.10
  -1  -3   1  265.97   29.40
   1  -3  -1  248.48   29.40
  -1  -3   1  216.28   23.80
   1  -3  -1  253.57   20.80
  -1   3   1  231.58   29.50
   1   3  -1  260.47   29.50
   0  -3   1  245.58   23.90
   0  -3   1  257.97   29.30
   0  -3  -1  245.48   29.50
   0  -3  -1  258.27   21.20
   0   3  -1  203.78   28.40
   0   3   1  222.88   29.10
  -1  -3  -1   44.50   13.50
   1  -3   1   36.20   13.20
  -1  -3  -1   55.99    8.70
   1  -3   1   43.70   10.10
  -1   3  -1   55.99   15.50
  -1   3  -1   69.89   11.90
   1   3   1   87.19   18.20
  -2  -3  -1  353.16   36.80
  -2  -3  -1  348.57   31.50
   2  -3   1  348.87   36.30
  -2   3  -1  300.77   36.50
   2   3   1  334.87   37.60
  -2   3  -1  363.66   33.20
   3  -3   1  918.31   74.19
  -3  -3  -1  814.52   69.39
  -3  -3  -1  787.62   73.09
  -3   3  -1  766.52   70.39
   3   3   1  826.12   74.39
  -3   3  -1  884.41   75.29
   4  -3   1  286.87   31.60
  -4  -3  -1  215.48   30.60
  -4  -3  -1  273.67   30.30
  -4   3  -1  327.97   35.90
   4   3   1  381.56   36.20
   4   3   1  306.57   35.10
  -4   3  -1  290.97   31.40
  -5  -3  -1  382.16   39.70
   5  -3   1  396.06   39.90
  -5  -3  -1  342.07   39.70
   5   3   1  405.26   41.90
  -5   3  -1  346.27   39.20
  -5   3  -1  430.86   43.60
   5   3   1  426.06   42.50
   6  -3   1 1289.07  117.89
  -6  -3  -1 1447.16  115.29
  -6  -3  -1 1310.77  113.59
   6  -3   1 1306.27  112.69
  -6   3  -1 1376.36  117.09
   6   3   1 1316.77  114.39
   6   3   1 1361.66  116.19
   7  -3   1   72.89   23.00
  -7  -3  -1  108.99   22.80
   7  -3   1   64.39   16.80
  -7  -3  -1   98.29   21.10
   7   3   1  118.19   25.30
  -7   3  -1   54.29   19.40
   7   3   1  102.79   21.80
   8  -3   1  820.52   79.79
  -8  -3  -1  657.03   75.09
  -8  -3  -1  887.41   75.09
   8  -3   1  819.12   73.19
   8   3   1  949.71   78.99
  -8   3  -1  692.33   75.79
   8   3   1  816.92   74.99
  -8   3  -1  788.92   77.09
  -9  -3  -1   12.80   11.40
   9  -3   1  -17.60   10.00
  -9  -3  -1   -9.30   12.30
   9   3   1    7.70   12.60
  -9   3  -1    4.70   13.20
   9   3   1    2.10   13.00
  -9   3  -1   -9.20    9.60
 -10  -3  -1   22.30   16.20
  10  -3   1    2.70   17.00
 -10   3  -1    1.60   14.80
  10   3   1    5.40   13.10
  10   3   1   28.10   16.70
 -11  -3  -1   29.10   19.90
  11  -3   1   18.00   21.00
 -11   3  -1    9.30   15.10
  11   3   1    4.20   15.90
 -12  -3  -1  172.38   38.00
  12  -3   1   69.89   28.40
 -12   3  -1   57.89   24.20
  12   3   1   86.89   30.20
 -13  -3  -1   46.10   28.50
  13  -3   1  -17.80   17.30
 -13   3  -1  -10.20   17.20
  13   3   1  -26.00   18.00
 -14  -3  -1  167.18   41.30
  14  -3   1   27.50   30.00
 -14   3  -1   74.99   29.90
  15  -3   1   48.50   34.80
 -15  -3  -1   25.10   28.80
 -15   3  -1   20.20   25.90
 -15  -4   1   23.20   28.60
  15  -4  -1   14.20   27.30
 -14  -4   1   19.20   25.50
  14  -4  -1   18.20   23.80
 -13  -4   1   56.39   29.60
 -13  -4   1   23.90   21.10
  13  -4  -1   41.30   25.80
 -13   4   1   65.29   29.40
  12  -4  -1  -19.40   15.80
 -12  -4   1  -10.20   17.50
 -12  -4   1  -22.10   15.40
  12   4  -1   13.30   18.50
 -12   4   1   -9.80   14.90
 -12   4   1    3.70   22.50
  11  -4  -1   15.00   19.50
 -11  -4   1   35.00   22.60
 -11  -4   1    4.60   16.30
  11   4  -1   36.30   20.70
 -11   4   1   81.49   27.50
  10  -4  -1   11.50   17.50
 -10  -4   1    7.80   14.40
  10  -4  -1   29.70   16.50
 -10  -4   1   28.60   15.90
 -10   4   1   28.70   16.50
  10   4  -1    6.50   15.20
 -10   4   1   27.60   20.00
   9  -4  -1  118.09   26.30
  -9  -4   1   69.39   22.90
   9  -4  -1  114.49   33.90
  -9  -4   1  125.09   28.40
   9   4  -1  103.39   27.20
  -9   4   1  103.29   25.10
  -9   4   1   90.19   26.90
  -8  -4   1  202.18   34.20
   8  -4  -1  138.59   27.90
  -8  -4   1  155.28   29.30
   8  -4  -1  158.68   34.50
  -8   4   1  176.68   29.20
   8   4  -1  133.79   29.80
  -8   4   1  124.69   29.30
  -7  -4   1   34.40   17.30
  -7  -4   1   33.10   15.80
   7  -4  -1   78.49   21.20
  -7   4   1   72.59   22.10
  -7   4   1   49.90   16.10
   7   4  -1   75.09   21.00
  -6  -4   1   75.19   18.40
   6  -4  -1   33.90   15.10
  -6  -4   1   25.50   14.30
   6   4  -1   43.50   16.60
   6   4  -1   14.70   12.70
  -6   4   1   23.70   11.40
  -6   4   1   47.00   18.60
  -5  -4   1   25.80   11.90
  -5  -4   1    6.30   12.30
   5  -4  -1   41.30   14.70
  -5   4   1   28.90   15.20
   5   4  -1   40.60   16.50
   5   4  -1   38.70   15.50
  -5   4   1   46.80   12.20
   4  -4  -1   25.10   12.90
  -4  -4   1   21.10   10.50
  -4  -4   1   10.60   11.10
  -4   4   1   20.60    9.20
  -4   4   1   27.20   14.90
   4   4  -1   26.80   14.60
   4   4  -1   19.30   13.60
   3  -4  -1  845.02   75.59
  -3  -4   1  801.02   75.59
  -3  -4   1  774.52   68.69
   3   4  -1  736.43   73.19
   3   4  -1  723.23   74.89
  -3   4   1  761.72   75.29
  -3   4   1  875.91   66.29
  -2  -4   1   -1.70    5.80
   2  -4  -1    1.00    9.30
  -2  -4   1   19.90   11.40
   2   4  -1    0.50    9.60
  -2   4   1    1.20   10.10
  -1  -4   1  233.78   30.90
  -1  -4   1  239.68   24.30
   1  -4  -1  216.68   30.60
  -1   4   1  241.78   32.40
   1   4  -1  257.27   31.80
   0  -4   1  885.61   77.19
   0  -4  -1  842.02   76.79
   0  -4   1  821.12   68.19
   0   4   1  749.92   76.19
   0   4  -1  832.32   76.49
   1  -4   1   60.99   11.20
  -1  -4  -1   98.29   20.80
   1  -4   1   56.49   18.00
   1   4   1   48.40   16.20
  -1   4  -1   47.20   17.00
  -2  -4  -1 1298.47  110.99
   2  -4   1 1249.18  110.69
   2  -4   1 1059.39  103.09
  -2  -4  -1 1270.07  102.29
  -2   4  -1 1409.26  104.69
   2   4   1 1422.76  112.79
  -2   4  -1 1407.96  113.09
  -3  -4  -1  127.29   17.20
   3  -4   1  142.79   25.10
  -3  -4  -1  119.79   23.60
   3   4   1  102.39   23.40
  -3   4  -1  101.19   18.00
  -3   4  -1  121.69   25.20
  -4  -4  -1   70.49   15.30
   4  -4   1   63.09   17.60
  -4  -4  -1   90.49   20.40
   4   4   1   76.99   21.20
  -4   4  -1   99.59   18.60
  -4   4  -1  110.69   24.00
  -5  -4  -1  109.09   22.80
   5  -4   1   85.79   21.00
  -5  -4  -1   75.59   17.70
  -5   4  -1   70.59   17.10
   5   4   1   78.19   21.00
  -5   4  -1   64.49   20.60
   6  -4   1  158.58   28.60
  -6  -4  -1  144.69   28.40
  -6  -4  -1  234.28   28.20
  -6   4  -1  180.28   33.90
  -6   4  -1  159.58   26.90
   6   4   1  158.58   29.60
   6   4   1  224.18   31.00
  -7  -4  -1    8.40   11.00
   7  -4   1   -6.20    7.90
   7  -4   1   -2.60   12.30
  -7  -4  -1   -6.70   10.30
  -7   4  -1   -1.60   10.90
   7   4   1    1.60   10.50
   7   4   1    1.20   14.20
  -7   4  -1   13.40   14.30
   8  -4   1  311.77   37.40
  -8  -4  -1  288.57   39.50
  -8  -4  -1  335.97   38.70
   8  -4   1  302.67   49.50
  -8   4  -1  214.08   42.90
   8   4   1  309.67   41.00
  -8   4  -1  266.37   37.60
   8   4   1  284.17   38.60
  -9  -4  -1   48.30   19.60
   9  -4   1    2.00   16.10
  -9  -4  -1   91.89   27.50
   9   4   1   32.80   18.20
   9   4   1   56.99   18.70
  -9   4  -1   66.79   27.70
  -9   4  -1   40.40   21.50
 -10  -4  -1  259.97   38.20
 -10  -4  -1  242.68   35.70
  10  -4   1  199.38   43.00
 -10   4  -1  180.38   39.60
  10   4   1  288.17   46.00
  10   4   1  150.58   33.30
  11  -4   1   53.69   27.60
 -11  -4  -1   76.99   22.50
 -11  -4  -1   38.20   22.80
 -11   4  -1   60.59   24.70
 -11   4  -1   59.79   24.70
  11   4   1   26.20   21.40
  11   4   1   28.60   19.00
  12  -4   1  196.88   46.40
 -12  -4  -1  157.08   38.20
 -12   4  -1  153.28   37.30
  12   4   1  113.09   35.50
 -13  -4  -1   40.10   25.80
  13  -4   1    6.30   26.20
 -13   4  -1   -8.80   18.00
 -14  -4  -1   22.90   24.90
  14  -4   1   83.69   40.80
 -14   4  -1   48.80   27.20
  14  -5  -1  -19.20   27.60
  13  -5  -1    7.90   24.90
 -13  -5   1   15.70   21.00
 -13   5   1   20.80   23.70
  12  -5  -1   48.00   28.70
 -12  -5   1   -6.70   15.50
 -12   5   1   83.39   32.80
  12   5  -1    6.90   19.40
 -11  -5   1   83.39   27.50
  11  -5  -1   62.19   30.60
  11   5  -1   70.49   27.40
 -11   5   1   25.00   22.50
 -10  -5   1   10.50   16.90
  10  -5  -1  -20.60   18.80
  10   5  -1   12.90   19.80
 -10   5   1   -4.90   17.30
   9  -5  -1  223.28   40.00
   9  -5  -1  215.18   45.20
  -9  -5   1  200.38   39.40
   9   5  -1  155.68   36.40
  -9   5   1  198.08   43.20
   8  -5  -1   18.40   14.70
  -8  -5   1   -2.50   11.90
  -8   5   1   23.20   17.50
   8   5  -1   -9.90   12.90
   8   5  -1   -3.50   12.70
  -7  -5   1   -2.60   12.10
   7  -5  -1   13.00   13.40
  -7   5   1   15.10   15.20
   7   5  -1    2.90   12.70
   7   5  -1   -0.10   15.40
   6  -5  -1   12.70   13.20
  -6  -5   1   33.60   16.70
  -6   5   1   10.50   15.00
   6   5  -1    9.60   15.30
   6   5  -1   -8.00   14.60
  -5  -5   1   23.30   15.00
   5  -5  -1   28.10   15.20
  -5   5   1   20.40   16.30
   5   5  -1   20.90   14.40
   4  -5  -1   -4.50   10.80
  -4  -5   1  -11.60    7.70
   4   5  -1   19.40   12.80
  -4   5   1   19.70   15.50
   3  -5  -1   28.30   14.10
  -3  -5   1    8.50   10.60
   3   5  -1   15.80   14.80
  -3   5   1   15.10   14.60
   2  -5  -1   92.09   22.70
  -2  -5   1   77.09   21.70
  -2   5   1   93.79   25.90
   2   5  -1   47.70   19.70
   1  -5  -1  256.57   34.70
  -1  -5   1  219.68   33.30
   1   5  -1  241.28   36.00
  -1   5   1  233.08   39.00
   0  -5   1  267.97   35.90
   0  -5  -1  258.57   35.10
   0   5  -1  245.28   40.10
   0   5   1  186.38   36.20
   1  -5   1   52.59   18.50
  -1  -5  -1   50.19   18.30
  -1   5  -1   45.70   19.90
   1   5   1   69.19   22.10
   2  -5   1  282.77   37.70
  -2  -5  -1  278.87   37.80
   2   5   1  295.77   38.90
  -2   5  -1  291.77   39.50
   3  -5   1   -0.80    8.50
  -3  -5  -1   -6.00    9.90
   3   5   1   -4.70   10.40
  -3   5  -1   -0.30   12.80
  -4  -5  -1  124.79   26.70
   4  -5   1  139.59   28.10
   4   5   1   96.69   25.20
  -4   5  -1  105.39   28.30
   5  -5   1   17.60   14.20
  -5  -5  -1   -4.60    9.90
  -5   5  -1   -8.90   13.20
   5   5   1   -2.80   12.20
   6  -5   1   46.90   19.70
  -6  -5  -1   31.10   16.20
   6   5   1  100.59   25.90
  -6   5  -1   92.89   26.30
   7  -5   1   36.60   21.90
   7  -5   1   40.70   18.90
  -7  -5  -1   54.19   20.90
   7   5   1   75.79   23.90
  -7   5  -1   -4.70   15.50
  -8  -5  -1  159.88   32.80
   8  -5   1  120.39   28.00
   8  -5   1  135.59   36.10
   8   5   1  133.09   30.30
  -8   5  -1   68.79   27.20
   9  -5   1  235.38   48.90
  -9  -5  -1  177.98   36.00
  -9   5  -1  199.38   43.40
   9   5   1  153.78   35.20
  10  -5   1  429.16   59.69
 -10   5  -1  368.56   54.79
  10   5   1  336.17   55.89
  11  -5   1   64.29   33.70
 -11  -5  -1   88.09   29.70
 -11   5  -1   90.29   32.00
 -12  -5  -1   10.40   20.30
  12  -5   1   14.70   30.40
 -12   5  -1   35.40   27.20
  13  -5   1   67.89   38.40
 -12  -6   1   31.00   27.00
  12  -6  -1   54.09   34.90
 -12   6   1   -2.70   28.40
 -11  -6   1   10.70   22.50
  11  -6  -1    3.10   27.40
 -11   6   1  -12.20   21.80
  10  -6  -1  -15.50   27.70
 -10  -6   1   10.80   18.50
 -10   6   1   34.30   26.60
  -9  -6   1   11.00   19.00
   9  -6  -1   18.20   18.50
   9  -6  -1   34.60   26.90
  -9   6   1    2.90   19.80
   8  -6  -1   -1.70   16.40
  -8  -6   1   -5.50   14.80
  -8   6   1  -10.10   16.30
   8   6  -1    2.90   17.10
  -7  -6   1    4.30   16.90
   7  -6  -1    8.10   16.30
  -7   6   1    4.40   19.70
   7   6  -1   -4.30   15.10
   6  -6  -1   12.70   17.10
  -6  -6   1  -14.50   11.60
   6   6  -1   29.80   20.50
  -6   6   1   23.40   20.70
   5  -6  -1   -8.50   12.10
  -5  -6   1    8.10   15.20
  -5   6   1    5.90   19.10
   5   6  -1  -19.50   12.50
   4  -6  -1    5.80   14.40
  -4  -6   1  -19.00   11.90
  -4   6   1    0.90   15.20
   4   6  -1   37.40   18.10
  -3  -6   1   25.10   16.80
   3  -6  -1    2.20   14.40
   3   6  -1   11.30   17.00
  -3   6   1    0.60   14.50
   2  -6  -1    5.60   16.50
  -2  -6   1   -5.70   13.00
  -2   6   1  -22.30   12.90
   2   6  -1  -19.20   11.20
   1  -6  -1   25.40   16.90
  -1  -6   1   11.70   14.70
   1   6  -1   -6.40   14.70
  -1   6   1  -15.40   13.00
   0  -6   1   -1.80   12.90
   0  -6  -1   44.90   19.60
   0   6   1   -4.50   17.90
   0   6  -1   -3.60   12.80
  -1  -6  -1   30.90   17.70
   1  -6   1   20.60   16.60
   1   6   1    5.10   14.60
  -1   6  -1   18.80   19.40
  -2  -6  -1  105.79   28.70
   2  -6   1  157.98   35.10
   2   6   1  123.09   29.90
  -2   6  -1   56.79   24.60
  -3  -6  -1   82.69   25.50
   3  -6   1   68.19   24.50
  -3   6  -1   53.99   25.20
   3   6   1   64.59   22.70
  -4  -6  -1  154.58   34.60
   4  -6   1   48.00   22.20
  -4   6  -1   62.19   26.90
   4   6   1  134.49   30.70
  -5  -6  -1   13.80   16.00
   5  -6   1   -1.00   14.50
   5   6   1  -15.50   13.20
  -5   6  -1    4.30   17.00
   6  -6   1   68.09   23.80
  -6  -6  -1   88.59   26.10
   6   6   1   55.39   24.80
  -6   6  -1   61.59   26.80
   7  -6   1   -1.80   15.40
  -7  -6  -1  -19.60   14.70
   7  -6   1    8.30   20.50
   7   6   1   12.80   18.60
  -7   6  -1   -0.40   16.90
   8  -6   1   73.79   33.80
  -8  -6  -1  141.09   36.40
   8   6   1  147.59   35.90
  -8   6  -1  178.68   43.70
  -9  -6  -1    4.10   17.00
   9  -6   1    8.90   25.00
  -9   6  -1   17.40   23.40
   9   6   1   19.50   20.00
  10  -6   1  168.38   47.20
 -10  -6  -1  124.79   34.20
 -10   6  -1  184.98   46.60
 -11  -6  -1   -0.30   19.20
  11  -6   1   -5.30   24.20
 -11   6  -1   -6.60   21.30
   9  -7  -1   17.90   30.20
  -9  -7   1   -0.50   21.50
  -9   7   1  -19.50   18.70
   8  -7  -1   25.60   23.20
  -8  -7   1   39.80   24.90
  -8   7   1    8.00   25.90
  -7  -7   1    3.60   18.00
   7  -7  -1   -1.80   19.10
  -7   7   1    3.30   21.10
   7   7  -1   -4.40   19.20
  -6  -7   1   19.20   19.70
   6  -7  -1   47.70   23.60
  -6   7   1    2.00   17.70
   6   7  -1   19.20   18.20
  -5  -7   1  -13.60   16.10
   5  -7  -1   -2.40   19.30
   5   7  -1    0.80   19.30
  -5   7   1   -7.90   18.40
   4  -7  -1   69.19   25.80
  -4  -7   1   83.29   29.50
   4   7  -1   92.29   32.60
  -4   7   1   77.29   28.90
  -3  -7   1   -1.10   16.40
   3  -7  -1   -8.30   16.10
   3   7  -1    0.90   19.70
  -3   7   1   -4.00   19.30
  -2  -7   1   43.60   24.10
   2  -7  -1   99.69   31.10
   2   7  -1   40.60   25.90
  -2   7   1   58.09   26.40
   1  -7  -1   -7.00   15.00
  -1  -7   1   -1.60   19.20
   1   7  -1    7.20   18.30
  -1   7   1   60.19   26.30
   0  -7   1   24.20   19.50
   0  -7  -1    4.60   16.20
   0   7  -1   -8.40   18.40
   0   7   1  -14.70   16.30
  -1  -7  -1   11.30   17.80
   1  -7   1  -13.10   14.30
   1   7   1    1.70   16.30
  -1   7  -1    8.40   18.50
   2  -7   1   15.30   18.40
  -2  -7  -1   19.30   17.10
   2   7   1   -7.10   18.30
  -2   7  -1   17.80   21.50
  -3  -7  -1   87.09   28.10
   3  -7   1   54.89   24.40
   3   7   1   63.69   26.40
  -3   7  -1   60.99   29.00
   4  -7   1  246.08   46.70
  -4  -7  -1  188.48   42.30
  -4   7  -1  227.48   48.50
   4   7   1  206.88   42.90
  -5  -7  -1  -21.10   14.20
   5  -7   1   23.00   21.30
  -5   7  -1   31.70   25.50
   5   7   1    2.40   19.20
  -6  -7  -1   51.99   27.10
   6  -7   1  122.19   32.30
  -6   7  -1  121.79   37.70
   6   7   1  121.09   32.60
   7  -7   1   65.19   28.20
  -7  -7  -1   66.39   32.20
   7  -7   1   82.19   36.90
  -7   7  -1   32.30   24.50
   7   7   1   86.79   29.20
  -8  -7  -1   43.40   26.60
   8  -7   1   22.30   28.90
   8   7   1   67.39   33.60
  -8   7  -1   36.30   27.50
   3  -8  -1    4.10   24.10
  -3  -8   1   28.20   24.40
   3   8  -1   53.59   29.60
  -3   8   1    5.10   24.00
  -2  -8   1    3.60   22.70
   2  -8  -1  -27.60   19.50
   2   8  -1    5.60   22.60
  -2   8   1    1.50   22.20
   1  -8  -1    5.70   25.30
  -1  -8   1   -2.70   23.20
   1   8  -1  -28.10   21.20
  -1   8   1    2.70   26.90
   0  -8   1   13.50   25.20
   0  -8  -1    5.20   21.20
   0   8   1    8.10   25.00
   0   8  -1   47.40   27.50
  -1  -8  -1   13.60   21.80
   1  -8   1   -4.70   20.90
   1   8   1   48.90   30.50
  -1   8  -1   -6.90   21.20
   2  -8   1   -7.00   20.40
  -2  -8  -1    4.60   20.40
   2   8   1  -23.50   17.00
  -2   8  -1  -13.80   19.70
   3  -8   1   35.30   24.60
  -3   8  -1   12.80   25.60
   3   8   1  -15.50   24.70
 -17   0   2  167.08   48.60
 -16   0   2   16.00   21.70
 -15   0   2  420.06   60.79
 -14   0   2  106.59   33.20
 -13   0   2  829.52   90.09
  12   0  -2  989.90   87.29
 -12   0   2  923.81   96.89
  11   0  -2 2675.53  214.48
 -11   0   2 2627.84  223.48
 -10   0   2 2161.98  189.38
  10   0  -2 2324.17  183.08
   9   0  -2 1121.29   91.39
  -9   0   2  980.40   96.09
   8   0  -2  456.55   42.40
   8   0  -2  388.66   45.80
  -8   0   2  421.16   46.40
  -7   0   2   43.00   15.80
   7   0  -2   96.09   17.90
   7   0  -2   98.69   17.40
  -6   0   2    1.70    8.60
   6   0  -2    0.10    6.80
   6   0  -2    3.80    8.70
  -5   0   2   -7.80    7.60
   5   0  -2   -4.10    7.80
   5   0  -2    3.30    8.00
   4   0  -2   14.90    8.30
   4   0  -2   45.80   11.60
  -4   0   2   42.00   11.40
  -3   0   2    1.10    6.20
   3   0  -2    2.90    6.30
   3   0  -2    1.50    4.40
  -2   0   2 3812.82  296.77
   2   0  -2 3975.10  298.97
  -2   0   2 3877.51  298.77
   1   0  -2  444.56   36.60
  -1   0   2  444.26   36.40
   0   0  -2 2907.91  223.38
   0   0   2 2906.91  224.38
   0   0  -2 2926.81  224.68
   1   0   2 1740.53  132.59
  -1   0  -2 1638.54  132.19
   2   0   2   -2.30    7.30
  -2   0  -2   10.40    7.50
   3   0   2  214.48   16.40
   3   0   2  150.28   22.80
  -3   0  -2  121.89   21.40
   4   0   2  128.09   13.30
  -4   0  -2  117.79   20.30
   4   0   2  166.68   24.10
   5   0   2  133.09   15.40
  -5   0  -2  207.38   24.50
   5   0   2  138.49   24.00
  -6   0  -2   10.40   10.70
   6   0   2    2.70   10.30
   6   0   2    2.00    5.20
   7   0   2   38.80   16.80
  -7   0  -2   51.59   17.00
   7   0   2   56.09   10.70
   8   0   2   22.60   13.50
   8   0   2   12.10    7.80
  -8   0  -2   10.70   13.90
  -9   0  -2 1367.86  123.29
   9   0   2 1370.86  121.79
 -10   0  -2   94.09   24.80
  10   0   2   47.60   23.30
 -11   0  -2  351.06   48.40
  11   0   2  375.26   48.60
 -12   0  -2  -12.60   12.20
  12   0   2    1.10   12.80
 -13   0  -2    9.30   17.90
  13   0   2   26.80   20.50
 -14   0  -2    3.20   19.60
  14   0   2   14.10   21.60
 -15   0  -2  183.78   44.60
  15   0   2  143.69   39.20
 -16   0  -2   22.40   26.00
  16   0   2    8.50   26.00
 -17  -1   2    3.60   24.80
 -17   1   2   22.60   31.40
 -16  -1   2   -5.10   20.30
 -16   1   2   13.80   24.70
 -15  -1   2   15.80   23.60
  15  -1  -2   10.20   20.10
 -15   1   2  -15.80   17.30
 -14  -1   2    5.80   18.90
  14  -1  -2    4.10   17.60
 -14   1   2   46.00   24.60
 -13  -1   2   22.60   22.50
  13  -1  -2    7.00   15.80
  13   1  -2    3.30   14.90
 -13   1   2   29.70   21.40
  12  -1  -2    1.90   11.50
 -12  -1   2    7.00   15.30
  12   1  -2    0.80   14.80
 -12   1   2   18.90   17.50
  12   1  -2   -0.70   12.10
  11  -1  -2   14.60   15.40
  11  -1  -2    6.80   11.80
 -11  -1   2   -2.20   12.30
  11   1  -2   -7.10   11.20
 -11   1   2    3.20   12.80
  11   1  -2   -2.90   10.60
 -10  -1   2    3.70   12.70
  10  -1  -2    0.50    9.30
  10  -1  -2   13.60   13.30
  10   1  -2   18.00   13.50
 -10   1   2    0.90   13.70
  10   1  -2    7.30   10.40
   9  -1  -2   40.80   15.70
  -9  -1   2   25.20   14.70
   9  -1  -2   25.10   12.80
   9   1  -2   48.60   16.20
   9   1  -2   26.60   12.30
  -9   1   2   56.29   19.30
  -8  -1   2  183.18   27.80
   8  -1  -2  145.99   23.60
   8  -1  -2  184.08   26.40
   8   1  -2  221.38   26.10
   8   1  -2  144.69   24.80
  -8   1   2  230.58   29.50
   7  -1  -2    4.90    8.00
  -7  -1   2   32.20   13.80
   7  -1  -2   35.90   12.80
   7   1  -2   52.89   12.90
  -7   1   2   19.30   11.50
   7   1  -2   10.30    9.90
  -7   1   2    3.80    8.70
   6  -1  -2   15.00    9.70
   6  -1  -2   47.40   11.50
  -6  -1   2   48.10   13.90
   6   1  -2   30.00   10.20
  -6   1   2   22.80   10.90
  -6   1   2   29.90   11.90
   6   1  -2   39.80   12.40
  -5  -1   2   82.99   16.40
   5  -1  -2   86.19   14.30
   5  -1  -2   72.29   14.20
   5   1  -2   91.89   15.80
  -5   1   2   94.19   16.00
   5   1  -2   51.09   11.80
  -5   1   2   81.69   14.80
  -4  -1   2 1002.10   78.99
   4  -1  -2  919.91   76.59
   4   1  -2  903.21   74.89
  -4   1   2  938.91   76.59
   4   1  -2  913.21   77.59
   3  -1  -2   95.39   13.90
  -3  -1   2  107.19   15.00
   3   1  -2   67.59   11.10
   3   1  -2   94.59   15.50
  -3   1   2   92.69   18.90
  -3   1   2   95.79   14.60
  -2  -1   2  111.29   14.30
   2  -1  -2  130.89   15.10
   2   1  -2  107.99   15.10
  -2   1   2  101.29   12.20
   2   1  -2  111.29   12.70
  -2   1   2  139.19   15.70
  -1  -1   2   93.39   12.70
   1  -1  -2  119.59   14.50
   1   1  -2   96.59   14.80
  -1   1   2  125.99   10.60
  -1   1   2  122.99   14.90
   0  -1  -2    2.90    3.30
   0  -1  -2   13.80    7.20
   0  -1   2   11.00    5.70
   0   1  -2   16.40    6.60
   0   1   2    9.20    7.10
   1  -1   2  189.18   21.10
  -1  -1  -2  203.48   19.10
   1  -1   2  184.18   18.60
  -1   1  -2  220.88   21.10
   1   1   2  200.68   21.40
   2  -1   2  117.29   17.20
   2  -1   2  121.89   12.90
  -2  -1  -2  120.29   15.70
  -2   1  -2  104.59   16.20
  -2   1  -2  130.99   16.80
   2   1   2   80.29   15.60
  -3  -1  -2  137.89   15.40
   3  -1   2  180.78   21.90
  -3  -1  -2  130.79   18.00
   3  -1   2  103.49   13.50
  -3   1  -2  163.98   19.80
  -3   1  -2  155.08   19.50
   3   1   2  127.09   15.70
   3   1   2  141.89   19.40
  -4  -1  -2  194.58   20.30
   4  -1   2  196.68   19.10
  -4  -1  -2  211.58   24.90
   4  -1   2  223.48   27.10
  -4   1  -2  197.18   25.20
   4   1   2  186.48   20.60
   4   1   2  221.38   25.60
   5  -1   2  121.89   13.50
   5  -1   2  110.49   22.50
  -5  -1  -2  167.68   22.50
  -5   1  -2   95.49   19.80
   5   1   2  130.59   15.50
   5   1   2   74.99   18.60
   6  -1   2  601.14   52.19
   6  -1   2  653.63   61.89
  -6  -1  -2  560.04   58.69
   6   1   2  708.33   61.59
   6   1   2  669.03   53.99
  -6   1  -2  558.34   58.99
   7  -1   2   41.60   17.80
  -7  -1  -2    2.80   11.30
   7  -1   2   24.90    8.60
  -7   1  -2   32.00   14.60
   7   1   2   23.70   14.30
   7   1   2   32.70   10.20
   8  -1   2   53.89   11.60
  -8  -1  -2   78.79   20.60
   8  -1   2   61.69   21.00
   8   1   2   92.69   23.40
  -8   1  -2   49.80   17.20
   8   1   2   66.19   14.50
   9  -1   2   44.40   18.80
  -9  -1  -2   33.40   17.60
   9   1   2   55.69   13.80
  -9   1  -2   54.59   19.00
   9   1   2   51.39   19.90
  10  -1   2   -5.30   12.60
 -10  -1  -2   38.30   17.00
  10   1   2    2.10   13.50
 -10   1  -2   12.10   15.50
  11  -1   2   37.60   19.70
 -11  -1  -2    6.00   15.00
  11   1   2   35.50   20.90
 -11   1  -2   19.60   17.30
 -12  -1  -2   35.10   21.80
  12  -1   2   46.60   23.90
  12   1   2   51.69   25.00
 -12   1  -2   10.60   16.80
  13  -1   2   24.90   21.30
 -13  -1  -2   79.69   29.30
 -13   1  -2   92.79   28.20
  13   1   2   43.10   23.40
 -14  -1  -2   -4.10   17.70
  14  -1   2   -7.30   17.40
 -14   1  -2    5.40   23.30
  14   1   2   13.10   21.80
 -15  -1  -2   -6.50   20.10
  15  -1   2  -44.00   15.20
  15   1   2   21.10   25.00
 -15   1  -2   10.10   23.60
 -16  -1  -2  -14.00   28.70
  16  -1   2   37.80   30.40
 -16   1  -2   -4.10   20.30
 -17  -2   2  242.88   52.49
 -17   2   2  107.99   39.50
  16  -2  -2  -15.30   18.00
 -16  -2   2   -1.50   22.50
 -16   2   2   32.70   25.90
  15  -2  -2  662.43   83.09
 -15  -2   2  774.22   89.59
 -15   2   2  829.02   87.69
 -14  -2   2   23.10   22.70
  14  -2  -2   58.69   25.30
 -14   2   2   34.20   23.20
 -13  -2   2  316.47   56.19
  13  -2  -2  336.47   55.99
 -13   2   2  311.67   53.79
 -12  -2   2  331.07   45.30
  12  -2  -2  241.88   42.30
 -12   2   2  190.88   39.70
  12   2  -2  275.67   38.10
  12   2  -2  230.28   35.30
  11  -2  -2  105.29   26.70
 -11  -2   2  117.09   30.20
  11  -2  -2   81.59   22.40
 -11   2   2   75.99   23.30
  11   2  -2   90.49   22.50
  11   2  -2   34.00   17.20
  10  -2  -2  176.98   27.70
 -10  -2   2  170.38   34.90
  10  -2  -2  148.19   31.30
  10   2  -2  232.28   31.60
  10   2  -2  239.38   30.40
 -10   2   2  230.88   34.30
   9  -2  -2    6.80   10.20
  -9  -2   2   16.60   13.20
   9  -2  -2    9.70   13.10
   9   2  -2   13.30   10.80
  -9   2   2   -6.20    9.10
  -9   2   2   14.10   13.80
   9   2  -2    1.10    9.30
  -8  -2   2  274.97   38.40
   8  -2  -2  350.26   39.10
   8  -2  -2  302.57   34.50
  -8   2   2  274.57   35.20
   8   2  -2  348.67   35.60
   8   2  -2  370.86   38.30
  -8   2   2  334.57   39.10
   7  -2  -2  343.87   38.50
  -7  -2   2  346.77   39.10
   7  -2  -2  375.56   37.30
   7   2  -2  300.57   36.70
  -7   2   2  369.06   37.70
   7   2  -2  394.46   36.80
  -7   2   2  272.67   41.60
   6  -2  -2 5246.48  403.76
  -6  -2   2 5354.76  405.66
  -6   2   2 5123.19  403.86
   6   2  -2 4782.82  401.66
   6   2  -2 5451.45  405.06
  -5  -2   2  229.58   27.20
   5  -2  -2  223.78   26.50
  -5   2   2  229.28   27.40
   5   2  -2  239.68   28.10
   5   2  -2  244.78   25.90
  -5   2   2  215.28   25.70
   4  -2  -2 4214.28  314.37
  -4  -2   2 4182.58  313.97
  -4   2   2 4061.99  311.57
   4   2  -2 3939.41  314.77
  -4   2   2 3907.81  313.87
   4   2  -2 3817.82  312.17
   3  -2  -2  130.49   19.70
  -3  -2   2   90.69   15.80
  -3   2   2  118.49   13.50
   3   2  -2   87.59   16.50
   3   2  -2  105.89   18.90
  -3   2   2  121.29   19.20
  -2  -2   2  246.98   25.00
  -2  -2   2  253.37   27.50
   2  -2  -2  224.88   26.80
   2   2  -2  217.38   27.20
  -2   2   2  267.07   28.00
  -2   2   2  258.47   21.30
  -1  -2   2 1116.19   96.39
   1  -2  -2 1155.18   96.79
  -1  -2   2 1126.69   94.19
   1   2  -2 1212.58   95.99
  -1   2   2 1261.37   97.69
   1   2  -2 1194.38   97.29
   0  -2   2    9.90    6.70
   0  -2  -2    8.20    3.10
   0  -2   2   -5.70    5.40
   0  -2  -2    8.80    8.40
   0   2  -2    7.60    9.10
   0   2  -2    7.10    7.60
   0   2   2    0.10    9.70
   0   2  -2   -6.80    7.20
   1  -2   2  498.45   48.00
  -1  -2  -2  558.24   45.10
  -1  -2  -2  580.94   49.90
   1   2   2  572.44   50.79
  -1   2  -2  578.24   49.60
  -1   2  -2  517.35   47.50
  -2  -2  -2   34.60   11.10
  -2  -2  -2   46.20    9.80
   2  -2   2   46.40   11.30
  -2   2  -2   61.09   13.10
  -2   2  -2   47.00   13.80
   2   2   2   53.69   13.70
  -3  -2  -2  992.10   82.69
  -3  -2  -2  985.10   82.09
   3  -2   2 1047.30   86.39
   3  -2   2  931.01   81.69
   3   2   2  952.40   84.89
  -3   2  -2 1094.59   85.29
   3   2   2  976.70   83.09
   4  -2   2 2731.23  207.28
  -4  -2  -2 2641.34  208.88
  -4  -2  -2 2718.83  209.28
   4  -2   2 2512.45  211.48
  -4   2  -2 2621.34  211.08
  -4   2  -2 2662.63  211.68
   4   2   2 2698.63  211.08
   4   2   2 2495.65  208.18
  -5  -2  -2 2172.78  173.78
   5  -2   2 2090.49  170.08
   5  -2   2 2238.68  176.38
  -5   2  -2 2089.69  174.28
   5   2   2 2099.39  174.58
   5   2   2 2217.88  171.98
  -5   2  -2 2135.49  174.68
   6  -2   2   67.59   13.50
  -6  -2  -2   54.59   16.30
   6  -2   2   75.99   20.70
  -6   2  -2   85.09   19.10
   6   2   2   54.59   17.20
  -6   2  -2   55.79   16.70
   6   2   2   79.69   16.20
  -7  -2  -2  196.38   28.50
   7  -2   2  174.08   31.80
  -7  -2  -2  198.18   24.30
   7  -2   2  183.68   22.50
   7   2   2  193.38   24.80
  -7   2  -2  197.08   29.30
   7   2   2  201.78   28.60
  -8  -2  -2   29.10   15.50
   8  -2   2   24.10   16.00
  -8  -2  -2   20.40   10.00
   8  -2   2   29.10    9.90
   8   2   2   24.90   11.60
   8   2   2   43.90   18.20
  -8   2  -2    5.80   11.90
   9  -2   2   12.40   15.50
  -9  -2  -2    3.40    9.30
  -9  -2  -2   23.30   14.30
  -9   2  -2   13.10   14.20
   9   2   2   -5.10   12.00
   9   2   2    5.10   10.40
 -10  -2  -2    0.00   11.30
  10  -2   2    9.50   16.60
 -10  -2  -2    3.60   10.50
  10   2   2   12.60   17.00
 -10   2  -2   16.50   14.50
 -11  -2  -2   51.99   20.40
  11  -2   2   31.30   24.40
  11   2   2   31.60   19.00
 -11   2  -2   16.80   17.10
  12  -2   2  -11.60   14.60
 -12  -2  -2  -11.30   14.80
 -12   2  -2   13.20   18.20
  12   2   2   32.30   18.90
 -13  -2  -2   13.70   21.70
  13  -2   2   49.10   26.20
 -13   2  -2   18.60   22.00
  13   2   2   55.29   28.30
 -14  -2  -2   32.60   25.70
  14  -2   2   72.79   30.20
  14   2   2   33.10   29.00
 -14   2  -2   26.50   24.60
 -15  -2  -2   31.60   27.80
  15  -2   2   28.40   28.30
 -15   2  -2   10.40   27.10
 -16  -2  -2   17.70   28.70
  16  -2   2  -14.50   24.30
 -16   2  -2   -4.70   25.80
 -16  -3   2    5.40   27.60
  16  -3  -2   31.20   31.40
 -16   3   2   32.30   23.90
  15  -3  -2    5.20   26.80
 -15  -3   2   35.60   27.50
 -15   3   2    7.60   19.70
 -14  -3   2    4.90   20.90
  14  -3  -2   10.50   20.60
 -14   3   2    4.90   16.10
 -13  -3   2  -12.40   16.90
  13  -3  -2   -8.70   17.40
  13   3  -2   14.60   18.40
 -13   3   2    6.80   17.20
  12  -3  -2   13.80   19.90
 -12  -3   2   46.80   23.80
  12   3  -2   11.60   19.80
 -12   3   2   40.60   20.50
 -11  -3   2   72.09   26.90
  11  -3  -2   20.40   19.10
  11  -3  -2   40.80   17.20
 -11   3   2   34.10   17.20
 -11   3   2   61.59   21.60
  11   3  -2   53.09   20.60
  11   3  -2   57.09   19.90
  10  -3  -2   86.89   25.50
  10  -3  -2  111.69   25.80
 -10  -3   2  112.99   28.60
  10   3  -2  103.19   25.40
  10   3  -2  125.09   27.60
 -10   3   2  143.49   28.10
 -10   3   2  132.29   29.80
   9  -3  -2   18.30   14.70
   9  -3  -2    4.60   11.90
  -9  -3   2   26.00   15.50
  -9   3   2  -10.70    8.20
   9   3  -2   -0.40   11.60
   9   3  -2    5.00   12.60
  -8  -3   2  380.16   44.60
   8  -3  -2  481.65   45.20
   8  -3  -2  364.76   45.10
  -8   3   2  356.56   42.20
   8   3  -2  544.45   48.50
  -8   3   2  261.47   40.70
   8   3  -2  425.76   43.00
  -7  -3   2  115.09   23.10
   7  -3  -2   84.29   19.50
   7   3  -2  102.79   21.30
  -7   3   2   54.19   17.40
   7   3  -2   45.40   15.60
  -7   3   2   81.79   18.30
  -6  -3   2  464.95   45.30
   6  -3  -2  483.85   46.30
   6   3  -2  373.96   44.80
   6   3  -2  433.36   44.10
  -6   3   2  404.66   42.10
  -6   3   2  435.56   45.80
  -5  -3   2  210.58   27.60
   5  -3  -2  225.28   27.50
  -5  -3   2  190.78   25.50
   5   3  -2  179.78   27.40
  -5   3   2  201.18   23.30
  -5   3   2  187.78   27.00
  -4  -3   2  631.24   59.99
   4  -3  -2  605.94   58.89
  -4  -3   2  715.43   57.99
   4   3  -2  591.04   60.09
  -4   3   2  619.44   53.59
  -4   3   2  622.84   60.09
  -3  -3   2  144.19   25.70
  -3  -3   2  183.28   21.60
   3  -3  -2  160.68   24.20
  -3   3   2  196.98   18.00
  -3   3   2  201.28   26.60
   3   3  -2  178.78   24.70
   3   3  -2  160.58   27.80
   2  -3  -2  669.53   60.29
  -2  -3   2  610.94   55.39
  -2  -3   2  710.03   60.89
  -2   3   2  638.74   60.29
   2   3  -2  663.43   61.49
   2   3  -2  600.44   58.09
   1  -3  -2  172.38   23.60
  -1  -3   2  165.28   18.80
  -1  -3   2  106.69   22.10
   1   3  -2  154.68   23.80
   1   3  -2  199.58   23.70
  -1   3   2  153.68   25.80
   0  -3   2  229.08   23.60
   0  -3   2  185.48   25.80
   0  -3  -2  210.88   27.10
   0   3  -2  251.97   24.90
   0   3  -2  201.28   26.80
   0   3   2  221.08   28.30
  -1  -3  -2  169.98   17.10
  -1  -3  -2  229.38   25.80
   1  -3   2  183.38   23.40
   1   3   2  178.98   25.50
  -1   3  -2  172.18   21.40
  -1   3  -2  159.58   23.90
   2  -3   2  271.17   29.00
  -2  -3  -2  274.87   30.30
  -2  -3  -2  236.98   24.10
   2   3   2  256.47   30.70
  -2   3  -2  187.18   29.40
  -2   3  -2  255.77   26.90
  -3  -3  -2  744.53   66.59
   3  -3   2  767.52   69.69
  -3  -3  -2  901.21   71.59
  -3   3  -2  826.52   69.69
  -3   3  -2  718.93   71.49
   3   3   2  796.52   72.49
   4  -3   2  164.68   22.30
  -4  -3  -2  179.78   23.50
  -4  -3  -2  175.38   22.80
  -4   3  -2  191.18   26.40
  -4   3  -2  129.89   21.90
   4   3   2  205.38   26.80
   5  -3   2  363.56   38.20
  -5  -3  -2  357.76   39.00
  -5  -3  -2  369.36   39.40
   5  -3   2  324.67   43.00
  -5   3  -2  390.96   42.60
   5   3   2  380.06   40.80
   5   3   2  460.65   44.70
  -6  -3  -2   33.90   13.80
   6  -3   2   25.50   15.60
   6  -3   2   40.00   11.90
  -6  -3  -2    5.10    9.20
  -6   3  -2   63.09   18.60
   6   3   2   22.90   11.70
   6   3   2   37.80   16.50
  -7  -3  -2  649.74   58.79
  -7  -3  -2  657.73   61.39
   7  -3   2  518.75   61.79
   7  -3   2  652.43   57.49
  -7   3  -2  578.24   60.09
  -7   3  -2  562.74   60.99
   7   3   2  548.35   61.09
   7   3   2  611.84   59.39
  -8  -3  -2   66.29   20.20
   8  -3   2   49.50   22.10
   8  -3   2   59.09   15.80
  -8   3  -2   29.80   14.90
  -8   3  -2   35.80   17.60
   8   3   2   45.10   17.90
   8   3   2   59.49   17.30
  -9  -3  -2   55.79   20.20
   9  -3   2   22.90   19.60
   9   3   2   58.89   21.20
  -9   3  -2   41.00   18.70
   9   3   2   74.39   20.20
 -10  -3  -2   17.30   13.90
 -10  -3  -2    4.70   14.90
  10  -3   2   -5.10   15.70
  10   3   2   -5.00   12.70
 -10   3  -2   19.10   15.80
  10   3   2  -31.70   11.20
 -11  -3  -2   44.50   20.90
  11  -3   2   24.40   21.90
 -11   3  -2   23.20   18.30
  11   3   2   60.29   24.60
  12  -3   2   -9.90   17.40
 -12  -3  -2   14.90   20.70
  12   3   2    0.30   19.10
 -12   3  -2   -0.80   16.20
 -13  -3  -2  169.58   42.00
  13  -3   2   49.99   28.90
 -13   3  -2   85.39   31.50
  13   3   2  107.09   34.90
  14  -3   2   18.40   26.90
 -14  -3  -2   36.40   26.80
 -14   3  -2   33.70   28.40
  15  -3   2   63.19   37.30
 -15  -3  -2   24.40   27.00
 -15   3  -2   41.30   27.30
  15  -4  -2  -24.30   28.10
 -15  -4   2   34.00   28.60
  14  -4  -2   16.70   27.40
 -14  -4   2   86.09   35.10
 -14  -4   2   31.00   21.90
 -13  -4   2   62.39   24.10
  13  -4  -2    5.60   22.70
 -13  -4   2   62.69   28.00
  13   4  -2   64.69   26.00
 -13   4   2   19.60   22.40
  12  -4  -2   37.10   25.00
 -12  -4   2   60.89   24.00
 -12  -4   2   59.39   28.00
  12   4  -2   37.00   25.60
 -12   4   2   71.59   28.30
  11  -4  -2   37.40   21.20
 -11  -4   2   28.80   20.20
 -11  -4   2    8.40   16.30
 -11   4   2   23.30   19.40
 -11   4   2   12.90   18.50
  11   4  -2   28.10   18.90
 -10  -4   2  303.47   49.99
  10  -4  -2  303.67   45.00
 -10  -4   2  333.87   44.40
  10  -4  -2  382.56   43.50
  10   4  -2  300.27   41.30
  10   4  -2  268.77   41.80
 -10   4   2  315.57   44.10
 -10   4   2  286.67   40.70
   9  -4  -2   -0.20   12.50
  -9  -4   2    0.50   12.60
   9  -4  -2    5.70   15.40
  -9  -4   2    1.30   12.60
   9   4  -2    3.00   14.60
  -9   4   2   -2.80   11.20
  -9   4   2   24.50   16.50
   9   4  -2    4.20   13.90
  -8  -4   2  243.18   36.90
  -8  -4   2  249.38   37.00
   8  -4  -2  319.47   39.50
   8   4  -2  301.57   37.20
  -8   4   2  227.28   32.60
  -8   4   2  289.27   39.10
   8   4  -2  359.66   42.90
  -7  -4   2   20.10   15.20
   7  -4  -2   33.30   15.40
  -7  -4   2   14.10   11.80
  -7   4   2   12.90   10.60
  -7   4   2   10.10   12.90
   7   4  -2   -6.90    9.60
   6  -4  -2  203.98   30.50
  -6  -4   2  164.28   31.70
  -6  -4   2  245.18   29.60
  -6   4   2  203.28   35.40
   6   4  -2  196.98   34.20
  -6   4   2  177.28   24.40
   5  -4  -2  139.29   26.50
  -5  -4   2  135.39   26.00
  -5  -4   2  119.89   22.30
   5   4  -2  123.79   26.30
  -5   4   2  127.79   18.10
  -5   4   2  121.99   27.20
   4  -4  -2  276.07   34.20
  -4  -4   2  280.97   35.10
  -4  -4   2  265.67   30.00
  -4   4   2  202.58   36.30
   4   4  -2  280.27   33.80
   4   4  -2  274.27   35.90
   3  -4  -2  691.93   66.19
  -3  -4   2  654.83   65.89
  -3  -4   2  764.82   61.49
   3   4  -2  702.43   67.49
   3   4  -2  615.84   63.89
  -3   4   2  648.94   66.59
  -2  -4   2 1507.05  119.79
   2  -4  -2 1479.25  126.59
  -2  -4   2 1378.46  125.99
   2   4  -2 1544.65  126.09
  -2   4   2 1448.66  126.99
   1  -4  -2  939.81   87.79
  -1  -4   2 1059.29   89.49
  -1  -4   2  961.20   81.49
  -1   4   2  989.50   89.39
   1   4  -2  975.40   87.69
   0  -4  -2  605.14   64.49
   0  -4   2  681.13   59.09
   0  -4   2  715.43   66.09
   0   4   2  693.53   66.59
   0   4  -2  763.62   67.29
   1  -4   2  754.92   64.89
  -1  -4  -2  655.43   63.29
   1  -4   2  634.84   56.89
  -1   4  -2  653.13   63.69
   1   4   2  638.24   63.39
  -1   4  -2  613.74   57.29
   2  -4   2  375.46   40.10
  -2  -4  -2  285.37   38.30
  -2   4  -2  390.16   36.70
   2   4   2  370.66   41.90
  -2   4  -2  333.47   40.40
   3  -4   2  125.39   23.00
  -3  -4  -2   94.99   21.80
  -3  -4  -2   92.29   15.70
   3   4   2   78.89   21.60
  -3   4  -2   96.99   23.10
  -3   4  -2   73.29   16.80
  -4  -4  -2   38.30   11.80
  -4  -4  -2   15.20   12.50
   4  -4   2   21.20   11.50
   4   4   2   24.50   13.30
  -4   4  -2   14.50   10.90
  -4   4  -2   25.90   14.40
  -5  -4  -2  112.39   19.60
  -5  -4  -2   75.39   19.40
   5  -4   2   69.89   18.80
  -5   4  -2   99.79   20.90
   5   4   2   89.79   24.30
  -5   4  -2   57.39   19.70
  -6  -4  -2    7.00   11.50
   6  -4   2   14.40   11.00
   6  -4   2   18.10   17.50
  -6  -4  -2   11.70   13.00
  -6   4  -2   13.00   14.40
  -6   4  -2   -3.70    9.30
   6   4   2   11.90   12.80
  -7  -4  -2  225.88   31.50
   7  -4   2  253.47   31.20
   7  -4   2  233.08   41.40
  -7  -4  -2  190.18   32.70
  -7   4  -2  172.48   31.80
   7   4   2  233.68   39.20
  -7   4  -2  152.68   34.70
  -8  -4  -2    5.80   12.90
  -8  -4  -2    3.40   13.60
   8  -4   2    5.00   14.00
  -8   4  -2  -14.10   11.50
   8   4   2   -2.50   14.80
   8   4   2   -4.20   13.70
   9  -4   2   48.20   26.10
  -9  -4  -2  125.19   26.30
  -9  -4  -2  158.18   31.90
   9   4   2  120.39   26.90
   9   4   2   97.59   28.60
  -9   4  -2   95.49   28.70
  10  -4   2   97.79   35.60
 -10  -4  -2  132.79   27.10
 -10  -4  -2   98.19   28.40
  10   4   2  168.78   35.90
 -10   4  -2   78.99   26.80
  10   4   2  148.39   30.20
 -10   4  -2  142.99   35.10
  11  -4   2  -27.70   17.10
 -11  -4  -2   14.50   23.50
 -11  -4  -2    4.60   15.80
  11   4   2    6.40   18.00
 -11   4  -2   -1.20   17.90
  12  -4   2  130.79   42.60
 -12  -4  -2  173.28   39.50
  12   4   2  153.48   39.70
 -12   4  -2   85.89   31.30
  13  -4   2  -15.70   24.20
 -13  -4  -2  -16.30   20.80
 -13   4  -2   -4.80   22.20
  14  -4   2   59.69   35.60
 -14  -4  -2  102.19   38.40
 -14   4  -2  167.38   44.20
  14  -5  -2    7.90   33.10
 -14  -5   2   -1.80   19.20
 -14   5   2   -4.30   19.50
 -13  -5   2   38.10   23.20
  13  -5  -2   -1.30   22.20
  13   5  -2   20.40   26.40
 -13   5   2   34.80   25.10
  12  -5  -2  107.49   36.00
 -12  -5   2  189.98   40.30
 -12   5   2  249.88   48.90
  12   5  -2  122.99   36.30
 -11  -5   2    8.70   17.90
  11  -5  -2  -12.60   20.10
  11   5  -2    8.10   18.90
 -11   5   2    3.80   19.70
  10  -5  -2  296.37   54.29
  10  -5  -2  125.89   34.10
 -10  -5   2  197.78   41.30
 -10   5   2  238.68   46.40
  10   5  -2  235.18   43.20
  -9  -5   2   -5.90   13.80
   9  -5  -2  -22.20   13.90
   9  -5  -2   -6.90   14.90
  -9   5   2   -2.20   14.20
   9   5  -2    1.30   15.70
  -8  -5   2    2.80   17.30
   8  -5  -2   41.50   20.30
  -8   5   2    0.80   14.70
   8   5  -2   21.50   21.70
   7  -5  -2    9.30   13.40
  -7  -5   2    0.50   13.20
   7   5  -2   -1.90   13.10
  -7   5   2   -0.90   12.50
   6  -5  -2   74.99   22.40
  -6  -5   2   74.19   22.80
  -6   5   2   77.79   26.40
   6   5  -2   69.79   24.50
   6   5  -2   32.90   16.80
   5  -5  -2   -6.30    9.40
  -5  -5   2    3.10   10.40
   5   5  -2   -1.20   12.60
  -5   5   2    9.10   13.50
   5   5  -2   -4.60   11.10
  -4  -5   2  154.48   31.10
   4  -5  -2  153.48   30.80
  -4   5   2  129.39   31.70
   4   5  -2  220.98   30.50
   3  -5  -2   30.70   14.70
  -3  -5   2   29.60   14.50
  -3   5   2   16.70   16.00
   3   5  -2   36.60   15.90
  -2  -5   2  604.64   59.69
   2  -5  -2  547.65   58.39
   2   5  -2  507.85   57.89
  -2   5   2  502.35   58.39
   1  -5  -2  510.55   55.59
  -1  -5   2  609.34   57.89
   1   5  -2  494.15   56.19
  -1   5   2  441.96   54.79
   0  -5   2  109.29   26.30
   0  -5  -2  128.19   26.40
   0   5   2  122.19   28.90
   0   5  -2  145.29   30.00
   1  -5   2  396.16   47.20
  -1  -5  -2  336.57   43.70
   1   5   2  359.96   45.00
  -1   5  -2  411.06   46.70
  -2  -5  -2   92.09   25.00
   2  -5   2  141.19   29.00
   2   5   2  121.69   27.80
  -2   5  -2  153.68   32.00
   3  -5   2   15.70   12.80
  -3  -5  -2    2.10   11.40
  -3   5  -2   57.99   21.70
   3   5   2    2.70   11.90
   4  -5   2  -12.60    8.40
  -4  -5  -2    6.50   10.30
  -4   5  -2    1.40   11.70
   4   5   2   14.70   14.60
  -5  -5  -2   84.69   22.90
   5  -5   2  102.89   24.40
   5   5   2  132.49   30.50
  -5   5  -2   37.90   19.40
   6  -5   2   10.20   12.60
   6  -5   2   18.70   17.10
  -6  -5  -2    8.30   13.00
   6   5   2   20.30   16.60
  -6   5  -2   13.90   14.40
   7  -5   2  269.97   37.50
   7  -5   2  203.48   45.80
  -7  -5  -2  222.08   39.30
  -7   5  -2  288.57   49.50
   7   5   2  335.37   43.10
   8  -5   2    0.70   18.10
  -8  -5  -2    4.50   12.50
   8   5   2    4.40   17.40
  -8   5  -2  -17.80   15.00
   9  -5   2  447.66   61.19
  -9  -5  -2  377.26   51.49
  -9   5  -2  451.75   61.59
   9   5   2  455.85   58.29
  10  -5   2    7.70   23.90
 -10  -5  -2   -1.70   17.20
 -10   5  -2   21.70   22.70
  10   5   2   26.80   23.10
  11  -5   2  210.68   51.89
 -11  -5  -2  205.78   39.90
 -11   5  -2  173.98   44.60
  11   5   2  259.77   49.00
  12  -5   2   -5.00   23.50
  13  -5   2   96.39   40.80
  12  -6  -2  -22.80   23.60
 -12  -6   2   89.39   31.30
  12   6  -2   73.89   33.80
 -12   6   2   23.40   28.30
 -11  -6   2   63.49   28.40
  11  -6  -2  -37.70   21.00
 -11   6   2   13.20   23.10
  11   6  -2  -19.80   24.40
  10  -6  -2    9.80   23.30
 -10  -6   2   14.70   21.80
  10   6  -2    8.40   22.30
 -10   6   2   20.20   21.80
   9  -6  -2   67.99   26.10
  -9  -6   2   55.79   25.80
   9   6  -2   51.69   26.10
  -9   6   2   26.00   24.80
  -8  -6   2  102.49   30.10
   8  -6  -2   62.69   26.10
  -8   6   2   85.59   33.00
   8   6  -2   58.99   24.60
   7  -6  -2   81.29   26.10
  -7  -6   2   69.89   25.50
  -7   6   2   19.50   19.00
   7   6  -2   25.70   21.40
  -6  -6   2   50.09   22.30
   6  -6  -2   30.00   20.70
  -6   6   2   39.00   22.20
   6   6  -2   71.99   25.90
   5  -6  -2  193.08   37.70
  -5  -6   2  186.18   38.30
   5   6  -2  172.28   36.00
  -5   6   2  211.28   41.10
   4  -6  -2  256.07   44.20
  -4  -6   2  229.18   42.50
  -4   6   2  200.98   42.00
   4   6  -2  258.27   43.20
   3  -6  -2  123.99   29.20
  -3  -6   2   75.59   24.30
  -3   6   2  154.78   35.30
   3   6  -2   56.29   23.30
   2  -6  -2   34.90   20.00
  -2  -6   2   31.10   17.40
   2   6  -2   20.70   19.00
  -2   6   2   10.70   15.50
   1  -6  -2  141.39   31.60
  -1  -6   2  141.39   34.00
  -1   6   2  103.59   31.00
   1   6  -2  264.87   41.90
   0  -6  -2  108.39   27.50
   0  -6   2   58.09   22.10
   0   6  -2   78.69   26.10
   0   6   2  115.79   31.20
   1  -6   2  540.35   62.79
  -1  -6  -2  501.85   60.79
  -1   6  -2  604.54   65.29
   1   6   2  555.24   62.39
  -2  -6  -2   -4.70   11.50
   2  -6   2   -8.30   11.90
  -2   6  -2   19.50   18.90
   2   6   2   16.10   18.70
   3  -6   2  356.56   49.70
  -3  -6  -2  429.86   51.69
  -3   6  -2  300.67   55.19
   3   6   2  467.75   53.79
   4  -6   2   10.10   14.60
  -4  -6  -2    0.70   13.90
   4   6   2   33.50   21.20
  -4   6  -2    6.90   19.80
   5  -6   2  238.88   41.00
  -5  -6  -2  149.88   34.10
   5   6   2  239.48   43.60
  -5   6  -2  108.19   33.80
  -6  -6  -2   47.40   21.30
   6  -6   2  104.19   25.70
   6   6   2   86.09   28.00
  -6   6  -2  113.99   32.10
  -7  -6  -2  111.99   29.40
   7  -6   2  147.79   39.70
   7  -6   2  103.29   28.60
  -7   6  -2  120.89   35.70
   7   6   2  106.19   30.90
   8  -6   2  243.98   54.79
  -8  -6  -2  235.68   43.80
  -8   6  -2  210.58   48.80
   8   6   2  250.87   45.90
  -9  -6  -2   12.70   17.80
   9  -6   2    1.90   23.70
   9   6   2  -25.00   16.00
  -9   6  -2   39.60   28.20
  10  -6   2  388.76   74.99
 -10  -6  -2  399.96   55.49
  10   6   2  308.17   56.99
 -10   6  -2  393.16   68.59
 -11  -6  -2   -5.20   19.50
  11  -6   2   46.40   35.30
 -11   6  -2   19.20   29.00
   9  -7  -2   12.80   23.70
  -9  -7   2  -14.00   17.00
  -9   7   2  -12.40   21.20
  -8  -7   2   53.39   27.40
   8  -7  -2   54.89   28.40
  -8   7   2   61.19   29.70
  -7  -7   2  -31.80   16.10
   7  -7  -2   20.40   23.60
  -7   7   2   -2.30   19.90
  -6  -7   2   39.40   25.70
   6  -7  -2   65.99   29.70
  -6   7   2  -11.60   16.20
   6   7  -2   21.30   21.10
   5  -7  -2   -1.30   15.90
  -5  -7   2   -3.90   18.10
   5   7  -2  -38.00   18.50
  -5   7   2   -7.10   19.80
   4  -7  -2    7.70   16.80
  -4  -7   2  -22.40   17.40
  -4   7   2   10.20   19.30
   4   7  -2    8.90   20.40
   3  -7  -2   35.10   23.00
  -3  -7   2    0.50   16.80
   3   7  -2   68.39   27.80
  -3   7   2   40.20   25.90
  -2  -7   2   17.30   18.80
   2  -7  -2   -9.40   14.20
   2   7  -2  -15.40   16.00
  -2   7   2   -6.30   18.60
  -1  -7   2   -2.80   16.80
   1  -7  -2   43.30   22.80
   1   7  -2    6.80   18.50
  -1   7   2    7.00   22.60
   0  -7   2  -23.00   17.20
   0  -7  -2   -4.00   15.30
   0   7   2   -3.60   16.90
   0   7  -2   10.60   17.70
  -1  -7  -2   16.30   18.60
   1  -7   2    7.50   16.90
   1   7   2  -21.10   14.70
  -1   7  -2   33.10   25.40
   2  -7   2   -1.80   18.60
  -2  -7  -2   11.60   19.40
   2   7   2    2.50   16.30
  -2   7  -2   32.40   24.60
   3  -7   2   19.80   22.20
  -3  -7  -2   12.60   20.10
  -3   7  -2   29.50   23.80
   3   7   2   43.50   23.20
   4  -7   2   22.40   21.80
  -4  -7  -2    3.90   18.60
  -4   7  -2   44.90   26.60
   4   7   2   23.40   21.60
   5  -7   2   62.49   28.70
  -5  -7  -2   58.99   25.30
  -5   7  -2   59.09   31.30
   5   7   2   47.00   27.60
  -6  -7  -2  -24.40   16.90
   6  -7   2   13.70   20.90
   6   7   2   -4.40   17.40
  -6   7  -2  -10.70   19.90
   7  -7   2    9.20   27.50
  -7  -7  -2   -7.30   20.90
  -7   7  -2   34.90   30.20
   7   7   2    2.50   20.80
   8  -7   2  -16.30   28.00
  -8  -7  -2  -22.40   17.80
  -8   7  -2   -1.60   22.00
   8   7   2  -24.00   20.90
  -3  -8   2  108.09   37.50
   3  -8  -2  101.59   36.80
   3   8  -2   81.39   36.70
  -3   8   2  155.18   45.80
  -2  -8   2    5.20   23.00
   2  -8  -2  -16.00   19.50
  -2   8   2   18.40   23.70
   2   8  -2   24.00   25.50
   1  -8  -2   81.39   31.50
  -1  -8   2   87.49   33.30
  -1   8   2   71.59   33.30
   1   8  -2   84.79   34.80
   0  -8  -2   20.50   24.60
   0  -8   2  -11.00   19.30
   0   8  -2   12.30   24.80
   0   8   2   16.00   26.40
  -1  -8  -2   35.80   24.30
   1  -8   2   39.50   28.90
  -1   8  -2  -21.30   20.10
   1   8   2    0.70   22.50
  -2  -8  -2   32.60   24.40
   2  -8   2   73.29   33.70
   2   8   2   69.29   34.50
  -2   8  -2   10.20   23.40
 -18   0   3   37.80   29.10
 -17   0   3  -21.80   24.20
 -16   0   3    6.80   22.30
 -15   0   3   23.20   22.20
 -14   0   3   13.90   18.70
  13   0  -3  -15.10   12.90
  13   0  -3    2.30   15.20
 -13   0   3   -2.60   15.30
  12   0  -3    8.50   14.10
  12   0  -3   -6.50   10.90
 -12   0   3   21.10   16.70
  11   0  -3   -1.20   12.00
 -11   0   3   -4.10   10.60
  11   0  -3    3.90   11.10
  10   0  -3    0.00    9.70
  10   0  -3    7.70   10.60
 -10   0   3  -14.80    9.80
  -9   0   3  -10.60    9.10
   9   0  -3    0.20    9.30
   9   0  -3   -1.20    9.50
  -8   0   3    0.50    9.20
   8   0  -3   11.00   10.50
   8   0  -3    1.80    9.40
  -7   0   3    0.20   10.30
   7   0  -3  -12.70    6.30
   7   0  -3   -8.50    7.50
  -6   0   3   10.40   10.30
   6   0  -3    2.80    8.10
   6   0  -3    3.50    8.40
   5   0  -3    9.70    9.60
  -5   0   3   10.50    8.90
   5   0  -3   -2.00    6.30
   4   0  -3    6.60    5.20
   4   0  -3   -3.50    8.50
  -4   0   3   -1.00    4.30
  -4   0   3   -9.20    7.30
  -3   0   3    5.40    6.70
   3   0  -3    5.20    8.00
  -3   0   3   -1.80    2.90
  -2   0   3   -2.80    2.70
   2   0  -3  -10.00    5.50
  -2   0   3    2.30    5.60
   1   0  -3    1.80    5.20
  -1   0   3   -6.10    4.60
  -1   0   3   -0.80    3.40
   0   0  -3    4.50    3.90
   0   0  -3   -4.50    5.50
   0   0   3   -0.50    4.60
  -1   0  -3    5.40    7.60
  -1   0  -3   -3.30    2.60
   1   0   3   -3.40    6.60
  -2   0  -3   -3.80    7.40
   2   0   3    3.50    8.50
   3   0   3  -16.00    8.10
  -3   0  -3    6.30    9.40
  -4   0  -3    1.00    8.80
   4   0   3    2.60    3.30
   4   0   3  -10.40    8.90
   5   0   3   -1.40    3.60
  -5   0  -3    3.60    9.50
   5   0   3   19.00   13.60
   6   0   3    0.90    4.20
  -6   0  -3   -5.40    8.90
   6   0   3    5.60   10.70
  -7   0  -3    4.20   10.30
   7   0   3   -3.20   11.20
   7   0   3    2.10    5.30
   8   0   3  -10.60   10.90
   8   0   3    3.00    7.40
  -8   0  -3    5.70   10.40
   9   0   3    1.60   14.20
  -9   0  -3   18.00   13.80
  10   0   3   -9.70   11.80
 -10   0  -3    7.80   15.70
  11   0   3   -4.70   13.40
 -11   0  -3  -15.20   12.70
 -12   0  -3   -6.40   15.40
  12   0   3   13.80   17.00
  13   0   3    8.20   17.00
 -13   0  -3    0.10   18.00
 -14   0  -3  -16.10   16.30
  14   0   3   -6.80   22.30
  15   0   3   -1.90   20.50
 -15   0  -3   30.20   25.00
  16   0   3   -4.70   26.80
 -16   0  -3    5.60   24.60
 -18  -1   3  307.87   63.79
 -18   1   3  274.87   62.19
 -17  -1   3   38.00   27.30
 -17   1   3  -17.20   22.40
 -16  -1   3   78.49   37.40
 -16   1   3   81.69   34.00
 -15  -1   3  135.59   37.20
 -15   1   3  107.69   34.60
 -14  -1   3  319.47   53.79
 -14   1   3  149.29   40.70
 -13  -1   3  404.56   56.99
 -13   1   3  539.15   60.89
  13   1  -3  431.96   51.09
 -12  -1   3   18.10   17.20
  12  -1  -3   56.19   18.90
  12   1  -3   77.09   22.10
 -12   1   3   50.89   21.90
  12   1  -3   81.29   20.10
 -11  -1   3  385.46   48.00
  11  -1  -3  388.16   42.60
  11   1  -3  352.96   43.20
 -11   1   3  383.56   48.30
  11   1  -3  351.86   41.50
 -10  -1   3  178.78   32.90
  10  -1  -3  171.38   28.10
  10   1  -3  206.18   28.20
 -10   1   3  201.48   35.90
  10   1  -3  129.89   25.70
   9  -1  -3  548.45   53.59
  -9  -1   3  583.44   57.79
   9   1  -3  563.34   53.39
  -9   1   3  572.24   56.79
   9   1  -3  465.45   50.69
   8  -1  -3   74.49   17.60
  -8  -1   3   81.99   22.10
   8   1  -3  122.39   19.50
  -8   1   3   87.49   17.40
  -8   1   3  148.59   24.90
   8   1  -3   87.69   18.80
  -7  -1   3  673.83   67.89
   7  -1  -3  761.02   66.29
  -7   1   3  728.43   64.19
   7   1  -3  776.52   66.99
   7   1  -3  718.33   63.29
  -7   1   3  805.12   68.59
   6  -1  -3    1.70    6.90
  -6  -1   3    9.50    9.30
   6   1  -3   -8.10    7.20
   6   1  -3    4.10    6.40
  -6   1   3    2.40    7.20
  -6   1   3    4.30    8.50
   5  -1  -3   53.39   12.40
  -5  -1   3   28.80   12.60
   5   1  -3   51.19   13.60
  -5   1   3   57.79   13.80
  -5   1   3   68.09   12.80
   5   1  -3   48.40    9.50
  -4  -1   3   92.09   16.00
   4  -1  -3   71.89   13.90
   4   1  -3   74.59   10.60
  -4   1   3   65.09   12.10
   4   1  -3   77.59   15.20
   3  -1  -3  770.22   71.49
  -3  -1   3  917.51   72.89
   3   1  -3  852.31   68.39
  -3   1   3  890.01   70.39
  -3   1   3  872.51   71.09
   3   1  -3  923.91   72.69
   2  -1  -3   15.20    7.70
  -2  -1   3    0.60    7.30
   2   1  -3    1.60    4.40
   2   1  -3    1.40    8.10
  -2   1   3    6.50    7.50
  -2   1   3   -0.20    4.50
   1  -1  -3    9.40    4.60
  -1  -1   3   14.90    7.70
   1  -1  -3   -9.60    5.80
  -1   1   3    0.30    7.40
  -1   1   3    8.90    4.60
   1   1  -3   11.10    6.80
   1   1  -3   -2.30    8.30
   1   1  -3    2.20    5.20
   0  -1   3   23.00    7.70
   0  -1  -3   42.80    7.60
   0  -1  -3   21.90    8.10
   0   1  -3   36.60   10.80
   0   1   3   30.60   10.00
   0   1  -3   43.30   10.80
   1  -1   3  896.31   73.79
   1  -1   3  842.52   70.39
  -1  -1  -3  948.81   71.99
  -1   1  -3  848.92   70.79
   1   1   3  898.71   73.89
  -1   1  -3  846.52   73.59
  -1   1  -3  930.71   73.09
  -2  -1  -3  610.34   51.79
   2  -1   3  576.54   48.20
   2  -1   3  576.54   53.49
  -2  -1  -3  637.64   49.99
   2   1   3  622.74   53.59
  -2   1  -3  544.25   52.39
  -3  -1  -3   17.90    7.00
  -3  -1  -3   10.60    8.70
   3  -1   3   28.00   13.20
   3  -1   3   18.30    5.20
   3   1   3   36.90   12.80
  -3   1  -3   21.10   10.80
   4  -1   3    1.00   10.60
   4  -1   3    1.30    3.20
  -4  -1  -3  -15.70    6.30
  -4  -1  -3    0.50    4.70
  -4   1  -3   -7.80    8.20
   4   1   3    3.50    5.60
   4   1   3   -9.80    8.70
  -5  -1  -3  372.46   30.90
  -5  -1  -3  394.16   38.30
   5  -1   3  325.57   38.50
   5  -1   3  298.57   28.20
   5   1   3  311.87   30.50
   5   1   3  344.97   38.60
  -5   1  -3  334.27   37.80
   6  -1   3  111.19   24.90
  -6  -1  -3  131.59   23.80
   6  -1   3  107.49   14.50
  -6  -1  -3  121.99   15.20
   6   1   3  157.68   16.80
  -6   1  -3   90.59   21.60
   6   1   3  132.09   26.50
   7  -1   3   -4.10   10.90
   7  -1   3   -1.40    5.30
  -7  -1  -3   -1.70    5.40
  -7  -1  -3   -0.50   10.30
   7   1   3    4.00    6.60
  -7   1  -3    8.50   11.50
   7   1   3   -5.40   10.50
   8  -1   3   23.40   17.10
  -8  -1  -3   25.40   14.20
   8   1   3   22.40   15.30
   8   1   3   13.90    8.80
  -8   1  -3   20.50   14.10
   9  -1   3    2.20   12.80
  -9  -1  -3   15.10   13.10
   9   1   3  -18.50   11.10
  -9   1  -3    8.00   13.60
  10  -1   3    8.40   15.10
 -10  -1  -3   13.00   15.10
  10   1   3  -17.00   12.40
 -10   1  -3   -3.00   11.80
 -11  -1  -3   -7.40   12.80
  11  -1   3   30.10   19.50
 -11   1  -3   16.40   18.10
  11   1   3  -19.10   11.50
 -12  -1  -3   13.50   16.60
  12  -1   3   -6.40   15.60
  12   1   3   24.60   21.20
 -12   1  -3    5.40   16.70
 -13  -1  -3   12.10   20.20
  13  -1   3   -9.90   16.60
  13   1   3   -2.90   17.30
 -13   1  -3    3.00   16.60
 -14  -1  -3   20.70   22.50
  14  -1   3   57.39   29.50
 -14   1  -3    2.10   21.40
  14   1   3    1.20   22.90
 -15  -1  -3   25.30   27.00
  15  -1   3    2.80   25.20
  15   1   3  -30.40   22.30
 -15   1  -3   24.80   24.90
 -16  -1  -3  -12.40   24.80
  16  -1   3   11.00   25.90
  16   1   3  -12.40   25.30
 -16   1  -3   35.60   29.40
 -17  -2   3   38.30   32.30
 -17   2   3   80.49   33.90
 -16  -2   3  101.99   40.80
 -16   2   3   26.10   26.00
  15  -2  -3  119.39   34.60
 -15  -2   3  154.88   42.90
 -15   2   3   60.19   32.50
 -14  -2   3   50.49   27.70
  14  -2  -3   44.00   24.60
 -14   2   3    7.30   17.00
  13  -2  -3  138.89   33.80
 -13  -2   3  188.58   43.00
  13   2  -3  167.08   33.50
 -13   2   3  171.28   37.00
 -12  -2   3    3.50   15.30
  12  -2  -3   68.89   25.60
  12  -2  -3   35.40   19.80
  12   2  -3   29.90   17.20
 -12   2   3   22.00   17.90
 -11  -2   3   25.50   17.90
  11  -2  -3   32.50   17.40
  11  -2  -3   38.70   16.40
  11   2  -3   47.20   16.70
 -11   2   3   63.59   20.50
  11   2  -3   38.80   16.50
  10  -2  -3   29.40   16.00
 -10  -2   3  -13.20    9.10
  10  -2  -3   12.50   12.20
  10   2  -3   42.90   14.60
 -10   2   3   22.10   14.70
 -10   2   3   35.30   16.40
  10   2  -3   30.00   13.50
  -9  -2   3   42.90   17.40
   9  -2  -3   53.69   15.70
   9  -2  -3   66.89   18.70
   9   2  -3   41.70   17.10
   9   2  -3   55.99   15.80
  -9   2   3   35.90   15.60
  -9   2   3   53.59   16.90
   8  -2  -3  -15.30    8.60
  -8  -2   3    5.20    9.90
   8  -2  -3   -5.20    7.20
  -8   2   3   18.40   10.70
   8   2  -3    6.90    8.70
   8   2  -3    5.10    9.90
  -8   2   3    2.00   10.80
   7  -2  -3  706.73   65.09
  -7  -2   3  798.12   68.59
   7   2  -3  706.93   63.09
   7   2  -3  699.23   66.19
  -7   2   3  702.13   64.89
  -6  -2   3  101.19   19.40
   6  -2  -3  134.19   22.50
  -6   2   3   61.29   15.60
   6   2  -3   97.69   19.40
  -6   2   3  106.59   18.70
   6   2  -3   79.69   15.00
  -5  -2   3  690.73   64.89
   5  -2  -3  752.72   65.09
   5   2  -3  743.13   65.79
  -5   2   3  748.13   62.99
  -5   2   3  713.53   63.99
   5   2  -3  715.23   61.99
   4  -2  -3  273.47   29.30
  -4  -2   3  258.17   27.70
  -4   2   3  235.88   24.80
   4   2  -3  256.57   25.70
   4   2  -3  242.78   29.00
  -4   2   3  220.28   27.70
  -3  -2   3   98.69   16.80
   3  -2  -3  108.79   17.90
   3   2  -3   74.59   16.60
  -3   2   3  107.39   12.50
   3   2  -3   95.09   15.00
  -3   2   3   73.49   16.60
   2  -2  -3  846.52   73.09
  -2  -2   3  822.72   71.19
  -2   2   3  836.32   66.49
   2   2  -3  870.31   73.69
  -2   2   3  936.41   73.89
   1  -2  -3  439.46   40.00
  -1  -2   3  385.66   37.30
  -1  -2   3  399.16   38.60
   1   2  -3  328.97   38.90
  -1   2   3  529.75   41.90
   0  -2  -3   19.90    5.00
   0  -2   3   13.10    7.30
   0  -2   3   32.60    9.60
   0  -2  -3   29.60   10.40
   0   2  -3   17.90    9.30
   0   2  -3   20.00   10.20
   0   2   3   16.90    9.90
  -1  -2  -3   82.99   12.20
   1  -2   3   95.49   14.20
  -1  -2  -3  110.19   16.30
  -1   2  -3   95.19   18.10
   1   2   3   99.59   18.60
   2  -2   3  174.68   23.70
  -2  -2  -3  144.09   17.80
   2  -2   3  153.58   19.00
  -2  -2  -3  185.78   21.40
  -2   2  -3  201.68   23.10
   2   2   3  122.89   22.80
   3  -2   3   94.89   14.70
   3  -2   3   56.79   17.20
  -3  -2  -3   83.79   15.10
  -3  -2  -3   65.99   14.40
   3   2   3   90.89   18.00
  -3   2  -3   84.09   18.40
  -3   2  -3   67.99   15.20
  -4  -2  -3 1403.46  121.89
   4  -2   3 1486.65  119.99
   4  -2   3 1521.65  126.09
  -4   2  -3 1468.95  124.59
  -4   2  -3 1567.34  125.19
   4   2   3 1563.34  125.69
  -5  -2  -3  176.18   22.70
  -5  -2  -3  116.29   17.60
   5  -2   3  136.59   27.20
   5  -2   3  139.29   17.00
  -5   2  -3  117.29   23.20
   5   2   3  133.69   24.30
   5   2   3  134.09   19.10
  -5   2  -3  100.39   22.20
   6  -2   3  303.77   39.80
   6  -2   3  303.47   31.40
  -6  -2  -3  350.56   37.90
  -6  -2  -3  313.47   32.70
   6   2   3  282.87   37.20
  -6   2  -3  311.57   37.50
   6   2   3  386.16   34.90
  -7  -2  -3   23.90   12.70
  -7  -2  -3   34.00   10.90
   7  -2   3   31.20    9.00
   7  -2   3   15.60   13.90
   7   2   3   14.70    9.40
  -7   2  -3   16.90   12.30
   7   2   3   -4.00   10.70
  -8  -2  -3   56.89   14.30
   8  -2   3   67.49   22.50
  -8  -2  -3   67.09   20.60
  -8   2  -3   53.99   19.00
   8   2   3   63.39   15.90
   8   2   3   46.70   18.90
   9  -2   3    5.60   16.90
  -9  -2  -3   -3.90   11.20
  -9  -2  -3   -4.50    8.90
   9   2   3   -9.10    9.40
  -9   2  -3    6.50   14.90
   9   2   3   -3.80   12.10
 -10  -2  -3   98.99   29.00
  10  -2   3  106.69   30.40
  10   2   3  105.19   27.60
 -10   2  -3  113.19   30.00
 -11  -2  -3   35.40   22.20
  11  -2   3   14.90   19.30
  11   2   3    8.90   14.80
 -11   2  -3    2.40   16.50
  12  -2   3   42.80   25.70
 -12  -2  -3   18.10   18.90
  12   2   3   80.89   29.10
 -12   2  -3  128.79   34.40
  13  -2   3  -13.60   17.90
 -13  -2  -3  -10.40   15.40
 -13   2  -3   -8.10   19.20
  13   2   3    5.60   21.20
 -14  -2  -3  274.07   53.89
  14  -2   3   90.09   36.10
  14   2   3  208.18   46.50
 -14   2  -3  189.18   44.70
 -15  -2  -3   56.79   31.00
  15  -2   3   18.20   28.60
 -15   2  -3   13.40   26.70
  15   2   3  -25.50   24.20
 -16  -3   3  148.99   48.60
  16  -3  -3  151.18   45.30
 -16   3   3  186.38   41.30
 -15  -3   3  124.99   39.30
  15  -3  -3   79.79   34.00
 -15   3   3  104.09   33.90
 -14  -3   3   34.30   25.40
  14  -3  -3   64.89   31.40
 -14   3   3   93.79   30.80
  14   3  -3   90.39   42.70
 -13  -3   3  123.29   35.50
  13  -3  -3  106.89   32.20
 -13   3   3  142.39   33.00
  13   3  -3   97.49   29.20
  12  -3  -3   25.60   19.20
 -12  -3   3   71.19   26.10
 -12   3   3    9.20   16.30
 -12   3   3   37.10   19.20
  12   3  -3   -0.10   15.20
  11  -3  -3   -4.10   12.20
 -11  -3   3   -4.40   14.20
  11  -3  -3   13.20   13.40
  11   3  -3   16.10   16.60
 -11   3   3   33.40   17.00
 -11   3   3   31.80   16.50
  10  -3  -3   50.59   19.60
 -10  -3   3   32.60   17.70
  10  -3  -3   31.20   16.60
  10   3  -3   66.39   21.00
  10   3  -3   45.80   17.00
 -10   3   3   16.70   15.40
   9  -3  -3  409.16   43.50
  -9  -3   3  381.86   44.70
   9  -3  -3  363.76   44.40
   9   3  -3  390.66   40.60
   9   3  -3  334.37   42.80
  -9   3   3  270.97   39.90
  -8  -3   3   13.90   11.30
   8  -3  -3   25.70   12.20
   8   3  -3   -8.50    9.30
   8   3  -3   -1.40   11.50
  -8   3   3   -2.90    9.60
  -8   3   3    1.30   10.00
  -7  -3   3  501.45   51.69
   7  -3  -3  545.85   52.29
   7   3  -3  460.15   48.30
   7   3  -3  467.05   51.89
  -7   3   3  485.25   48.40
  -7   3   3  566.24   52.99
   6  -3  -3  194.18   27.70
  -6  -3   3  169.98   26.20
  -6   3   3  186.58   26.90
   6   3  -3  212.68   29.20
  -6   3   3  192.88   23.40
   6   3  -3  172.78   24.20
  -5  -3   3  917.31   81.59
   5  -3  -3  989.80   83.79
  -5   3   3  922.51   83.59
  -5   3   3  973.60   77.99
   5   3  -3  975.70   81.29
   5   3  -3  812.52   82.79
  -4  -3   3  478.55   46.30
   4  -3  -3  500.25   49.00
  -4  -3   3  528.95   49.60
  -4   3   3  487.45   41.70
   4   3  -3  395.86   48.00
  -4   3   3  528.45   49.99
   4   3  -3  465.55   49.20
   3  -3  -3   22.30   12.60
  -3  -3   3    9.40    9.70
  -3  -3   3   19.00    9.10
  -3   3   3   33.80   14.60
   3   3  -3   32.90   14.00
  -3   3   3   24.10    5.30
  -2  -3   3  184.08   27.40
  -2  -3   3  251.07   25.60
   2  -3  -3  262.67   29.20
  -2   3   3  173.48   27.60
   2   3  -3  239.68   30.30
   2   3  -3  262.67   28.60
   1  -3  -3   -4.40    7.50
  -1  -3   3   14.00    7.60
  -1  -3   3   12.90   10.60
   1   3  -3  -10.80    6.30
   1   3  -3   -0.10    9.50
  -1   3   3    4.10   10.20
   0  -3   3   43.80   13.50
   0  -3  -3   11.30   10.40
   0  -3   3   37.50   11.10
   0   3  -3   50.99   14.90
   0   3  -3   17.30   10.90
   0   3   3    7.30   10.30
   0   3  -3   58.69   13.00
  -1  -3  -3   12.00   10.20
   1  -3   3    9.10    8.20
  -1  -3  -3   11.60    5.10
   1   3   3    4.30    9.20
  -1   3  -3   16.30   10.10
  -1   3  -3   -2.00    6.90
  -2  -3  -3  397.86   34.70
   2  -3   3  357.76   39.10
  -2  -3  -3  360.16   39.40
  -2   3  -3  379.86   41.30
   2   3   3  436.46   43.30
  -2   3  -3  393.56   38.90
  -3  -3  -3    8.10    7.30
   3  -3   3   -2.00    6.50
  -3  -3  -3    0.20    8.60
   3   3   3    6.70   10.30
  -3   3  -3   -1.90    8.30
  -3   3  -3    4.80    8.80
  -4  -3  -3  528.95   51.99
  -4  -3  -3  560.94   50.59
   4  -3   3  482.15   50.19
   4  -3   3  593.94   57.69
   4   3   3  547.75   54.99
  -4   3  -3  608.34   56.29
   5  -3   3    9.80   12.70
  -5  -3  -3    7.60    9.00
   5  -3   3   14.20    8.70
  -5  -3  -3    9.10    8.50
   5   3   3    2.10   11.20
  -5   3  -3  -14.20    8.50
  -6  -3  -3   42.80   13.90
   6  -3   3   70.39   15.00
   6  -3   3   47.60   19.10
  -6  -3  -3   28.70   14.00
  -6   3  -3   93.59   20.90
   6   3   3   56.69   18.70
  -6   3  -3   73.59   20.40
   7  -3   3   69.29   22.70
   7  -3   3   40.80   13.30
  -7  -3  -3   94.39   21.60
   7   3   3   31.70   14.80
   7   3   3   96.99   24.10
  -7   3  -3   35.50   17.20
  -7   3  -3   66.49   20.70
  -8  -3  -3    1.30   12.20
   8  -3   3    4.90   16.10
  -8   3  -3   19.60   15.40
   8   3   3   13.80   12.50
   8   3   3    6.00    9.20
   9  -3   3   -7.70   15.30
  -9  -3  -3    5.20   13.70
  -9  -3  -3   -2.90    9.80
   9   3   3   -5.40   10.30
   9   3   3   15.70   17.20
  -9   3  -3   22.00   17.60
 -10  -3  -3    5.10   11.70
 -10  -3  -3   -9.30   11.60
  10  -3   3   14.70   20.70
  10   3   3   -2.70   14.50
 -10   3  -3    2.90   16.40
  11  -3   3   29.40   23.00
 -11  -3  -3    8.10   17.70
  11   3   3   18.90   21.00
 -11   3  -3   25.50   19.70
  12  -3   3  -17.70   14.80
 -12  -3  -3   15.00   20.40
 -12   3  -3  -17.60   13.70
  12   3   3  -21.60   17.20
 -13  -3  -3   16.00   23.40
  13  -3   3   36.20   28.60
 -13   3  -3   82.19   30.20
  13   3   3   54.09   31.70
  14  -3   3   -9.30   22.50
 -14  -3  -3   16.50   27.40
  14   3   3    2.60   25.40
 -14   3  -3    5.30   18.20
  15  -3   3   26.90   31.20
 -15  -3  -3   96.19   33.40
 -15   3  -3   29.60   25.90
  15  -4  -3   17.50   32.30
 -15  -4   3    5.70   28.20
  14  -4  -3   72.79   31.40
 -14  -4   3   27.30   25.20
 -14  -4   3   12.50   23.60
  14   4  -3  107.69   35.10
  13  -4  -3   74.59   30.70
 -13  -4   3  220.18   42.50
 -13  -4   3  189.88   40.40
 -13   4   3  117.29   34.70
  13   4  -3   89.89   30.30
  12  -4  -3   17.00   19.00
 -12  -4   3   22.10   18.70
 -12  -4   3   14.60   16.70
  12   4  -3   19.40   22.30
 -12   4   3   23.60   21.40
  11  -4  -3  607.14   70.39
 -11  -4   3  618.74   67.29
  11  -4  -3  597.44   65.19
 -11  -4   3  571.64   64.79
 -11   4   3  589.04   67.09
  11   4  -3  565.24   65.89
 -10  -4   3  -12.80   12.30
  10  -4  -3    2.60   12.10
  10  -4  -3  -12.60   16.10
 -10  -4   3    7.90   14.90
 -10   4   3   15.30   18.60
  10   4  -3    9.30   15.10
  -9  -4   3  248.48   39.70
  -9  -4   3  317.77   41.50
   9  -4  -3  325.07   41.00
   9   4  -3  308.77   41.90
  -9   4   3  314.07   41.90
   9   4  -3  229.18   36.10
  -8  -4   3   23.80   14.90
  -8  -4   3   25.80   14.90
   8  -4  -3   35.10   16.70
   8   4  -3   23.30   14.00
  -8   4   3   16.20   14.90
   8   4  -3   19.10   16.20
   7  -4  -3   98.99   24.60
  -7  -4   3   71.89   20.80
  -7  -4   3  119.79   24.00
   7   4  -3  145.59   25.80
   7   4  -3   75.99   23.00
  -7   4   3   92.89   24.90
  -6  -4   3   55.19   16.60
   6  -4  -3   48.40   16.30
  -6  -4   3   47.90   18.70
   6   4  -3   29.60   16.20
  -6   4   3   15.50   14.10
   6   4  -3   64.99   20.30
   5  -4  -3  281.37   39.20
  -5  -4   3  374.76   42.90
  -5  -4   3  356.66   38.30
  -5   4   3  359.96   42.40
   5   4  -3  400.86   44.30
   4  -4  -3   15.00   11.10
  -4  -4   3   12.00   10.10
  -4  -4   3    3.80    8.40
   4   4  -3   -5.20   10.10
   4   4  -3    6.10   11.50
  -4   4   3   15.10   13.10
  -3  -4   3   21.90   12.50
   3  -4  -3   29.50   13.60
  -3  -4   3   19.20    9.00
   3   4  -3   20.20   11.30
  -3   4   3   24.80   14.70
   3   4  -3   17.10   13.80
  -2  -4   3 1376.46  119.09
   2  -4  -3 1375.66  124.59
  -2  -4   3 1586.44  127.19
   2   4  -3 1448.66  123.59
  -2   4   3 1500.85  125.89
   2   4  -3 1536.35  127.09
   1  -4  -3  787.32   76.79
  -1  -4   3  815.32   71.49
  -1  -4   3  854.71   77.69
  -1   4   3  818.82   78.29
   1   4  -3  905.61   77.49
   0  -4  -3  480.05   49.30
   0  -4   3  435.76   43.00
   0  -4   3  461.35   48.40
   0   4   3  474.65   49.50
   0   4  -3  458.95   48.60
  -1  -4  -3  310.97   36.00
   1  -4   3  288.97   35.80
   1  -4   3  288.97   32.20
   1   4   3  317.07   38.10
  -1   4  -3  300.07   32.70
  -1   4  -3  291.87   37.20
   2  -4   3   90.89   20.20
  -2  -4  -3   54.99   17.80
  -2   4  -3   85.99   18.00
  -2   4  -3   74.79   21.90
   2   4   3   78.99   21.80
   3  -4   3  215.08   28.70
  -3  -4  -3  197.78   29.00
  -3   4  -3  232.98   32.60
   3   4   3  234.78   32.20
  -3   4  -3  221.78   28.30
  -4  -4  -3   42.60   12.40
  -4  -4  -3   96.69   19.80
   4  -4   3   63.89   18.00
  -4   4  -3  104.59   20.00
  -4   4  -3   65.59   20.30
   4   4   3   88.59   21.90
   5  -4   3   92.29   20.90
   5  -4   3   90.79   26.20
  -5  -4  -3   91.69   19.10
  -5  -4  -3  115.49   22.80
   5   4   3  148.89   28.70
  -5   4  -3  118.69   27.40
  -5   4  -3  107.09   22.70
   6  -4   3  231.38   32.90
   6  -4   3  293.47   41.00
  -6  -4  -3  292.67   35.70
  -6  -4  -3  284.77   34.20
  -6   4  -3  287.87   39.40
   6   4   3  314.47   39.60
  -6   4  -3  264.57   35.60
  -7  -4  -3   -3.60   10.70
   7  -4   3   39.80   19.90
  -7  -4  -3   22.60   14.10
   7  -4   3   12.30   10.90
  -7   4  -3   10.60   14.50
   7   4   3   10.80   13.20
  -8  -4  -3  299.17   37.60
  -8  -4  -3  308.27   37.70
   8  -4   3  316.77   51.89
   8   4   3  210.58   40.70
  -8   4  -3  249.68   45.10
   9  -4   3   19.40   19.50
  -9  -4  -3    7.10   15.40
  -9  -4  -3   -1.20   11.20
  -9   4  -3    9.20   14.90
   9   4   3    6.40   16.10
  -9   4  -3   11.10   17.00
 -10  -4  -3  289.67   46.90
  10  -4   3  470.35   58.59
 -10   4  -3  276.17   49.99
  10   4   3  521.35   58.39
  11  -4   3   45.30   27.80
 -11  -4  -3   67.09   26.60
  11   4   3   35.70   25.00
 -11   4  -3   92.89   29.30
 -12  -4  -3   64.29   30.70
  12  -4   3   85.99   33.40
  12   4   3   41.50   29.00
 -12   4  -3   98.79   29.30
  13  -4   3   -3.10   22.90
 -13  -4  -3  -15.00   19.90
 -13   4  -3    5.40   22.40
  13   4   3    9.90   23.90
 -14  -4  -3   54.19   33.00
  14  -4   3   62.69   37.30
 -14   4  -3   44.50   28.90
  14  -5  -3  -19.90   27.50
 -14  -5   3   -3.30   19.50
  14   5  -3  -15.10   26.00
 -14   5   3    7.60   27.90
  13  -5  -3  121.49   39.70
 -13  -5   3  104.79   34.90
  13   5  -3  113.49   38.90
 -13   5   3   72.59   33.40
  12  -5  -3   20.10   25.00
 -12  -5   3   -2.70   20.60
 -12   5   3  -14.90   20.80
  12   5  -3   26.20   24.30
  11  -5  -3  352.96   46.60
  11  -5  -3  416.16   56.69
 -11  -5   3  330.57   50.89
  11   5  -3  264.07   52.19
 -11   5   3  291.17   53.99
  10  -5  -3    2.10   16.50
  10  -5  -3   10.60   19.10
 -10  -5   3    5.30   16.60
 -10   5   3    1.20   19.40
  10   5  -3   12.90   20.50
   9  -5  -3   22.90   19.50
  -9  -5   3   23.10   18.50
   9   5  -3   18.60   20.60
  -9   5   3   21.00   19.50
   8  -5  -3  215.88   36.90
  -8  -5   3  185.88   37.00
  -8   5   3  131.49   33.90
   8   5  -3  145.99   33.80
   8   5  -3  161.88   32.20
   7  -5  -3   77.19   22.90
  -7  -5   3   74.29   24.50
   7   5  -3   80.19   26.40
  -7   5   3  119.99   31.10
   6  -5  -3   61.79   21.40
  -6  -5   3   60.89   22.30
   6   5  -3   51.49   22.00
  -6   5   3   84.19   24.60
  -5  -5   3   35.10   18.10
   5  -5  -3    1.10   11.40
   5   5  -3   33.80   18.10
   5   5  -3   36.20   16.40
  -5   5   3   28.20   17.60
   4  -5  -3  407.76   52.99
  -4  -5   3  487.05   55.29
   4   5  -3  587.24   56.09
  -4   5   3  503.45   56.59
   4   5  -3  516.85   57.29
   3  -5  -3    5.10   11.10
  -3  -5   3   20.60   13.60
  -3   5   3    1.10   13.70
   3   5  -3    4.90   13.40
   2  -5  -3  845.12   78.89
  -2  -5   3  821.42   78.59
  -2   5   3  735.43   78.09
   2   5  -3  776.22   76.69
  -1  -5   3   -5.70    9.60
   1  -5  -3   15.10   13.00
  -1   5   3   13.60   13.70
   1   5  -3   -4.80   10.70
   0  -5  -3  839.02   83.39
   0  -5   3  964.30   85.59
   0   5   3  919.31   85.49
   0   5  -3  800.32   82.69
  -1  -5  -3   23.90   14.10
   1  -5   3   53.99   19.00
  -1   5  -3   40.00   18.90
   1   5   3   33.50   16.30
   2  -5   3  464.25   52.59
  -2  -5  -3  403.56   50.39
  -2   5  -3  488.25   54.79
   2   5   3  525.95   54.99
   3  -5   3  101.89   22.70
  -3  -5  -3   46.20   17.60
   3   5   3   33.80   18.10
  -3   5  -3   44.80   19.70
   4  -5   3   51.39   18.30
  -4  -5  -3   90.89   24.20
   4   5   3   76.29   24.10
  -4   5  -3   77.19   24.40
   5  -5   3   33.20   20.90
   5  -5   3   16.60   12.50
  -5  -5  -3   20.00   14.50
   5   5   3   34.20   19.70
  -5   5  -3   13.20   16.30
  -6  -5  -3   12.60   12.30
   6  -5   3    9.30   12.40
   6  -5   3   37.80   22.30
   6   5   3   22.30   18.30
  -6   5  -3    9.40   18.90
  -7  -5  -3  185.48   35.90
   7  -5   3  186.88   42.50
  -7   5  -3  142.29   36.20
   7   5   3  248.88   43.40
   8  -5   3   -6.00   16.80
  -8  -5  -3   37.60   18.70
  -8   5  -3   65.29   28.00
   8   5   3   53.59   23.90
  -9  -5  -3  148.49   32.90
   9  -5   3  201.88   48.10
   9   5   3  172.68   39.20
  -9   5  -3  218.48   46.90
 -10  -5  -3   53.39   23.80
  10  -5   3   26.90   26.30
 -10   5  -3   39.70   25.50
  10   5   3   46.50   25.30
  11  -5   3  196.58   55.19
  11   5   3  200.68   47.40
  12  -5   3   -0.10   26.80
  12   5   3   11.10   35.70
 -12  -6   3   31.90   24.80
  12  -6  -3   26.80   30.50
  12   6  -3  -21.30   19.40
 -12   6   3   28.30   27.20
  11  -6  -3   36.00   29.20
 -11  -6   3   25.10   21.70
  11   6  -3  -19.90   21.80
 -11   6   3   12.50   25.20
  10  -6  -3   16.20   25.10
  10  -6  -3  -21.30   17.70
 -10  -6   3   -4.30   19.30
 -10   6   3    0.60   20.70
  10   6  -3   -5.50   19.50
   9  -6  -3   21.00   20.00
  -9  -6   3   54.69   25.60
  -9   6   3  107.29   32.20
   9   6  -3   34.00   21.70
  -8  -6   3    3.10   16.60
   8  -6  -3   21.30   17.80
   8   6  -3   -4.70   16.50
  -8   6   3  -15.00   16.80
   7  -6  -3  116.59   31.10
  -7  -6   3  104.99   31.40
   7   6  -3  133.79   31.40
  -7   6   3   92.19   29.80
   7   6  -3   84.09   30.30
   6  -6  -3   23.10   17.80
  -6  -6   3   32.70   17.90
   6   6  -3    4.50   14.10
  -6   6   3   -4.40   16.10
  -5  -6   3  207.78   41.70
   5  -6  -3  223.78   41.20
   5   6  -3  206.38   42.00
  -5   6   3  225.88   44.50
  -4  -6   3  288.67   45.20
   4  -6  -3  343.27   46.70
  -4   6   3  335.27   48.00
   4   6  -3  404.96   48.60
   3  -6  -3  333.17   45.90
  -3  -6   3  308.17   45.30
  -3   6   3  307.37   46.00
   3   6  -3  351.76   47.30
   2  -6  -3   20.60   16.30
  -2  -6   3    9.70   15.40
  -2   6   3   16.40   18.10
   2   6  -3   23.50   18.00
  -1  -6   3  161.08   35.60
   1  -6  -3  210.28   39.70
  -1   6   3  188.18   40.10
   1   6  -3  194.28   37.80
   0  -6  -3  -10.90   12.10
   0  -6   3   13.30   16.80
   0   6   3  -15.90   12.40
   0   6  -3   16.80   15.30
   1  -6   3  167.88   36.00
  -1  -6  -3  109.09   28.70
  -1   6  -3  191.08   37.80
   1   6   3  179.38   35.70
   2  -6   3  143.89   32.90
  -2  -6  -3  141.49   32.10
   2   6   3  210.58   39.20
  -2   6  -3  147.69   35.80
  -3  -6  -3   51.59   19.80
   3  -6   3   29.80   17.80
   3   6   3   52.09   22.40
  -3   6  -3   43.10   23.30
   4  -6   3  108.59   30.00
  -4  -6  -3  110.09   27.30
   4   6   3  127.89   33.10
  -4   6  -3   53.59   25.40
  -5  -6  -3   38.00   22.00
   5  -6   3   33.90   19.50
   5   6   3  102.19   29.70
  -5   6  -3   68.09   26.30
   6  -6   3   80.89   34.40
  -6  -6  -3  112.39   29.80
   6  -6   3  100.29   28.70
   6   6   3   82.49   28.20
  -6   6  -3  169.58   37.60
   7  -6   3    2.50   21.00
  -7  -6  -3   12.20   17.30
   7   6   3   48.50   21.10
  -7   6  -3   51.09   26.60
   8  -6   3   -3.70   24.10
  -8  -6  -3   37.80   22.10
  -8   6  -3  101.69   34.70
   8   6   3   23.30   25.10
  -9  -6  -3  136.09   33.50
   9  -6   3  240.68   54.49
  -9   6  -3   53.19   32.90
   9   6   3  113.79   32.00
 -10  -6  -3   13.00   24.10
  10  -6   3    5.60   30.90
 -10   6  -3   35.90   30.50
  10   6   3    8.70   26.60
   9  -7  -3  137.79   35.30
  -9  -7   3   94.79   34.50
  -9   7   3   50.49   31.40
  -8  -7   3   72.59   30.80
   8  -7  -3  186.28   41.20
  -8   7   3  144.79   42.30
   7  -7  -3   45.50   25.90
  -7  -7   3   97.59   31.90
  -7   7   3   53.69   29.40
   6  -7  -3  549.45   64.49
  -6  -7   3  446.66   62.49
   6   7  -3  451.85   59.39
  -6   7   3  407.56   69.39
  -5  -7   3   20.00   22.80
   5  -7  -3   29.90   20.60
   5   7  -3   24.10   22.20
  -5   7   3   33.00   25.00
   4  -7  -3  257.27   50.29
  -4  -7   3  374.66   51.19
  -4   7   3  309.87   56.89
   4   7  -3  315.27   55.99
  -3  -7   3  -12.20   17.10
   3  -7  -3   13.80   19.80
   3   7  -3   -7.70   18.30
  -3   7   3   12.90   18.70
   2  -7  -3  312.67   52.19
  -2  -7   3  234.78   49.20
  -2   7   3  273.47   52.79
   2   7  -3  342.97   48.50
  -1  -7   3    8.90   19.10
   1  -7  -3    0.90   16.50
   1   7  -3    7.50   18.10
  -1   7   3   16.60   18.10
   0  -7  -3  175.68   38.90
   0  -7   3  193.88   42.10
   0   7   3  145.89   37.90
   0   7  -3  159.78   39.20
   1  -7   3   53.79   26.60
  -1  -7  -3   61.39   24.40
   1   7   3   -9.70   18.40
  -1   7  -3   13.50   21.20
   2  -7   3  250.57   46.70
  -2  -7  -3  202.18   41.10
   2   7   3  162.88   39.70
  -2   7  -3  271.47   49.70
  -3  -7  -3   63.59   26.80
   3  -7   3  266.57   46.40
   3   7   3  223.28   44.30
  -3   7  -3  210.68   46.60
  -4  -7  -3  258.57   49.20
   4  -7   3  350.56   49.20
   4   7   3  341.27   59.19
  -4   7  -3  327.67   57.79
   5  -7   3  387.26   55.59
  -5  -7  -3  447.36   58.59
  -5   7  -3  471.15   63.39
   5   7   3  376.46   62.79
  -6  -7  -3  269.67   48.50
   6  -7   3  242.38   56.89
  -6   7  -3  181.88   46.40
   6   7   3  171.38   43.70
  -7  -7  -3  391.86   55.29
   7  -7   3  285.37   65.39
   7   7   3  424.76   59.99
  -7   7  -3  345.87   65.59
  -3  -8   3   57.89   30.30
   3  -8  -3   88.39   35.10
  -3   8   3    2.30   25.30
   3   8  -3   -7.70   20.30
   2  -8  -3    1.00   23.40
  -2  -8   3   15.40   25.30
  -2   8   3  -10.40   19.80
   2   8  -3  -13.70   21.50
  -1  -8   3   10.00   25.70
   1  -8  -3   -5.40   18.70
   1   8  -3  -11.60   20.60
  -1   8   3    0.70   27.20
   0  -8  -3    9.70   20.30
   0  -8   3   32.10   27.30
   0   8   3   24.20   26.40
   0   8  -3  -23.70   21.90
   1  -8   3  -10.90   20.70
  -1  -8  -3   -9.70   19.90
  -1   8  -3   22.70   30.30
   1   8   3   23.60   25.30
 -18   0   4  -27.70   20.80
 -17   0   4   60.69   32.90
 -16   0   4   81.19   37.40
 -15   0   4   28.90   25.40
 -14   0   4   64.69   29.90
  13   0  -4  -12.30   12.80
 -13   0   4   -4.90   14.10
  13   0  -4  -13.90   13.00
 -12   0   4  129.59   31.00
  12   0  -4  111.99   24.40
  12   0  -4   84.69   23.20
  11   0  -4  217.98   33.20
 -11   0   4  279.37   38.50
  11   0  -4  299.17   34.90
 -10   0   4  728.43   73.39
  10   0  -4  856.51   70.29
  10   0  -4  666.03   68.39
   9   0  -4   35.20   13.30
  -9   0   4    2.00   11.20
   9   0  -4   26.70   11.40
  -8   0   4  119.99   22.70
   8   0  -4  101.59   19.80
   8   0  -4   85.59   17.70
   7   0  -4  203.08   22.80
   7   0  -4  138.59   24.90
  -7   0   4  205.08   26.00
   6   0  -4   34.60   12.70
   6   0  -4   32.80    9.10
  -6   0   4   24.70   12.10
   5   0  -4   10.60    5.80
  -5   0   4    8.30    5.10
  -5   0   4    3.80    9.20
   5   0  -4   -8.20    8.20
   4   0  -4 1091.39   88.89
  -4   0   4 1079.89   83.39
  -4   0   4 1035.10   88.09
  -3   0   4   11.10    4.00
   3   0  -4   23.10   10.10
  -3   0   4   17.60    9.20
  -2   0   4  931.71   76.99
  -2   0   4 1039.00   80.09
   2   0  -4  993.80   80.49
  -1   0   4 2276.77  176.88
   1   0  -4 2296.67  176.98
  -1   0   4 2200.98  175.28
   0   0  -4 4638.84  361.46
   0   0   4 4818.42  363.36
   0   0  -4 4687.03  363.76
  -1   0  -4   54.79    7.70
  -1   0  -4   45.90   12.10
   1   0   4   65.39   13.40
   2   0   4  890.21   79.89
  -2   0  -4  998.00   80.19
   3   0   4  228.68   27.90
  -3   0  -4  204.28   26.10
   4   0   4    9.50   11.90
  -4   0  -4    5.50   10.20
  -5   0  -4  641.04   57.09
  -5   0  -4  577.54   45.10
   5   0   4  551.04   45.20
   5   0   4  556.74   56.49
   6   0   4    8.30   12.80
   6   0   4    9.80    4.30
  -6   0  -4   -3.70   10.00
  -7   0  -4   24.50   15.20
   7   0   4   52.59    8.30
   7   0   4   30.80   15.80
   8   0   4  -19.10   10.60
  -8   0  -4    5.50   11.40
  -9   0  -4    1.60   12.60
   9   0   4    2.80   13.60
  10   0   4   -9.00   12.60
 -10   0  -4    8.90   14.80
 -11   0  -4  148.19   35.10
  11   0   4  220.68   41.70
  12   0   4   25.30   22.60
 -12   0  -4   46.30   22.50
 -13   0  -4  141.59   39.70
  13   0   4  133.99   36.40
  14   0   4   16.30   23.60
 -14   0  -4   -0.60   22.20
 -15   0  -4    0.50   22.70
  15   0   4    0.10   23.20
  16   0   4    0.80   26.20
 -16   0  -4   -0.60   25.00
 -18  -1   4   76.09   39.80
 -18   1   4   24.20   28.10
 -17  -1   4   -3.40   24.00
 -17   1   4   13.50   27.30
 -16  -1   4   44.50   25.90
 -16   1   4  129.49   37.10
 -15  -1   4  -11.80   18.20
 -15   1   4   26.50   23.10
 -14  -1   4    7.70   17.30
  14  -1  -4   38.40   21.00
  14   1  -4   47.00   20.20
 -14   1   4   29.60   23.30
  13  -1  -4   13.30   18.20
  13  -1  -4   25.50   16.00
 -13  -1   4  -13.40   12.60
  13   1  -4    2.10   12.20
 -13   1   4   -5.70   15.80
 -12  -1   4  130.79   31.70
  12  -1  -4  130.79   26.80
  12  -1  -4  146.19   33.60
 -12   1   4  122.89   32.20
  12   1  -4  152.98   27.20
  12   1  -4  135.39   27.60
 -11  -1   4   21.90   15.10
  11  -1  -4   16.70   16.00
  11  -1  -4   32.10   15.10
  11   1  -4   21.30   15.70
 -11   1   4   19.30   14.70
  11   1  -4   10.60   12.20
  10  -1  -4   21.10   12.30
 -10  -1   4    7.40   11.80
  10  -1  -4   -5.00   11.90
  10   1  -4    9.70   10.40
  10   1  -4  -12.90    8.10
 -10   1   4   18.50   14.60
   9  -1  -4    7.40   11.60
   9  -1  -4    1.20   10.80
  -9  -1   4    1.70    9.50
  -9   1   4    5.70   11.80
   9   1  -4    2.90    7.80
   9   1  -4   -0.90   10.20
  -8  -1   4  138.99   26.10
   8  -1  -4  134.39   24.90
   8  -1  -4  147.99   22.60
   8   1  -4  133.19   18.70
  -8   1   4  133.49   24.60
  -8   1   4  161.48   20.50
   8   1  -4  136.29   25.30
  -7  -1   4   -9.70    8.10
   7  -1  -4    2.50    8.50
   7  -1  -4    7.30   10.70
  -7   1   4    4.20    6.90
  -7   1   4   -6.80    6.90
   7   1  -4   14.10   10.70
   7   1  -4   -6.50    5.70
  -6  -1   4  191.08   26.60
   6  -1  -4  217.08   26.00
  -6   1   4  221.88   23.70
   6   1  -4  252.67   22.00
   6   1  -4  214.18   27.30
  -6   1   4  208.08   26.00
   5  -1  -4    4.90    7.70
  -5  -1   4   14.00   10.00
   5   1  -4    0.50    9.80
   5   1  -4   -3.90    4.20
  -5   1   4   -3.40    5.80
  -5   1   4   -4.00    5.60
   4  -1  -4  382.66   35.00
  -4  -1   4  366.26   36.50
  -4   1   4  390.06   33.60
   4   1  -4  333.77   29.20
   4   1  -4  338.87   35.40
  -3  -1   4   36.50   12.00
   3  -1  -4   53.19   12.30
  -3   1   4   66.49   12.10
   3   1  -4   41.00   12.70
  -3   1   4  103.89   12.40
   3   1  -4   51.89    7.40
   2  -1  -4   30.30   10.10
  -2  -1   4   38.20    7.30
  -2  -1   4   28.90   10.10
  -2   1   4   43.10    8.20
   2   1  -4   12.00    8.60
   2   1  -4   21.50    6.30
  -2   1   4   46.00   11.10
   1  -1  -4   84.19   13.20
  -1  -1   4   88.49   11.90
  -1  -1   4   76.89   14.10
   1  -1  -4   79.99   11.60
  -1   1   4   61.49   10.50
   1   1  -4   60.69   13.10
   1   1  -4   38.60   12.20
  -1   1   4   76.09   13.70
   1   1  -4   99.59   12.10
   0  -1   4  -10.20    6.60
   0  -1  -4    9.10    6.80
   0   1   4   10.60    8.80
   0   1  -4    5.40    6.20
   0   1  -4    6.50    8.10
   1  -1   4   37.90   12.50
  -1  -1  -4   65.19   12.80
  -1  -1  -4   71.69   13.80
  -1   1  -4   61.69   10.30
  -1   1  -4   49.90   13.60
   1   1   4   58.29   13.80
   2  -1   4  138.99   22.90
   2  -1   4  111.99   13.00
  -2  -1  -4  142.39   18.80
  -2  -1  -4  130.99   15.20
   2   1   4  160.38   21.00
  -2   1  -4  122.99   20.20
  -3  -1  -4   18.10   11.50
   3  -1   4   26.70   13.10
   3  -1   4   23.50    5.20
  -3  -1  -4   25.30    7.30
   3   1   4   12.00   11.30
  -3   1  -4   53.29   14.60
   4  -1   4   51.19   15.80
  -4  -1  -4   20.60    9.90
   4  -1   4   18.70    4.30
  -4  -1  -4   13.80    6.10
  -4   1  -4   26.70   12.50
   4   1   4   20.40   11.80
  -5  -1  -4   -3.40    8.30
   5  -1   4    3.20   11.60
   5  -1   4   -2.10    3.50
  -5  -1  -4    6.60    5.50
   5   1   4   -1.20    9.30
  -5   1  -4   10.30   11.80
   6  -1   4   21.60    5.70
   6  -1   4   34.80   16.70
  -6  -1  -4   22.70    7.20
  -6  -1  -4   31.60   14.20
  -6   1  -4   43.40   15.30
   6   1   4    7.20   12.60
   6   1   4   24.10    8.00
  -7  -1  -4  112.19   24.40
   7  -1   4  122.49   27.50
  -7  -1  -4  126.99   15.70
   7   1   4  132.19   16.70
  -7   1  -4  108.29   25.10
   7   1   4  106.29   27.30
   8  -1   4   -5.80   12.40
  -8  -1  -4   -3.10    9.40
  -8  -1  -4    0.60    6.40
   8   1   4   -2.20   11.70
  -8   1  -4   23.70   15.40
   9  -1   4  -10.30   12.90
  -9  -1  -4   -5.90   10.70
   9   1   4   16.10   16.60
  -9   1  -4    0.10   11.10
  10  -1   4   28.20   18.40
 -10  -1  -4   -2.80   14.00
 -10   1  -4   35.60   20.00
  10   1   4   -3.10   13.90
  11  -1   4  134.59   33.20
 -11  -1  -4   65.19   26.60
 -11   1  -4   63.49   25.80
  11   1   4  175.08   36.80
 -12  -1  -4    2.80   17.80
  12  -1   4  -23.40   17.60
  12   1   4   10.00   19.40
 -12   1  -4   16.40   20.30
 -13  -1  -4   35.20   24.40
  13  -1   4   15.20   23.80
 -13   1  -4   13.70   20.30
  13   1   4   55.19   26.30
 -14  -1  -4    1.80   22.40
  14  -1   4   24.80   27.20
 -14   1  -4  -12.50   19.60
  14   1   4   -2.90   22.50
  15  -1   4    8.00   25.30
 -15  -1  -4   27.80   27.30
  15   1   4   20.90   27.00
 -15   1  -4   15.30   27.00
  16  -1   4   75.49   36.80
  16   1   4   27.70   26.90
 -17  -2   4   50.29   36.20
 -17   2   4   56.79   32.30
 -16  -2   4   62.19   34.30
 -16   2   4   86.59   33.60
  15  -2  -4  -12.80   21.00
 -15  -2   4   45.90   25.60
 -15   2   4    2.40   20.00
  14  -2  -4  120.69   32.70
 -14  -2   4  137.09   36.20
  14   2  -4  148.59   32.20
 -14   2   4  105.29   32.70
  13  -2  -4  -10.60   14.20
  13  -2  -4   12.30   17.20
 -13  -2   4   12.30   17.30
 -13   2   4   23.90   20.40
  13   2  -4    1.80   14.40
 -12  -2   4   55.79   23.00
  12  -2  -4   49.70   18.50
  12  -2  -4   20.60   17.80
 -12   2   4   31.50   18.60
  12   2  -4   30.30   15.60
 -11  -2   4  -10.20   10.50
  11  -2  -4   10.00   12.90
  11  -2  -4  -12.20   11.50
 -11   2   4   -3.10   13.80
 -11   2   4   19.80   12.90
  11   2  -4   10.60   12.60
  11   2  -4  -15.30   11.20
  10  -2  -4   21.80   13.40
  10  -2  -4    1.20   13.10
 -10  -2   4   -4.10    9.70
  10   2  -4    1.70   10.20
  10   2  -4   11.80   10.60
 -10   2   4   -0.90   12.60
 -10   2   4   15.80   11.40
   9  -2  -4   21.50   11.90
   9  -2  -4    1.00   10.30
  -9  -2   4   42.70   16.70
  -9   2   4   18.90   13.30
  -9   2   4   16.30   13.20
   9   2  -4   15.80   11.80
   9   2  -4   19.10    9.60
   8  -2  -4   39.30   14.70
  -8  -2   4   61.79   19.30
   8  -2  -4   65.39   16.90
   8   2  -4   70.09   14.00
   8   2  -4   55.89   17.50
  -8   2   4   58.39   20.90
  -8   2   4   43.80   15.80
   7  -2  -4   55.89   15.60
  -7  -2   4   78.59   19.50
   7   2  -4   49.30   12.30
   7   2  -4   59.09   17.30
  -7   2   4   69.99   16.20
   6  -2  -4  726.03   67.09
  -6  -2   4  722.43   66.59
   6   2  -4  771.32   67.39
   6   2  -4  693.13   61.49
  -6   2   4  738.63   64.19
  -6   2   4  719.23   64.39
  -5  -2   4  322.47   35.80
   5  -2  -4  358.46   35.70
  -5   2   4  326.27   34.30
   5   2  -4  385.36   37.10
  -5   2   4  279.87   31.70
   5   2  -4  340.07   31.30
  -4  -2   4  129.89   21.00
   4  -2  -4  103.79   19.30
   4   2  -4  141.19   21.00
  -4   2   4  137.79   19.80
   4   2  -4  135.29   16.20
  -4   2   4  122.09   15.50
  -3  -2   4  -10.90    5.80
   3  -2  -4    7.70    8.10
   3   2  -4   -2.10    6.00
  -3   2   4    0.80    8.60
  -3   2   4   11.70    4.90
   3   2  -4   11.70    9.60
   2  -2  -4    0.70    9.00
  -2  -2   4   -4.00    5.60
   2   2  -4   21.00   11.20
  -2   2   4    3.60    3.70
  -2   2   4   19.40   10.20
   2   2  -4    3.70    7.10
   1  -2  -4  344.67   28.10
   1  -2  -4  298.57   33.80
  -1  -2   4  327.57   33.60
  -1   2   4  342.77   28.00
  -1   2   4  383.36   35.80
   1   2  -4  308.37   33.90
   0  -2   4  859.91   73.89
   0  -2  -4  933.81   75.29
   0  -2  -4  841.22   69.79
   0   2  -4  878.01   74.09
   0   2   4  963.10   76.69
   0   2  -4  821.72   74.19
   1  -2   4   11.50   10.30
  -1  -2  -4   19.50    9.90
   1  -2   4   18.70    9.00
  -1  -2  -4   20.30    7.70
  -1   2  -4   24.40   10.80
   1   2   4   25.60   11.20
  -1   2  -4   27.70   11.00
   2  -2   4   18.10    7.70
   2  -2   4    6.70   10.30
  -2  -2  -4    1.40    7.10
  -2  -2  -4   11.90    7.70
  -2   2  -4   26.20   11.40
  -2   2  -4   22.70   11.90
   2   2   4   24.40   12.00
  -3  -2  -4  204.58   21.90
   3  -2   4  141.49   25.60
   3  -2   4  148.19   18.50
  -3   2  -4  156.68   22.20
  -3   2  -4  120.49   23.30
   3   2   4  171.58   27.20
  -4  -2  -4   39.30   10.60
  -4  -2  -4   56.79   13.40
   4  -2   4   47.50   10.40
   4  -2   4   35.00   16.30
  -4   2  -4   48.20   15.50
  -4   2  -4   63.49   16.60
   4   2   4   27.30   13.90
  -5  -2  -4   32.70   12.50
   5  -2   4   40.30    9.80
  -5  -2  -4   43.50   11.30
   5  -2   4   72.89   20.20
  -5   2  -4   63.79   17.90
   5   2   4   33.00   14.30
  -6  -2  -4   36.00   14.30
   6  -2   4   29.40    8.50
  -6  -2  -4   28.00   10.10
   6  -2   4   58.09   19.50
  -6   2  -4   24.10   14.40
   6   2   4   37.10   15.80
  -7  -2  -4  312.97   31.10
  -7  -2  -4  278.67   35.30
   7  -2   4  198.18   40.30
   7   2   4  285.47   31.60
   7   2   4  334.17   40.20
  -7   2  -4  295.07   37.90
  -8  -2  -4   39.70   16.20
  -8  -2  -4   10.90    9.20
   8  -2   4   24.80   16.50
   8   2   4    9.40   13.30
   8   2   4   -4.30    8.40
  -8   2  -4   27.40   16.60
  -9  -2  -4   39.00   19.30
   9  -2   4   18.00   19.90
  -9   2  -4   76.19   23.60
   9   2   4   14.30   16.70
 -10  -2  -4    2.50   13.90
  10  -2   4   13.60   17.80
  10   2   4   32.50   18.80
 -10   2  -4  -28.60    9.80
  11  -2   4   22.30   20.50
 -11  -2  -4   42.50   19.50
  11   2   4   29.40   19.70
 -11   2  -4    5.60   17.10
 -12  -2  -4   19.60   20.00
  12  -2   4   28.50   22.40
 -12   2  -4    8.40   17.30
  12   2   4   17.10   19.60
 -13  -2  -4   53.79   29.20
  13  -2   4   14.90   24.30
  13   2   4   -1.00   20.00
 -13   2  -4   28.60   23.20
 -14  -2  -4   -3.80   24.50
  14  -2   4   12.80   20.90
 -14   2  -4   -6.10   23.00
  14   2   4  -12.40   20.90
  15  -2   4   23.60   31.50
 -15  -2  -4  106.29   37.70
  15   2   4   61.29   38.10
 -15   2  -4   61.89   34.30
 -17  -3   4   17.40   34.10
 -17   3   4   68.79   32.80
 -16  -3   4   55.59   32.30
  16  -3  -4   54.99   32.60
 -16   3   4   96.89   33.10
  15  -3  -4   23.20   24.30
 -15  -3   4    4.00   22.00
 -15   3   4   22.00   21.10
 -14  -3   4  214.58   48.70
  14  -3  -4  303.67   53.29
 -14   3   4  312.07   51.89
  14   3  -4  229.38   44.90
  13  -3  -4    1.50   19.10
 -13  -3   4   20.00   20.20
 -13   3   4   43.40   21.90
  13   3  -4   17.20   19.50
  12  -3  -4    9.20   15.60
 -12  -3   4   47.20   22.90
  12  -3  -4   57.69   20.80
  12   3  -4   34.30   20.10
 -12   3   4   57.79   22.20
 -12   3   4   91.89   24.80
 -11  -3   4   51.39   21.70
  11  -3  -4   23.40   16.10
  11  -3  -4   31.30   17.70
  11   3  -4    7.80   14.00
 -11   3   4    7.70   16.40
 -11   3   4   20.80   17.00
  10  -3  -4  329.47   41.40
 -10  -3   4  329.97   43.10
  10  -3  -4  254.37   40.00
  10   3  -4  387.26   44.40
 -10   3   4  368.36   42.00
  10   3  -4  308.27   54.09
   9  -3  -4    2.70   10.50
   9  -3  -4   12.20   12.10
  -9  -3   4   -6.60    9.30
   9   3  -4   19.30   15.90
  -9   3   4   10.10   11.30
  -9   3   4   22.40   14.40
   9   3  -4   16.20   11.40
  -8  -3   4 1068.69   96.49
   8  -3  -4 1075.59   95.49
   8   3  -4 1137.69   92.09
  -8   3   4 1028.80   92.79
  -8   3   4 1071.79   95.69
   8   3  -4  981.50   96.09
  -7  -3   4   -1.40   10.90
   7  -3  -4   -3.40   10.60
  -7   3   4    6.00    9.60
   7   3  -4    6.10   12.30
  -7   3   4   -2.40    8.00
   7   3  -4  -10.30    8.20
  -6  -3   4  796.42   68.69
   6  -3  -4  651.53   67.09
   6   3  -4  768.12   70.39
   6   3  -4  738.23   64.49
  -6   3   4  657.73   66.79
  -6   3   4  738.33   63.59
   5  -3  -4    6.40    9.20
  -5  -3   4    7.00    9.60
   5   3  -4    4.80    7.60
  -5   3   4    3.20    5.90
  -5   3   4   -9.10    8.40
   5   3  -4  -10.30    8.30
  -4  -3   4  672.03   64.09
   4  -3  -4  694.63   66.79
  -4   3   4  737.73   67.19
   4   3  -4  798.32   68.59
  -4   3   4  702.23   58.49
   4   3  -4  727.43   63.19
  -3  -3   4   -0.30    6.20
  -3  -3   4   -2.10    7.80
   3  -3  -4  -15.50    6.70
  -3   3   4    2.60    3.00
   3   3  -4    3.40   10.00
  -3   3   4   -0.10    9.10
  -2  -3   4  140.19   24.80
   2  -3  -4  197.88   25.50
  -2  -3   4  140.99   20.70
  -2   3   4  199.38   25.80
   2   3  -4  187.68   26.10
  -1  -3   4    1.70    6.20
   1  -3  -4    4.40    8.90
  -1  -3   4   -5.80    6.90
   1   3  -4    9.00    9.20
  -1   3   4   -0.60    9.50
   1   3  -4    6.50   10.50
   0  -3  -4   16.70   10.30
   0  -3   4   35.90   12.20
   0  -3   4   28.10   11.10
   0  -3  -4   36.30    5.90
   0   3  -4    7.70    9.80
   0   3  -4   30.60   12.30
   0   3  -4   64.89   15.40
   0   3   4   12.80   12.00
  -1  -3  -4  386.76   33.60
  -1  -3  -4  420.16   40.50
   1  -3   4  383.06   39.30
  -1   3  -4  343.67   39.10
   1   3   4  319.17   40.60
  -1   3  -4  428.96   41.50
  -2  -3  -4  400.56   43.20
  -2  -3  -4  454.05   39.70
   2  -3   4  443.76   43.20
  -2   3  -4  421.06   52.99
  -2   3  -4  472.65   46.40
   2   3   4  425.66   46.70
  -3  -3  -4  253.17   26.80
   3  -3   4  224.68   27.90
  -3  -3  -4  256.87   30.30
   3  -3   4  218.18   32.80
  -3   3  -4  295.17   33.50
   3   3   4  243.08   32.00
   4  -3   4   18.30    9.90
  -4  -3  -4   20.60   10.20
  -4  -3  -4   16.50    9.50
   4  -3   4   14.50   13.20
  -4   3  -4   25.40   14.10
   4   3   4   -0.30   11.60
  -5  -3  -4  436.76   43.60
   5  -3   4  444.66   42.70
  -5  -3  -4  486.45   44.50
   5  -3   4  398.46   48.40
  -5   3  -4  433.16   46.00
   5   3   4  360.36   47.20
  -5   3  -4  437.36   48.20
   6  -3   4  204.98   37.60
   6  -3   4  160.78   22.40
  -6  -3  -4  163.28   25.50
  -6   3  -4  178.48   32.10
  -6   3  -4  174.88   30.20
   6   3   4  158.18   31.40
  -7  -3  -4  260.97   33.70
   7  -3   4  296.67   40.50
  -7   3  -4  202.18   33.10
   7   3   4  257.67   35.90
   8  -3   4    1.00   15.00
  -8  -3  -4   -9.30    9.70
  -8  -3  -4   20.40   11.80
  -8   3  -4    0.40   11.70
   8   3   4   46.10   19.80
  -9  -3  -4   42.00   14.80
   9  -3   4   69.79   27.40
  -9  -3  -4   62.19   19.90
  -9   3  -4   40.50   20.10
   9   3   4   36.20   21.20
 -10  -3  -4   29.60   17.30
  10  -3   4   24.80   24.10
  10   3   4   -9.50   16.80
 -10   3  -4   30.50   19.30
  11  -3   4   52.99   26.90
 -11  -3  -4   38.50   21.50
  11   3   4   30.20   22.80
 -11   3  -4   15.60   20.00
  12  -3   4    9.40   24.60
 -12  -3  -4   23.00   21.70
 -12   3  -4  -18.90   16.60
  12   3   4   18.90   23.10
 -13  -3  -4   63.09   30.50
  13  -3   4   38.60   29.90
  13   3   4   84.99   37.50
 -13   3  -4  100.79   33.90
  14  -3   4   26.50   31.00
 -14  -3  -4   28.10   30.20
 -14   3  -4   11.50   24.10
  14   3   4  -12.60   24.90
  16  -4  -4   88.29   42.80
 -16  -4   4  138.09   42.80
 -15  -4   4   -9.80   17.10
  15  -4  -4    2.30   23.40
 -15  -4   4   25.70   28.40
 -14  -4   4   74.39   26.30
 -14  -4   4   52.49   27.60
  14  -4  -4   28.90   26.20
  14   4  -4   48.90   27.20
 -14   4   4  105.19   34.80
  13  -4  -4   24.30   24.50
 -13  -4   4   35.90   25.00
  13   4  -4   27.70   21.70
 -13   4   4   70.69   27.00
  12  -4  -4  114.39   31.70
 -12  -4   4  232.88   42.60
  12  -4  -4  169.38   39.40
  12   4  -4  138.49   34.50
 -12   4   4  186.98   39.30
  11  -4  -4  112.49   28.30
  11  -4  -4   68.59   26.60
 -11  -4   4   50.59   22.50
 -11   4   4   34.30   22.60
  11   4  -4   47.40   24.40
  10  -4  -4  144.29   30.70
 -10  -4   4  129.19   31.30
  10  -4  -4  186.78   37.20
  10   4  -4   67.49   25.00
 -10   4   4  129.39   32.60
  -9  -4   4   28.20   16.60
   9  -4  -4   14.30   13.30
  -9  -4   4   42.00   18.40
   9   4  -4   18.20   16.40
   9   4  -4   41.40   19.60
  -9   4   4   40.80   17.50
  -8  -4   4  132.59   28.60
  -8  -4   4  103.69   24.40
   8  -4  -4  160.68   28.70
   8   4  -4   91.09   25.70
  -8   4   4  114.09   28.00
   8   4  -4   80.29   21.70
  -7  -4   4  138.89   29.10
  -7  -4   4  186.88   30.20
   7  -4  -4   84.59   22.60
   7   4  -4  103.99   22.10
  -7   4   4  157.68   29.50
   7   4  -4  125.89   28.60
  -6  -4   4  175.78   31.10
  -6  -4   4  147.69   26.50
   6  -4  -4  115.19   25.90
  -6   4   4  125.69   27.20
   6   4  -4   99.89   26.00
   6   4  -4  132.79   24.30
   5  -4  -4  371.16   42.10
  -5  -4   4  381.26   38.50
  -5  -4   4  301.97   41.20
  -5   4   4  301.87   40.10
   5   4  -4  292.67   40.90
   5   4  -4  349.17   38.70
   4  -4  -4   74.69   19.60
  -4  -4   4   66.09   15.50
  -4  -4   4   47.70   17.60
  -4   4   4   77.79   20.40
   4   4  -4   51.79   18.10
  -3  -4   4  182.18   31.30
   3  -4  -4  173.98   30.00
  -3  -4   4  152.58   21.60
  -3   4   4  119.79   26.30
   3   4  -4  121.59   26.50
   3   4  -4  176.38   25.10
   2  -4  -4   15.80   10.80
  -2  -4   4    9.30    9.80
  -2  -4   4    7.00    8.40
   2   4  -4    3.10   11.80
  -2   4   4   -3.70    8.70
   2   4  -4   37.00   14.70
  -1  -4   4  815.92   71.19
  -1  -4   4  813.02   76.09
   1  -4  -4  801.62   75.89
   1   4  -4  768.52   74.29
   1   4  -4  887.91   78.79
  -1   4   4  798.42   76.49
   0  -4   4   -2.20    8.30
   0  -4  -4    3.40    9.40
   0  -4   4    4.80    8.10
   0   4  -4   -8.30    8.30
   0   4   4   -0.90    9.80
   0   4  -4    6.10    9.20
   1  -4   4  210.28   27.60
  -1  -4  -4  210.58   29.40
   1  -4   4  193.48   29.50
  -1   4  -4  274.07   33.20
   1   4   4  217.38   31.30
  -1   4  -4  253.37   29.40
  -2  -4  -4  238.08   29.60
   2  -4   4  151.28   28.10
   2   4   4  205.98   30.40
  -2   4  -4  229.98   32.00
  -2   4  -4  179.98   26.80
   3  -4   4   -0.10    9.00
  -3  -4  -4   15.00   11.30
  -3   4  -4    3.30   12.10
   3   4   4  -10.70    8.90
  -3   4  -4   -8.40    9.30
  -4  -4  -4  593.84   63.49
   4  -4   4  708.53   64.49
   4  -4   4  625.74   69.59
   4   4   4  689.13   68.39
  -4   4  -4  736.73   69.59
  -4   4  -4  685.93   64.89
   5  -4   4    1.60    7.60
  -5  -4  -4   13.80   10.60
  -5  -4  -4   -4.40    7.80
   5  -4   4   -7.30   11.60
  -5   4  -4   -2.40   11.90
  -5   4  -4    1.30   12.50
   5   4   4   -6.30   13.90
  -6  -4  -4  150.98   26.10
   6  -4   4  140.89   32.80
   6  -4   4  163.68   24.10
  -6  -4  -4  129.29   26.50
  -6   4  -4  140.89   31.80
   6   4   4  149.79   31.80
   7  -4   4   36.90   21.70
  -7  -4  -4   27.80   13.70
  -7  -4  -4   17.90   14.70
  -7   4  -4   12.60   17.70
   7   4   4   -5.60   13.00
   8  -4   4  128.49   36.80
  -8  -4  -4  209.08   30.90
  -8  -4  -4  168.78   29.20
   8   4   4  148.69   36.00
  -8   4  -4  176.38   38.40
  -8   4  -4  136.09   30.80
  -9  -4  -4   53.89   21.10
   9  -4   4   31.40   22.30
  -9   4  -4   33.40   18.70
   9   4   4   16.80   18.90
 -10  -4  -4  196.48   39.10
  10  -4   4  236.88   49.50
 -10   4  -4  191.58   38.50
  10   4   4  270.67   49.90
  11  -4   4   12.90   29.40
 -11  -4  -4    9.60   19.00
 -11   4  -4    5.80   19.10
  11   4   4   18.40   20.80
 -12  -4  -4   89.49   32.30
  12  -4   4   60.19   35.90
  12   4   4   26.40   27.90
 -12   4  -4   58.09   29.50
  13  -4   4   33.40   30.40
 -13  -4  -4   17.10   25.10
 -13   4  -4   53.59   30.80
  13   4   4   23.40   27.90
 -14  -5   4  214.78   63.99
 -14  -5   4   87.19   33.60
  14  -5  -4  122.99   41.40
 -14   5   4  150.78   41.70
  14   5  -4   58.89   30.30
  13  -5  -4   85.99   31.30
 -13  -5   4   72.89   29.50
 -13  -5   4   72.39   36.70
 -13   5   4  105.49   36.20
  13   5  -4   76.79   34.30
 -12  -5   4  205.48   45.70
 -12  -5   4  289.27   54.39
  12  -5  -4  321.67   58.49
 -12   5   4  270.17   50.09
  12   5  -4  214.98   46.90
  11  -5  -4    7.60   17.40
 -11  -5   4   -0.90   18.60
  11  -5  -4    9.70   21.10
 -11  -5   4   23.70   22.60
 -11   5   4    8.30   18.70
  11   5  -4  -16.50   18.10
  10  -5  -4  127.09   32.10
 -10  -5   4   83.59   29.00
 -10  -5   4  148.39   40.10
  10   5  -4  104.69   31.30
 -10   5   4  105.79   31.20
   9  -5  -4   37.10   20.30
  -9  -5   4   43.90   22.40
   9   5  -4   60.99   26.10
  -9   5   4   26.90   19.90
   8  -5  -4  152.58   31.30
  -8  -5   4   59.99   26.00
   8   5  -4   81.99   25.50
  -8   5   4   78.39   26.20
   8   5  -4  105.49   30.20
  -7  -5   4    8.10   14.50
   7  -5  -4   -4.50   11.50
  -7   5   4    8.20   14.90
   7   5  -4   -2.10   15.00
   7   5  -4   -6.30   13.80
  -6  -5   4   86.69   23.50
   6  -5  -4   42.10   19.00
   6   5  -4   38.90   20.40
  -6   5   4    3.50   15.10
   5  -5  -4   60.39   22.40
  -5  -5   4  154.18   31.20
   5   5  -4  112.39   28.60
  -5   5   4  154.28   32.00
   4  -5  -4  252.67   38.00
  -4  -5   4  301.67   40.90
   4   5  -4  318.77   39.90
   4   5  -4  367.06   44.40
  -4   5   4  268.17   40.00
  -3  -5   4   45.10   19.40
   3  -5  -4   32.90   16.50
   3   5  -4   56.49   19.80
  -3   5   4   41.60   18.70
   3   5  -4   36.90   18.20
  -2  -5   4  381.76   44.70
   2  -5  -4  268.67   39.50
  -2   5   4  422.46   45.80
   2   5  -4  303.47   40.20
   1  -5  -4  276.47   35.70
  -1  -5   4  273.17   35.70
  -1   5   4  255.07   35.50
   1   5  -4  142.69   30.80
   0  -5   4  592.54   58.69
   0  -5  -4  443.66   54.79
   0   5  -4  576.04   57.79
   0   5   4  501.65   57.19
  -1  -5  -4   62.29   19.70
   1  -5   4   64.59   20.70
  -1   5  -4   45.20   20.70
   1   5   4   42.60   19.20
   2  -5   4  253.97   35.20
  -2  -5  -4  204.78   36.50
  -2   5  -4  263.27   37.70
   2   5   4  250.27   36.70
  -3  -5  -4  179.78   33.10
   3  -5   4  205.18   34.70
   3   5   4  181.88   35.80
  -3   5  -4  231.58   39.60
  -4  -5  -4   62.19   20.50
   4  -5   4   63.49   19.50
   4  -5   4   49.00   24.90
   4   5   4  100.49   26.00
  -4   5  -4   32.30   20.10
   5  -5   4  -10.00   14.40
  -5  -5  -4    0.90   13.10
   5  -5   4    4.50   12.30
   5   5   4   -1.20   13.50
  -5   5  -4   12.60   17.20
   6  -5   4   43.30   22.30
  -6  -5  -4   27.00   16.70
   6   5   4   66.89   24.50
  -6   5  -4   70.99   25.90
  -7  -5  -4   86.79   24.90
   7  -5   4   89.89   32.30
  -7   5  -4   27.90   21.90
   7   5   4   60.69   27.50
  -8  -5  -4   68.39   22.70
   8  -5   4   52.39   26.60
   8   5   4   25.00   20.10
  -8   5  -4   76.69   28.40
  -9  -5  -4  125.29   30.00
   9  -5   4   86.99   36.20
   9   5   4  326.37   54.49
  -9   5  -4  192.88   44.10
  10  -5   4  -14.90   26.70
  10   5   4  -15.40   18.60
  11  -5   4  112.29   44.80
  11   5   4  177.98   42.40
  12  -5   4   26.40   33.10
  12   5   4   16.30   29.50
 -12  -6   4   36.60   26.80
  12  -6  -4   35.80   34.40
 -12   6   4   26.10   27.50
  12   6  -4   35.60   27.60
  11  -6  -4  214.98   45.60
 -11  -6   4  231.88   48.80
  11  -6  -4  372.26   65.29
  11   6  -4  241.08   50.89
 -11   6   4  129.39   40.00
 -10  -6   4   81.69   30.20
  10  -6  -4   71.69   30.30
  10   6  -4  137.19   39.20
 -10   6   4   92.49   32.00
  -9  -6   4  281.77   51.79
   9  -6  -4  292.47   49.99
   9   6  -4  212.48   47.30
  -9   6   4  334.37   58.09
  -8  -6   4   -8.20   16.90
   8  -6  -4   82.59   27.50
   8   6  -4   36.50   25.00
  -8   6   4   90.79   31.20
   7  -6  -4  457.95   58.99
  -7  -6   4  517.75   63.89
   7   6  -4  473.85   61.29
  -7   6   4  463.95   60.29
   6  -6  -4   35.10   19.50
  -6  -6   4   10.70   16.10
   6   6  -4    6.40   17.10
   6   6  -4  -18.50   15.80
  -6   6   4   13.80   16.40
  -5  -6   4  300.97   42.90
   5  -6  -4  270.77   45.80
   5   6  -4  245.98   36.50
  -5   6   4  180.08   41.50
   4  -6  -4   12.50   14.80
  -4  -6   4   13.50   17.40
   4   6  -4   22.40   15.60
  -4   6   4   -2.50   15.80
   3  -6  -4  366.26   49.80
  -3  -6   4  453.15   54.09
  -3   6   4  472.35   54.59
   3   6  -4  329.27   47.50
   2  -6  -4  212.08   39.10
  -2  -6   4  159.58   35.60
  -2   6   4  129.39   35.30
   2   6  -4  240.28   40.20
   1  -6  -4  474.65   58.39
  -1  -6   4  553.04   63.09
   1   6  -4  464.05   58.99
  -1   6   4  573.94   62.69
   0  -6   4  250.67   43.70
   0  -6  -4  261.97   44.70
   0   6  -4  274.37   40.40
   0   6   4  217.58   42.30
   1  -6   4  493.95   57.49
  -1  -6  -4  485.25   56.69
  -1   6  -4  436.26   57.29
   1   6   4  467.95   57.69
  -2  -6  -4   90.49   26.60
   2  -6   4  173.18   32.30
  -2   6  -4   44.50   21.70
   2   6   4   78.79   26.50
   3  -6   4  326.17   43.30
  -3  -6  -4  189.78   39.20
  -3   6  -4  253.57   49.10
   3   6   4  296.07   49.90
   4  -6   4  156.78   34.00
  -4  -6  -4  144.99   33.60
   4   6   4  270.17   44.50
  -4   6  -4  138.79   37.50
   5  -6   4  198.78   46.70
  -5  -6  -4  185.68   36.50
   5  -6   4  186.18   35.20
   5   6   4  100.59   31.40
  -5   6  -4   93.89   33.40
   6  -6   4  264.47   55.29
  -6  -6  -4  370.36   45.80
   6   6   4  203.68   45.30
  -6   6  -4  270.57   53.29
   7  -6   4   66.69   32.30
  -7  -6  -4   95.99   28.30
   7   6   4   24.80   22.10
  -7   6  -4   50.39   26.50
  -8  -6  -4  275.37   50.59
   8  -6   4  427.16   72.09
   8   6   4  319.07   54.29
  -8   6  -4  281.57   57.49
   9  -6   4    0.50   27.00
  -9  -6  -4   -7.50   18.60
  -9   6  -4   16.50   24.60
   9   6   4   15.70   25.10
 -10  -6  -4  234.68   46.70
  10  -6   4  390.56   71.29
  10   6   4  220.88   49.60
 -10   6  -4  217.48   52.89
  -9  -7   4   70.99   32.20
   9  -7  -4   23.90   21.80
  -9   7   4   28.20   29.40
  -8  -7   4   32.10   25.30
   8  -7  -4   24.40   23.30
  -8   7   4   20.10   22.60
  -7  -7   4    9.40   21.10
   7  -7  -4   24.20   21.10
  -7   7   4    8.90   20.20
   6  -7  -4  169.18   39.20
  -6  -7   4   74.09   29.10
  -6   7   4   71.79   29.30
   5  -7  -4    2.30   18.00
  -5  -7   4   -5.00   20.30
  -5   7   4    5.20   20.00
   5   7  -4    8.70   21.80
   4  -7  -4   18.20   18.40
  -4  -7   4   15.80   20.60
  -4   7   4   57.59   28.70
   4   7  -4   36.70   23.60
   3  -7  -4   18.40   22.50
  -3  -7   4   -6.00   16.90
   3   7  -4   32.10   20.90
  -3   7   4    0.30   19.50
   2  -7  -4   13.70   20.20
  -2  -7   4   -5.50   17.80
   2   7  -4   27.00   20.20
  -2   7   4  -24.90   14.90
   1  -7  -4   15.40   17.70
  -1  -7   4    8.30   20.00
  -1   7   4   38.90   25.60
   1   7  -4    1.30   21.00
   0  -7   4    8.80   17.50
   0  -7  -4   12.80   17.70
   0   7   4   27.60   21.40
   0   7  -4   14.30   21.30
   1  -7   4   11.60   20.40
  -1  -7  -4    0.30   14.70
   1   7   4   -7.00   16.30
  -1   7  -4   40.20   23.30
  -2  -7  -4   75.29   27.70
   2  -7   4  115.69   35.10
   2   7   4  111.69   32.90
  -2   7  -4   73.39   30.50
  -3  -7  -4   -6.30   16.10
   3  -7   4    3.20   17.50
   3   7   4   -8.90   17.60
  -3   7  -4   39.40   24.20
   4  -7   4    6.70   19.50
  -4  -7  -4   33.40   21.80
  -4   7  -4   14.90   22.30
   4   7   4   25.20   21.60
  -5  -7  -4   43.60   23.20
   5  -7   4   90.29   33.80
   5  -7   4   28.60   32.40
  -5   7  -4   69.39   29.00
   5   7   4   70.39   28.40
   6  -7   4  -11.10   25.10
  -6  -7  -4   34.00   23.70
  -6   7  -4   28.30   29.30
   6   7   4   64.49   28.40
   7  -7   4    1.50   27.90
  -7  -7  -4    3.30   18.00
  -7   7  -4   26.30   30.80
   7   7   4    4.10   27.50
  -3   8   4  455.35   65.29
   3   8  -4  435.16   64.19
   2  -8  -4   -3.70   23.80
  -2  -8   4    9.20   23.20
  -2   8   4   16.00   28.60
   2   8  -4   17.30   25.10
  -1  -8   4   55.49   30.80
   1  -8  -4   78.89   33.70
  -1   8   4   50.19   32.20
   1   8  -4   30.60   29.70
   0  -8  -4   26.00   22.40
   0  -8   4   49.30   29.10
   0   8  -4   -1.80   25.10
   0   8   4   -2.20   24.90
 -18   0   5  -23.60   24.30
 -17   0   5   24.70   32.40
 -16   0   5   10.80   23.30
 -15   0   5   -2.40   18.40
  14   0  -5    9.60   15.50
 -14   0   5  -19.90   14.60
  13   0  -5   -8.20   12.40
 -13   0   5   -3.70   14.00
 -12   0   5    2.20   13.40
  12   0  -5  -15.70   11.50
  12   0  -5  -15.30   10.70
 -11   0   5   -3.30   11.10
  11   0  -5    0.90   11.20
  11   0  -5  -13.80   10.30
  10   0  -5    2.90   11.20
 -10   0   5    6.50   11.90
  10   0  -5    0.30    9.70
   9   0  -5    5.70    9.40
   9   0  -5   -2.30    7.90
  -9   0   5   -5.60    7.70
  -8   0   5   -2.50    9.20
   8   0  -5    1.30    9.90
   8   0  -5    6.70    7.90
   7   0  -5  -15.10    8.00
   7   0  -5  -10.60    6.00
  -7   0   5   -9.90    7.90
   6   0  -5    0.20   10.80
  -6   0   5   -2.20    8.20
   6   0  -5   -0.40    5.40
   5   0  -5    4.00    4.10
   5   0  -5   -0.90    9.00
  -5   0   5    7.40    8.60
  -5   0   5    2.10    3.50
   4   0  -5  -15.10    8.10
  -4   0   5    2.50    3.50
  -4   0   5   -3.00    7.70
  -3   0   5  -12.80    7.40
  -3   0   5   -5.40    4.00
   3   0  -5    1.70    9.00
   2   0  -5   -7.20    8.80
   2   0  -5    9.70    8.60
  -2   0   5    3.00    4.90
  -2   0   5    3.30    7.50
   1   0  -5    3.30    7.30
  -1   0   5   -0.10    6.70
   0   0   5   -4.20    6.60
   0   0  -5   -3.10    7.60
   0   0  -5   -7.90    5.00
  -1   0  -5   -3.60    4.30
   1   0   5   -0.60    8.20
  -1   0  -5   -9.30    7.60
  -2   0  -5   -2.80    8.00
   2   0   5   -7.00    8.10
  -2   0  -5    2.90    3.30
   3   0   5   -1.80    9.20
  -3   0  -5    0.30    8.90
  -4   0  -5    1.20    9.90
   4   0   5    4.00   11.00
  -5   0  -5    4.50   10.30
   5   0   5   -2.20   10.90
  -6   0  -5   -1.00   11.40
   6   0   5   -5.30   12.20
  -7   0  -5   -6.00    9.70
   7   0   5    6.40   14.40
  -8   0  -5    0.50   12.20
   8   0   5   -5.00   12.10
   9   0   5   -6.20   12.60
  -9   0  -5    3.10   12.50
 -10   0  -5    8.20   16.50
  10   0   5  -11.70   14.50
  11   0   5   12.70   18.40
 -11   0  -5    1.90   16.50
 -12   0  -5   12.60   18.80
  12   0   5  -17.70   15.60
  13   0   5   29.20   23.40
 -13   0  -5  -31.50   16.40
 -14   0  -5    4.80   23.10
  14   0   5   -3.50   24.40
  15   0   5   26.60   31.10
 -15   0  -5  -10.80   21.70
 -18  -1   5    7.90   34.80
 -18   1   5   -0.50   28.70
 -17  -1   5   -6.90   23.50
 -17   1   5  -12.80   20.20
 -16  -1   5    9.70   22.90
 -16   1   5    7.30   20.50
 -15  -1   5  -22.00   14.20
 -15   1   5   14.10   20.30
 -14  -1   5   72.39   29.30
  14  -1  -5   31.10   17.30
  14   1  -5   33.30   19.70
 -14   1   5  100.19   31.00
 -13  -1   5    5.80   18.50
  13  -1  -5   -6.70   13.90
  13  -1  -5  -10.50   13.90
 -13   1   5   30.50   20.30
  13   1  -5  -17.60   11.70
 -12  -1   5   13.70   15.50
  12  -1  -5    7.40   14.40
  12  -1  -5   50.09   19.30
 -12   1   5   42.70   20.70
  12   1  -5   57.19   19.20
  11  -1  -5   56.49   18.70
 -11  -1   5   87.69   25.30
  11  -1  -5  139.79   26.00
 -11   1   5  148.29   32.00
  11   1  -5  123.89   25.40
  11   1  -5   70.39   18.00
  10  -1  -5   16.50   13.20
 -10  -1   5   48.10   17.90
  10  -1  -5   17.90   12.70
  10   1  -5  -15.30    8.00
  10   1  -5   10.60    9.90
 -10   1   5   16.50   14.30
  -9  -1   5    1.80    9.60
   9  -1  -5   13.10   14.00
   9  -1  -5   -4.60    8.10
   9   1  -5   19.20    8.60
  -9   1   5   17.10   11.40
   9   1  -5  -11.70    8.00
  -9   1   5    4.10    8.10
   8  -1  -5    1.70   10.70
  -8  -1   5   13.60   12.10
   8  -1  -5    9.90    9.00
   8   1  -5   24.60   12.80
  -8   1   5   11.80    8.40
   8   1  -5   13.60    7.80
  -8   1   5   13.00   11.10
  -7  -1   5  479.95   49.30
   7  -1  -5  533.65   49.80
   7  -1  -5  491.35   45.00
   7   1  -5  495.95   49.99
  -7   1   5  495.65   44.30
  -7   1   5  541.85   48.60
   7   1  -5  457.05   41.50
   6  -1  -5   19.70   10.40
  -6  -1   5   -6.50    7.70
   6   1  -5  -10.50    8.90
  -6   1   5    2.70    6.90
   6   1  -5    2.60    3.90
  -6   1   5   17.90    9.70
   5  -1  -5  105.29   18.70
  -5  -1   5  106.59   19.70
  -5   1   5  120.19   15.80
   5   1  -5  107.29   20.30
  -4  -1   5   77.09   16.90
   4  -1  -5   92.79   16.50
  -4   1   5   94.99   14.30
   4   1  -5   80.79   17.00
   3  -1  -5   89.59   14.80
  -3  -1   5   71.79    9.20
  -3  -1   5   60.59   14.10
  -3   1   5   80.49   13.80
   3   1  -5   59.89    8.80
  -3   1   5   83.89   13.40
   3   1  -5   63.99   14.10
   2  -1  -5  103.39   16.50
  -2  -1   5   84.79   17.00
  -2  -1   5  109.69   13.20
  -2   1   5  104.29   15.30
   2   1  -5   70.49   16.70
  -2   1   5   93.59   13.90
   2   1  -5  133.49   16.60
   1  -1  -5 1258.97   98.29
  -1  -1   5 1263.27  100.49
  -1  -1   5 1192.38   97.59
   1  -1  -5 1225.78   97.09
   1   1  -5 1090.79   99.49
  -1   1   5 1246.58   99.29
   0  -1   5  152.48   21.20
   0  -1  -5  174.58   20.00
   0   1  -5  158.08   18.40
   0   1  -5  204.18   23.00
   0   1   5  170.28   21.50
   1  -1   5  181.18   23.20
  -1  -1  -5  175.88   18.50
  -1  -1  -5  131.49   18.90
  -1   1  -5  187.48   23.50
   1   1   5  152.78   21.80
  -1   1  -5  160.68   17.30
  -2  -1  -5   48.90   12.50
   2  -1   5   42.70   14.60
  -2  -1  -5   52.79   10.00
   2  -1   5   37.60    7.10
   2   1   5   36.00   13.80
  -2   1  -5   42.10   13.30
  -2   1  -5   29.00    7.20
   3  -1   5   25.60   14.20
  -3  -1  -5   27.40   11.30
  -3  -1  -5   46.70    9.40
   3  -1   5   27.30    5.50
  -3   1  -5   38.00   13.30
   3   1   5   42.60   15.20
  -4  -1  -5  287.07   31.50
   4  -1   5  235.48   33.30
  -4  -1  -5  296.67   25.20
   4  -1   5  247.48   21.00
  -4   1  -5  231.18   32.60
   4   1   5  287.67   33.90
  -5  -1  -5   22.70   13.00
  -5  -1  -5   10.50    6.70
   5  -1   5   12.80   13.80
  -5   1  -5   48.80   16.00
   5   1   5    8.80   12.90
   6  -1   5  167.88   31.90
  -6  -1  -5  176.68   18.90
  -6  -1  -5  161.28   29.70
  -6   1  -5  206.98   29.00
   6   1   5  175.08   32.10
   7  -1   5    7.20   15.10
  -7  -1  -5    8.70    6.10
  -7  -1  -5   20.00   12.70
  -7   1  -5   -0.40   10.70
   7   1   5   -6.90   12.80
   8  -1   5  438.26   49.00
  -8  -1  -5  356.36   43.90
   8   1   5  394.76   47.60
  -8   1  -5  282.47   42.60
  -9  -1  -5   -2.20   11.60
   9  -1   5    8.20   16.30
   9   1   5  -13.20   10.50
  -9   1  -5    8.10   13.00
 -10  -1  -5  415.06   53.59
  10  -1   5  379.46   53.09
 -10   1  -5  478.95   56.89
  10   1   5  463.55   56.89
 -11  -1  -5    5.50   15.60
  11  -1   5    7.00   18.20
 -11   1  -5    9.10   17.50
  11   1   5    3.40   16.70
 -12  -1  -5  109.09   32.10
  12  -1   5  120.19   35.20
 -12   1  -5  122.59   34.00
  12   1   5   82.59   29.80
  13  -1   5   30.10   24.70
 -13  -1  -5   19.30   24.00
  13   1   5   37.50   29.40
 -13   1  -5   47.80   25.40
  14  -1   5  174.48   41.60
 -14  -1  -5  149.49   42.50
 -14   1  -5  140.99   39.80
  14   1   5  115.89   39.40
 -15  -1  -5   42.00   33.30
  15  -1   5    2.30   24.60
  15   1   5   36.70   29.70
 -15   1  -5   25.80   29.10
 -17  -2   5   95.59   38.70
 -17   2   5   47.70   29.00
 -16  -2   5  106.49   37.60
 -16   2   5   89.29   35.70
 -15  -2   5   47.30   26.40
 -15   2   5   99.39   31.90
  15   2  -5   57.09   24.30
 -14  -2   5   39.60   22.90
 -14   2   5   21.80   20.70
  14   2  -5   11.50   16.70
 -13  -2   5    2.00   15.80
  13  -2  -5   -5.70   15.90
  13   2  -5   10.40   15.50
 -13   2   5   15.70   18.00
 -12  -2   5   17.00   16.40
  12  -2  -5    8.20   15.90
  12   2  -5    5.10   13.10
 -12   2   5   20.40   16.30
  11  -2  -5   70.49   21.80
  11  -2  -5  149.79   33.30
 -11  -2   5  108.69   27.00
 -11   2   5  152.98   26.10
  11   2  -5  141.69   28.60
 -11   2   5  104.49   27.80
  10  -2  -5   84.49   22.50
 -10  -2   5   51.49   20.10
  10  -2  -5   78.19   20.10
 -10   2   5  123.09   26.70
  10   2  -5   64.69   19.80
  10   2  -5   93.39   17.30
 -10   2   5  140.99   25.00
   9  -2  -5  149.99   26.30
   9  -2  -5  156.18   27.40
  -9  -2   5  124.79   27.50
  -9   2   5  144.99   27.90
   9   2  -5  185.18   27.60
   9   2  -5  184.28   22.00
  -9   2   5  164.88   24.30
   8  -2  -5   -0.10    9.00
  -8  -2   5  -10.20    8.40
   8   2  -5   -8.00    8.90
  -8   2   5   12.90    9.90
   8   2  -5    7.20    7.00
   7  -2  -5 1493.95  130.49
  -7  -2   5 1530.35  132.29
  -7   2   5 1707.33  130.29
   7   2  -5 1559.04  125.29
   7   2  -5 1564.94  132.49
  -6  -2   5   99.79   19.90
   6  -2  -5   75.69   24.10
   6   2  -5   68.99   18.90
  -6   2   5  108.39   17.30
  -6   2   5  120.99   19.90
   6   2  -5   87.09   13.80
   5  -2  -5 1560.34  122.09
  -5  -2   5 1392.16  121.09
   5   2  -5 1461.95  115.39
   5   2  -5 1524.85  122.69
  -5   2   5 1366.86  116.89
  -5   2   5 1482.85  120.19
   4  -2  -5  128.19   20.70
  -4  -2   5   91.69   18.30
  -4   2   5   85.39   16.70
   4   2  -5   83.59   18.20
  -4   2   5   88.29   13.80
   4   2  -5   85.89   13.00
  -3  -2   5   -3.50    7.10
   3  -2  -5   -2.70    8.20
  -3   2   5    2.50    4.90
   3   2  -5   -1.80    5.70
   3   2  -5    2.20    8.90
  -3   2   5   -5.80    7.10
  -2  -2   5   42.60   11.90
   2  -2  -5   28.80   11.70
   2   2  -5   57.89   13.90
   2   2  -5   47.60   11.30
  -2   2   5   56.39    8.60
  -2   2   5   25.90   12.20
   1  -2  -5 1009.80   78.29
   1  -2  -5  897.21   72.19
  -1  -2   5  893.51   75.89
  -1  -2   5  803.52   76.99
   1   2  -5  861.01   77.69
  -1   2   5  900.21   72.09
   1   2  -5  925.01   77.29
  -1   2   5  961.30   79.09
   0  -2   5   10.60    8.10
   0  -2  -5    8.30    6.20
   0  -2   5    0.30    7.20
   0  -2  -5    5.90    8.90
   0   2  -5   -8.10    7.20
   0   2  -5   14.10    9.60
   0   2   5   20.30   10.90
  -1  -2  -5    4.80    6.50
   1  -2   5   17.30    7.90
  -1  -2  -5    3.00    8.00
   1  -2   5   -6.20    7.30
   1   2   5   17.40   11.10
  -1   2  -5   24.00   10.30
  -1   2  -5   -7.90    6.70
  -1   2  -5    6.60    8.40
   2  -2   5   98.49   15.00
  -2  -2  -5   82.19   14.70
   2  -2   5   98.59   19.70
  -2   2  -5   50.79   15.70
  -2   2  -5   67.59   17.10
   2   2   5  103.19   20.20
   3  -2   5  454.55   47.40
   3  -2   5  438.26   39.80
  -3  -2  -5  425.46   42.50
   3   2   5  453.85   46.70
  -3   2  -5  434.36   45.30
  -3   2  -5  462.85   45.90
  -4  -2  -5  206.18   24.50
   4  -2   5  116.19   25.10
   4  -2   5  173.78   18.30
  -4  -2  -5  122.99   19.30
  -4   2  -5  178.38   26.00
   4   2   5  141.99   26.70
   5  -2   5  361.26   44.90
  -5  -2  -5  354.16   36.20
  -5  -2  -5  380.76   40.80
   5  -2   5  382.86   34.40
   5   2   5  433.16   45.80
  -5   2  -5  367.36   43.10
  -6  -2  -5   29.00   12.90
  -6  -2  -5   15.40    8.70
   6  -2   5    9.50   15.20
  -6   2  -5   -6.50    8.90
   6   2   5   -3.60   10.10
   7  -2   5  191.18   37.10
  -7  -2  -5  185.58   23.60
  -7  -2  -5  321.57   35.30
   7   2   5  172.38   34.40
  -7   2  -5  220.58   33.10
  -8  -2  -5   50.69   18.80
   8  -2   5   28.00   19.60
  -8  -2  -5   30.00   11.10
  -8   2  -5   66.99   22.80
   8   2   5   31.40   19.70
  -9  -2  -5   -4.30   11.20
   9  -2   5   -8.80   16.00
   9   2   5   -5.20   15.10
  -9   2  -5   17.20   16.20
 -10  -2  -5  100.99   28.70
  10  -2   5   92.79   29.20
 -10   2  -5   37.90   22.00
  10   2   5   79.09   26.10
  11  -2   5    6.50   21.70
 -11  -2  -5   -9.20   13.40
 -11   2  -5   -2.80   15.80
  11   2   5   13.40   19.50
 -12  -2  -5   -7.20   17.80
  12  -2   5    9.80   22.20
 -12   2  -5   39.90   23.70
  12   2   5   46.80   25.10
  13  -2   5   19.90   26.00
 -13  -2  -5   10.80   21.00
 -13   2  -5   21.20   24.10
  13   2   5    7.60   22.60
  14  -2   5   62.99   31.50
 -14  -2  -5  114.29   40.20
  14   2   5   45.20   34.80
 -14   2  -5  114.99   39.60
  15  -2   5   22.10   30.20
 -15  -2  -5  -10.00   24.20
  15   2   5  -17.60   28.70
 -15   2  -5   -6.50   23.90
 -17  -3   5   49.60   34.00
 -17   3   5   45.30   28.90
 -16  -3   5  -21.90   19.50
 -16   3   5  -28.00   21.60
 -15  -3   5    3.30   21.90
  15  -3  -5   -6.70   20.30
  15   3  -5  -14.50   20.50
 -15   3   5   -3.40   21.10
 -14  -3   5   47.70   30.20
  14  -3  -5  103.59   30.40
 -14   3   5  105.09   33.40
  14   3  -5   98.09   31.80
 -13  -3   5   -2.40   14.50
  13  -3  -5   15.00   19.10
  13  -3  -5   -0.20   16.60
  13   3  -5   14.50   17.50
 -13   3   5    0.50   14.10
 -13   3   5   15.00   17.70
 -12  -3   5  149.19   35.40
  12  -3  -5  151.78   33.10
  12  -3  -5  162.68   32.60
  12   3  -5  146.39   31.10
 -12   3   5  116.09   29.50
 -12   3   5  173.58   33.60
  11  -3  -5  113.39   26.80
  11  -3  -5   99.79   26.50
 -11  -3   5   75.89   23.90
 -11   3   5   86.99   23.40
  11   3  -5   69.19   24.30
  10  -3  -5    6.90   12.30
  10  -3  -5  -13.50   12.40
 -10  -3   5   31.40   17.10
 -10   3   5   15.30   13.20
  10   3  -5   45.00   17.90
 -10   3   5   28.70   15.70
   9  -3  -5  -11.60    8.90
  -9  -3   5   14.80   12.60
  -9   3   5   14.90   12.50
  -9   3   5   -1.60   10.30
   9   3  -5    0.60    9.40
   9   3  -5   13.90   12.90
   8  -3  -5  341.07   39.90
  -8  -3   5  321.77   40.00
   8   3  -5  312.27   35.40
  -8   3   5  376.26   38.70
  -8   3   5  308.17   38.80
   8   3  -5  342.27   41.70
   7  -3  -5   18.90   13.10
  -7  -3   5   22.70   12.30
  -7   3   5   33.60   12.00
   7   3  -5   14.50    9.70
  -7   3   5   50.09   16.30
   7   3  -5    4.00   12.00
  -6  -3   5    4.50   10.30
   6  -3  -5   11.00   10.90
   6   3  -5   -6.00   10.10
  -6   3   5   13.50    8.50
   6   3  -5    3.70    7.30
  -6   3   5   17.80   12.30
  -5  -3   5  297.27   34.40
   5  -3  -5  311.07   37.80
  -5   3   5  338.57   30.60
  -5   3   5  389.66   38.10
   5   3  -5  220.68   35.10
   5   3  -5  308.27   32.10
  -4  -3   5  265.97   33.40
   4  -3  -5  343.97   36.40
   4   3  -5  327.67   37.50
  -4   3   5  329.37   36.10
  -4   3   5  287.17   27.50
   4   3  -5  341.87   32.60
   3  -3  -5   14.00   11.00
  -3  -3   5   32.00   11.30
   3   3  -5   28.30   10.70
   3   3  -5    4.10   10.10
  -3   3   5   19.50   11.50
  -3   3   5   27.00    5.10
   2  -3  -5   12.50   11.00
  -2  -3   5   23.30    9.80
  -2  -3   5    5.80    8.90
   2   3  -5    1.00   10.00
  -2   3   5   12.10   10.50
  -1  -3   5   -1.20    7.40
   1  -3  -5    5.10    9.40
  -1  -3   5    0.90    8.10
   1   3  -5   -6.40    8.40
   1   3  -5    0.00    8.20
  -1   3   5    4.80    3.00
  -1   3   5   -7.90    8.00
   0  -3   5    1.60    8.00
   0  -3  -5    1.50    4.30
   0  -3  -5   -2.50    8.40
   0  -3   5   -9.70    6.70
   0   3  -5   -4.70    7.70
   0   3   5    0.20    8.80
   0   3  -5    8.10   11.20
   1  -3   5  225.78   27.90
   1  -3   5  227.78   30.80
  -1  -3  -5  238.38   29.30
  -1  -3  -5  260.77   24.40
   1   3   5  211.38   31.10
  -1   3  -5  297.07   31.90
   2  -3   5   84.29   18.10
   2  -3   5  174.88   28.60
  -2  -3  -5  121.99   16.10
  -2  -3  -5  126.99   21.60
   2   3   5  149.29   26.50
  -2   3  -5   82.69   21.00
  -3  -3  -5  674.63   61.19
   3  -3   5  686.13   62.39
   3  -3   5  693.63   68.39
  -3  -3  -5  724.73   64.39
  -3   3  -5  708.13   67.99
  -3   3  -5  691.63   65.99
   3   3   5  724.93   68.39
   4  -3   5  393.36   37.80
  -4  -3  -5  373.96   39.50
   4  -3   5  346.37   44.70
  -4  -3  -5  342.77   37.70
  -4   3  -5  364.96   42.90
   4   3   5  388.06   44.70
  -4   3  -5  413.26   44.30
  -5  -3  -5  841.22   73.29
   5  -3   5  836.02   70.69
   5  -3   5  758.12   79.09
  -5   3  -5  780.72   75.99
   5   3   5  884.61   79.59
  -5   3  -5  718.63   76.69
  -6  -3  -5   18.50   12.40
   6  -3   5   20.90   17.10
  -6   3  -5   15.60   12.60
   6   3   5   21.60   14.80
   7  -3   5  225.28   41.70
  -7  -3  -5  122.19   23.50
  -7  -3  -5  192.18   28.00
  -7   3  -5  217.08   35.90
   7   3   5  150.98   32.20
  -8  -3  -5   53.79   16.90
   8  -3   5   43.30   22.70
  -8  -3  -5   67.19   22.60
  -8   3  -5   68.29   22.90
   8   3   5   74.29   25.30
  -9  -3  -5   10.50   13.00
   9  -3   5    5.90   17.40
   9   3   5   -9.70   15.30
  -9   3  -5    2.00   14.20
 -10  -3  -5   54.09   22.80
  10  -3   5  -18.00   15.80
  10   3   5   44.90   24.00
 -10   3  -5   34.90   19.90
 -11  -3  -5   -2.60   14.60
  11  -3   5   21.40   24.40
  11   3   5   45.00   25.50
 -11   3  -5   18.80   18.90
 -12  -3  -5  195.38   43.10
  12  -3   5  181.28   47.80
 -12   3  -5  115.89   36.40
  12   3   5  201.18   46.50
 -13  -3  -5    5.40   18.90
  13  -3   5   12.60   26.60
  13   3   5   17.70   26.10
 -13   3  -5  -23.30   20.00
 -14  -3  -5  147.89   45.00
  14  -3   5  114.09   43.70
 -14   3  -5  187.08   47.40
  14   3   5  143.99   45.00
 -16  -4   5    1.80   26.40
  16  -4  -5   65.89   30.90
 -15  -4   5    9.10   22.30
  15  -4  -5   43.20   32.80
  15   4  -5   58.99   28.10
 -14  -4   5   15.70   23.90
  14  -4  -5    2.30   20.40
  14   4  -5   76.09   31.60
 -14   4   5   38.40   24.70
  13  -4  -5   93.79   31.00
 -13  -4   5  127.29   35.50
  13  -4  -5  164.38   35.30
 -13   4   5  103.79   31.80
  13   4  -5  117.69   32.60
  12  -4  -5  144.59   35.70
 -12  -4   5  128.79   33.40
  12  -4  -5  112.99   30.90
 -12   4   5  105.09   30.30
  12   4  -5  109.49   32.20
  11  -4  -5  379.76   52.69
 -11  -4   5  459.65   55.59
  11  -4  -5  443.56   51.69
  11   4  -5  424.26   53.79
 -11   4   5  327.87   48.80
  10  -4  -5   24.50   19.40
 -10  -4   5   19.50   17.40
 -10   4   5   11.10   13.50
  10   4  -5   15.30   16.00
  -9  -4   5  255.77   37.70
   9  -4  -5  261.67   38.70
  -9   4   5  320.47   41.50
   9   4  -5  354.26   44.20
   8  -4  -5    8.10   13.00
  -8  -4   5   19.90   14.40
   8   4  -5    4.90   12.00
  -8   4   5   18.30   14.70
   8   4  -5    8.00   13.30
  -7  -4   5  224.88   32.60
   7  -4  -5  273.67   36.70
   7   4  -5  230.58   35.40
  -7   4   5  239.88   34.00
   7   4  -5  233.18   31.30
  -6  -4   5  107.49   22.90
  -6  -4   5  168.68   30.50
   6  -4  -5  121.99   25.80
  -6   4   5   83.89   23.50
   6   4  -5  132.79   23.10
   6   4  -5  111.99   26.70
  -5  -4   5  205.48   27.60
  -5  -4   5  149.99   30.80
   5  -4  -5  191.58   29.30
   5   4  -5  184.28   33.70
  -5   4   5  181.08   32.70
   5   4  -5  226.68   28.60
   4  -4  -5   59.99   18.40
  -4  -4   5   42.90   17.10
  -4  -4   5   69.49   17.30
  -4   4   5   23.80   16.60
   4   4  -5   67.79   20.30
  -3  -4   5  854.41   85.49
  -3  -4   5  988.70   82.49
   3  -4  -5  855.31   84.69
  -3   4   5  971.60   86.69
   3   4  -5  984.50   88.09
  -2  -4   5   15.00   12.00
  -2  -4   5   13.80    9.90
   2  -4  -5   14.70   11.00
  -2   4   5   26.50   14.10
   2   4  -5   17.20   11.20
   2   4  -5    4.00   11.20
  -1  -4   5  561.64   53.59
   1  -4  -5  578.24   57.29
  -1  -4   5  552.34   57.19
  -1   4   5  520.45   57.29
   1   4  -5  631.94   60.09
   1   4  -5  562.04   55.99
   0  -4   5  182.38   27.00
   0  -4  -5  186.88   27.90
   0  -4   5  209.18   27.10
   0   4  -5  185.38   31.50
   0   4   5  190.68   33.30
   0   4  -5  203.08   27.90
   1  -4   5  269.87   34.10
  -1  -4  -5  249.48   33.20
   1  -4   5  259.97   32.50
  -1   4  -5  270.87   35.50
   1   4   5  246.58   35.90
  -1   4  -5  343.17   35.60
  -2  -4  -5   -3.70    9.10
   2  -4   5    6.20   10.70
   2   4   5  -15.20    7.50
  -2   4  -5    8.20   12.10
  -2   4  -5    0.30   10.30
   3  -4   5  267.07   33.80
  -3  -4  -5  245.08   34.70
   3  -4   5  375.26   43.20
   3   4   5  304.67   39.30
  -3   4  -5  305.07   36.70
  -3   4  -5  260.57   36.90
   4  -4   5   48.00   14.90
  -4  -4  -5   51.09   15.00
   4  -4   5   51.89   21.30
  -4   4  -5   26.60   17.30
  -4   4  -5   30.20   22.60
   4   4   5   34.80   17.90
   5  -4   5  326.27   42.40
   5  -4   5  262.77   32.40
  -5  -4  -5  285.37   35.10
   5   4   5  191.98   37.50
  -5   4  -5  226.78   41.80
  -6  -4  -5    9.20   10.60
   6  -4   5   26.10   18.90
  -6   4  -5   36.90   18.30
   6   4   5   39.10   19.60
   7  -4   5   11.60   17.70
  -7  -4  -5   11.80   12.70
  -7  -4  -5    9.20   13.50
  -7   4  -5   45.00   21.80
  -7   4  -5   29.90   17.10
   7   4   5   53.49   21.50
   8  -4   5   75.49   33.60
  -8  -4  -5  112.09   25.90
  -8   4  -5  187.38   35.80
   8   4   5  163.28   36.10
  -9  -4  -5  123.99   29.40
   9  -4   5   77.69   32.90
  -9   4  -5  152.68   34.20
   9   4   5  174.48   38.40
 -10  -4  -5   80.99   25.80
  10  -4   5   51.99   29.50
 -10   4  -5   45.80   24.40
  10   4   5   56.99   28.30
  11  -4   5   43.50   27.40
 -11  -4  -5   10.40   18.80
  11   4   5   22.00   24.70
 -11   4  -5   19.60   22.10
  12  -4   5   71.89   39.00
 -12  -4  -5  129.29   36.20
 -12   4  -5   38.70   25.30
  12   4   5  172.58   42.20
 -13  -4  -5   12.70   24.90
  13  -4   5  -39.60   22.30
  13   4   5  -12.00   30.30
 -13   4  -5   14.00   21.80
  14  -5  -5  156.28   41.60
 -14  -5   5  148.09   43.70
 -14  -5   5  167.18   42.20
 -14   5   5  240.18   49.70
  14   5  -5  102.89   38.60
 -13  -5   5  145.89   39.20
  13  -5  -5  174.28   45.30
 -13  -5   5  197.78   43.80
  13   5  -5  211.48   47.30
 -13   5   5  148.49   41.40
  12  -5  -5  190.48   45.70
  12  -5  -5  253.77   44.80
 -12  -5   5  149.99   38.70
 -12  -5   5  205.08   43.30
 -12   5   5  142.59   38.70
  12   5  -5  205.38   43.50
 -11  -5   5   54.19   23.60
  11  -5  -5   50.09   24.70
 -11  -5   5   70.39   29.60
  11  -5  -5   99.09   29.20
  11   5  -5   89.19   31.00
 -11   5   5   11.90   23.40
 -10  -5   5  741.43   74.49
 -10  -5   5  695.63   76.19
  10  -5  -5  671.63   74.89
 -10   5   5  611.34   73.49
  10   5  -5  618.84   75.29
  -9  -5   5    9.00   19.10
   9  -5  -5   72.69   24.30
  -9  -5   5   19.70   16.90
   9   5  -5   11.20   17.50
  -9   5   5   15.60   16.90
   8  -5  -5  271.67   41.60
  -8  -5   5  339.27   42.60
  -8  -5   5  240.28   47.20
   8   5  -5  303.77   45.10
  -8   5   5  356.36   45.40
  -7  -5   5   -2.10   12.60
  -7  -5   5   12.20   16.80
   7  -5  -5  -12.20   14.30
  -7   5   5   40.30   18.70
   7   5  -5   -5.40   13.90
   7   5  -5   12.80   13.60
  -6  -5   5  184.48   36.10
   6  -5  -5  212.18   37.20
   6   5  -5  144.59   33.10
  -6   5   5  168.08   34.00
   6   5  -5  160.48   30.20
  -5  -5   5   -2.30   12.30
   5  -5  -5    4.60   12.90
   5   5  -5    2.70   14.70
  -5   5   5    9.90   13.80
  -4  -5   5  210.58   39.80
   4  -5  -5  330.47   40.00
   4   5  -5  299.07   41.20
  -4   5   5  271.07   45.20
   4   5  -5  256.47   39.80
   3  -5  -5  250.77   39.50
  -3  -5   5  242.58   34.80
  -3   5   5  192.78   36.00
   3   5  -5  197.88   37.00
   3   5  -5  122.49   28.50
   2  -5  -5  598.34   62.69
  -2  -5   5  612.24   63.79
  -2   5   5  475.25   60.29
   2   5  -5  684.43   62.59
   1  -5  -5  251.67   36.40
  -1  -5   5  279.47   38.30
  -1   5   5  260.97   38.10
   1   5  -5  289.07   38.40
   0  -5  -5  513.45   53.09
   0  -5   5  425.36   50.19
   0   5   5  441.86   51.99
   0   5  -5  415.06   51.19
   1  -5   5  725.13   70.09
  -1  -5  -5  587.14   66.99
  -1   5  -5  633.14   69.29
   1   5   5  721.13   71.49
  -1   5  -5  833.82   86.09
   2  -5   5  169.88   31.20
  -2  -5  -5  135.59   29.20
   2   5   5  156.48   31.60
  -2   5  -5  119.49   29.30
   3  -5   5  178.18   32.10
  -3  -5  -5  137.99   30.00
   3  -5   5  232.58   42.90
   3   5   5  285.87   44.30
  -3   5  -5  179.58   36.00
  -4  -5  -5    6.60   11.20
   4  -5   5    5.70   18.10
   4  -5   5   18.50   14.70
  -4   5  -5   23.30   18.30
   4   5   5    5.90   13.20
  -5  -5  -5   60.79   21.10
   5  -5   5   53.79   19.00
   5  -5   5   85.19   29.10
  -5   5  -5   80.39   28.10
   5   5   5   66.39   25.40
  -6  -5  -5    1.30   10.70
   6  -5   5   44.60   22.90
   6   5   5   -7.10   14.10
  -6   5  -5   14.30   19.60
   7  -5   5  256.27   52.19
  -7  -5  -5  308.37   39.90
   7   5   5  228.28   46.00
  -7   5  -5  284.17   51.19
  -8  -5  -5   44.50   20.40
   8  -5   5   22.50   25.90
   8   5   5    3.20   21.60
  -8   5  -5    7.10   22.30
   9  -5   5  255.07   55.29
  -9  -5  -5  258.87   43.60
   9   5   5  266.67   50.19
  10  -5   5   31.50   33.50
  10   5   5   24.20   27.70
  11  -5   5   82.99   40.80
  11   5   5  243.38   51.49
  12  -6  -5   59.89   29.90
 -12  -6   5   45.00   28.30
  12  -6  -5   27.70   34.80
  12   6  -5   84.09   34.50
 -12   6   5   -6.40   23.40
  11  -6  -5   18.90   21.30
 -11  -6   5    7.60   19.70
 -11   6   5    5.10   24.40
  11   6  -5    6.90   22.90
  10  -6  -5   75.49   28.80
 -10  -6   5   32.30   25.50
 -10   6   5   56.89   28.50
  10   6  -5   40.20   25.70
  -9  -6   5   54.69   28.10
   9  -6  -5   88.89   30.30
   9   6  -5   87.59   31.20
  -9   6   5   95.19   31.90
  -8  -6   5   -7.30   16.70
   8  -6  -5  -11.00   14.50
   8   6  -5   -2.00   18.80
  -8   6   5  -10.40   19.00
   7  -6  -5   83.59   28.10
  -7  -6   5   27.90   21.60
   7   6  -5   49.10   24.80
  -7   6   5   73.89   28.40
  -6  -6   5   10.80   17.70
   6  -6  -5   15.40   19.20
   6   6  -5   29.10   22.00
  -6   6   5    2.60   15.40
  -5  -6   5   69.39   26.00
   5  -6  -5   94.79   28.60
   5   6  -5   25.50   18.00
   5   6  -5   47.00   23.00
  -5   6   5   99.79   30.10
   4  -6  -5    8.90   12.90
  -4  -6   5    3.40   15.10
  -4   6   5    0.40   15.20
   4   6  -5    7.40   15.50
   3  -6  -5   15.90   16.20
  -3  -6   5   -4.00   12.70
  -3   6   5    5.90   19.00
   3   6  -5   -9.30   15.50
   2  -6  -5   -2.70   13.00
  -2  -6   5    9.20   15.40
   2   6  -5  -14.70   11.20
  -2   6   5  -10.40   11.80
  -1  -6   5  456.75   54.29
   1  -6  -5  448.56   52.69
  -1   6   5  428.66   55.29
   1   6  -5  352.86   50.09
   0  -6   5  -15.10   11.70
   0  -6  -5   12.10   15.00
   0   6   5   -3.80   15.80
   0   6  -5    0.00   15.60
  -1  -6  -5   75.99   24.10
   1  -6   5  129.59   32.00
   1   6   5   83.69   27.40
  -1   6  -5  118.49   30.40
   2  -6   5   75.89   24.00
  -2  -6  -5   21.00   17.70
   2   6   5   82.39   27.30
  -2   6  -5   31.50   21.40
   3  -6   5  -13.40   14.40
  -3  -6  -5    5.50   15.00
  -3   6  -5   -5.80   14.60
   3   6   5    0.90   17.90
   4  -6   5    2.20   23.90
  -4  -6  -5   28.00   17.30
   4  -6   5   10.60   18.00
  -4   6  -5   -1.10   15.50
   4   6   5   14.30   18.80
  -5  -6  -5   20.30   16.40
   5  -6   5   40.60   26.80
  -5   6  -5   26.70   22.40
   5   6   5    9.90   18.80
  -6  -6  -5   39.50   20.50
   6  -6   5   55.99   29.90
  -6   6  -5   58.99   27.80
   6   6   5   33.90   24.70
  -7  -6  -5   31.80   19.60
   7  -6   5   45.80   30.80
  -7   6  -5   28.30   27.10
   7   6   5   54.59   27.30
   8  -6   5    3.10   24.10
  -8  -6  -5   49.80   22.50
  -8   6  -5    9.10   25.20
   8   6   5   28.00   25.80
  -9  -6  -5   34.50   22.30
   9  -6   5   87.19   36.50
  -9   6  -5   11.30   27.50
   9   6   5   42.50   29.10
  -9  -7   5   43.40   29.00
   9  -7  -5   45.70   28.50
  -9   7   5   16.90   24.30
  -8  -7   5  683.73   86.19
   8  -7  -5  810.22   87.39
  -8   7   5  773.62   88.89
   7  -7  -5   28.10   23.60
  -7  -7   5  -10.00   18.70
  -7   7   5   16.80   22.00
   6  -7  -5  827.02   86.19
  -6  -7   5  597.84   79.59
  -6   7   5  754.22   83.09
   5  -7  -5   70.19   29.00
  -5  -7   5   57.69   26.00
  -5   7   5    7.20   21.20
   5   7  -5    8.80   19.70
   4  -7  -5  430.46   59.29
  -4  -7   5  443.26   59.49
  -4   7   5  385.16   56.79
   4   7  -5  351.66   58.59
   3  -7  -5   76.69   28.80
  -3  -7   5   97.69   31.00
  -3   7   5   71.79   30.20
   3   7  -5  118.19   33.00
   2  -7  -5  335.77   48.90
  -2  -7   5  362.76   60.79
   2   7  -5  225.88   48.80
  -2   7   5  293.57   55.79
   1  -7  -5   61.29   24.30
  -1  -7   5   15.50   25.00
   1   7  -5   47.00   25.30
  -1   7   5   44.90   26.20
   0  -7  -5  171.38   38.20
   0  -7   5  274.77   48.20
   0   7  -5  179.38   40.10
   0   7   5  115.59   36.20
   1  -7   5  221.18   45.70
  -1  -7  -5  156.38   36.90
  -1   7  -5   81.59   33.70
   1   7   5  213.28   45.50
   2  -7   5  184.38   40.80
  -2  -7  -5  155.98   37.60
  -2   7  -5  226.28   47.50
   2   7   5  164.98   42.30
   3  -7   5  475.75   58.79
  -3  -7  -5  394.46   53.79
  -3   7  -5  253.27   55.29
   3   7   5  389.16   54.69
   4  -7   5  142.69   47.30
  -4  -7  -5  168.08   39.60
   4  -7   5  161.38   38.30
   4   7   5  198.68   44.70
  -4   7  -5  247.08   50.79
   5  -7   5  384.26   71.69
  -5  -7  -5  374.66   52.69
  -5   7  -5  416.86   70.09
   5   7   5  325.07   58.99
  -6  -7  -5   25.80   22.30
   6  -7   5   21.50   36.30
  -6   7  -5   27.00   27.80
   6   7   5   10.50   25.40
 -18   0   6   43.20   32.90
 -17   0   6   25.90   30.00
 -16   0   6    4.00   21.70
 -15   0   6   66.29   29.10
  15   0  -6   15.00   18.20
  14   0  -6  170.18   34.50
 -14   0   6  195.58   41.60
 -13   0   6    6.20   15.70
  13   0  -6   20.10   14.40
 -12   0   6  395.36   51.69
  12   0  -6  480.95   50.29
  11   0  -6   13.40   12.80
 -11   0   6   -0.90   12.10
  11   0  -6   26.90   15.10
 -10   0   6  439.46   51.99
  10   0  -6  545.95   47.40
  10   0  -6  436.36   50.19
  -9   0   6   -4.10    9.40
   9   0  -6   -4.20    8.30
   9   0  -6   -0.50    9.30
   8   0  -6  658.03   63.79
   8   0  -6  694.93   57.09
  -8   0   6  610.64   62.59
  -7   0   6  292.77   32.50
   7   0  -6  268.47   32.90
   7   0  -6  257.07   25.50
  -6   0   6 1538.25  117.99
   6   0  -6 1568.34  126.39
  -6   0   6 1391.46  124.69
   6   0  -6 1532.75  118.29
   5   0  -6    5.40    9.70
  -5   0   6    0.10    8.70
  -5   0   6    3.10    3.60
   4   0  -6 1967.50  159.98
  -4   0   6 2070.19  159.58
  -4   0   6 1950.50  153.78
  -3   0   6  300.87   27.90
  -3   0   6  351.16   32.80
   3   0  -6  325.97   33.10
  -2   0   6  547.95   47.40
  -2   0   6  511.55   44.30
   2   0  -6  537.95   46.90
   2   0  -6  482.15   47.00
  -1   0   6  404.06   37.80
   1   0  -6  415.76   39.50
   0   0  -6  769.02   64.29
   0   0   6  793.52   67.19
   0   0  -6  795.02   67.79
  -1   0  -6 1575.44  126.79
   1   0   6 1575.64  125.89
  -1   0  -6 1502.45  120.59
  -2   0  -6  317.87   32.10
   2   0   6  278.47   31.00
  -2   0  -6  238.58   22.30
  -3   0  -6  455.55   46.20
   3   0   6  457.35   47.10
   4   0   6   34.00   16.10
  -4   0  -6   40.40   15.70
  -5   0  -6  140.39   25.30
   5   0   6   85.49   22.70
  -6   0  -6   77.69   20.40
   6   0   6   96.79   24.40
   7   0   6  474.15   53.29
  -7   0  -6  448.76   51.49
   8   0   6   13.40   15.50
  -8   0  -6   -4.70   11.00
  -9   0  -6 1412.26  127.19
   9   0   6 1330.87  125.29
  10   0   6   51.39   22.90
 -10   0  -6   25.50   18.70
 -11   0  -6 1519.65  142.49
  11   0   6 1530.35  141.39
 -12   0  -6   23.80   19.30
  12   0   6   51.99   26.50
  13   0   6  135.69   40.20
 -13   0  -6  127.59   37.70
  14   0   6  110.59   37.60
 -14   0  -6   39.90   32.10
  15   0   6   76.79   37.90
 -15   0  -6   45.50   31.10
 -18  -1   6   10.70   32.10
 -18   1   6  -23.50   21.50
 -17  -1   6    4.60   26.90
 -17   1   6   27.20   28.80
 -16  -1   6    0.60   21.00
 -16   1   6    1.60   22.30
 -15  -1   6   65.79   27.90
  15   1  -6   32.80   21.60
 -15   1   6   17.70   21.30
 -14  -1   6  229.58   44.40
  14  -1  -6  230.18   34.20
  14   1  -6  170.38   36.00
 -14   1   6  161.48   39.40
  13  -1  -6  524.35   59.09
 -13  -1   6  531.25   64.09
  13  -1  -6  756.22   63.69
  13   1  -6  483.95   57.99
 -13   1   6  466.75   61.19
 -12  -1   6   -4.00   10.30
  12  -1  -6   12.10   15.00
  12  -1  -6    0.60   13.30
  12   1  -6   21.20   14.90
 -12   1   6   23.30   17.90
  11  -1  -6   39.50   15.50
  11  -1  -6   71.59   20.00
 -11  -1   6   16.50   14.50
 -11   1   6   48.00   19.80
  11   1  -6  100.29   24.20
  10  -1  -6  -10.10    8.70
  10  -1  -6    9.60   13.20
 -10  -1   6   -8.70    9.00
 -10   1   6   -4.70    8.70
  10   1  -6   10.80   11.90
  10   1  -6    2.80    7.70
  -9  -1   6   28.10   14.00
   9  -1  -6   21.00   10.40
   9  -1  -6   57.99   18.70
  -9   1   6   74.09   18.40
   9   1  -6   27.60    9.20
  -9   1   6   40.80   12.00
   9   1  -6   25.20   14.70
   8  -1  -6   53.59   16.50
  -8  -1   6   27.20   13.30
   8  -1  -6   38.70   11.80
  -8   1   6   26.10    9.80
   8   1  -6   46.80    9.00
   8   1  -6   58.79   17.30
  -8   1   6   40.90   13.30
  -7  -1   6   87.39   18.70
   7  -1  -6  124.99   25.90
   7   1  -6   70.49   18.10
  -7   1   6   70.19   15.70
  -7   1   6   46.60   11.90
   7   1  -6   56.29    8.00
  -6  -1   6   48.40   14.00
   6  -1  -6   24.70   12.10
  -6   1   6   36.50   12.10
  -6   1   6   40.10    9.90
   6   1  -6   25.60   12.60
   5  -1  -6   26.20   11.60
  -5  -1   6   57.39   14.50
  -5   1   6   38.80   10.10
   5   1  -6   34.90   13.20
  -4  -1   6  351.16   36.90
  -4  -1   6  371.46   29.10
   4  -1  -6  354.76   35.80
  -4   1   6  332.77   33.20
   4   1  -6  354.66   36.90
  -3  -1   6   18.50   10.20
  -3  -1   6   22.70    6.80
   3  -1  -6   20.50   10.00
  -3   1   6   16.50    8.80
   3   1  -6   25.50   10.70
  -2  -1   6   18.20   10.10
   2  -1  -6   25.20    9.10
   2  -1  -6   25.70    9.70
  -2  -1   6   14.50    7.40
  -2   1   6   17.30    9.40
   2   1  -6   28.40   11.90
   2   1  -6   26.20   10.00
   1  -1  -6  111.99   15.70
   1  -1  -6   97.69   15.90
  -1  -1   6   87.69   15.60
  -1   1   6  132.59   17.20
   1   1  -6   97.79   19.10
   0  -1   6   27.30   11.80
   0  -1  -6   41.00   11.00
   0   1  -6   35.80    9.20
   0   1  -6   42.30   13.90
   0   1   6   68.79   15.20
  -1  -1  -6  385.46   34.10
  -1  -1  -6  382.86   37.30
   1  -1   6  334.87   38.40
  -1   1  -6  318.77   38.10
   1   1   6  398.86   39.40
  -1   1  -6  392.46   33.10
   2  -1   6  312.97   27.40
  -2  -1  -6  303.97   29.40
   2  -1   6  368.76   37.70
  -2  -1  -6  320.57   33.50
  -2   1  -6  294.37   35.00
  -2   1  -6  315.57   27.80
   2   1   6  321.87   35.60
  -3  -1  -6    6.00    9.30
  -3  -1  -6    5.50    6.00
   3  -1   6   15.50    3.90
   3  -1   6    7.20   11.80
   3   1   6   -1.60    8.80
  -3   1  -6   12.60   11.10
   4  -1   6  142.99   30.00
  -4  -1  -6  213.18   27.10
  -4  -1  -6  201.28   21.00
   4   1   6  233.78   30.20
  -4   1  -6  212.28   29.10
   5  -1   6   17.50   12.70
  -5  -1  -6   11.30   10.30
  -5  -1  -6    3.10    5.50
  -5   1  -6   13.80   12.70
   5   1   6   11.60   12.70
   6  -1   6  145.99   29.60
  -6  -1  -6  110.39   14.40
  -6  -1  -6  119.89   25.10
   6   1   6  137.59   28.40
  -6   1  -6   81.89   22.70
  -7  -1  -6    2.80   11.20
   7  -1   6  -28.40    8.30
  -7   1  -6   -5.00    9.70
   7   1   6   -8.30   11.70
  -8  -1  -6  -12.20    9.40
   8  -1   6   -7.50   11.50
  -8   1  -6   24.70   15.90
   8   1   6   13.20   16.10
  -9  -1  -6   93.39   27.40
   9  -1   6  102.39   29.70
   9   1   6  137.49   33.70
  -9   1  -6  119.39   29.80
  10  -1   6  -12.30   13.90
 -10  -1  -6   -0.70   15.30
  10   1   6    0.30   18.30
 -10   1  -6    6.00   15.60
 -11  -1  -6  110.59   33.30
  11  -1   6  216.08   43.40
 -11   1  -6  185.38   40.00
  11   1   6   84.39   32.30
  12  -1   6  -28.70   15.40
 -12  -1  -6   11.00   21.10
  12   1   6    6.00   21.50
 -12   1  -6   15.30   20.30
 -13  -1  -6    4.20   23.00
  13  -1   6    5.10   24.00
  13   1   6   66.69   29.00
 -13   1  -6   14.40   24.30
  14  -1   6   15.90   24.60
 -14  -1  -6   84.19   36.60
 -14   1  -6    1.70   23.90
  14   1   6   17.70   25.20
  15  -1   6   14.50   25.50
 -15  -1  -6  -31.10   17.80
 -15   1  -6    8.90   23.00
  15   1   6   -8.20   23.60
 -18  -2   6   50.39   33.90
 -18   2   6   19.70   28.50
 -17  -2   6   87.19   38.70
 -17   2   6   70.79   34.70
 -16  -2   6   12.00   26.50
 -16   2   6   -2.00   21.30
 -15  -2   6   18.00   21.20
  15   2  -6  -16.40   17.10
 -15   2   6    0.00   18.50
 -14  -2   6    6.60   19.40
  14  -2  -6   31.00   21.10
  14   2  -6   34.20   20.50
 -14   2   6   52.99   24.60
  13  -2  -6   29.30   20.60
 -13  -2   6   18.30   16.10
  13   2  -6   26.20   20.00
 -13   2   6   40.40   20.30
  12  -2  -6  -18.00   12.70
 -12  -2   6   -9.10   12.80
  12   2  -6   14.50   15.40
 -12   2   6  -12.20   12.30
 -12   2   6   11.30   13.20
 -11  -2   6  160.88   31.90
  11  -2  -6   68.39   23.00
  11   2  -6   36.70   18.30
 -11   2   6   99.19   22.50
 -11   2   6  105.49   25.50
  10  -2  -6  480.15   55.09
 -10  -2   6  539.25   58.59
 -10   2   6  531.85   52.69
  10   2  -6  499.25   55.79
 -10   2   6  592.84   56.69
  -9  -2   6   10.00   12.60
   9  -2  -6   46.00   15.50
  -9   2   6   49.50   16.00
   9   2  -6   60.99   19.70
   9   2  -6   58.99   11.90
  -9   2   6   25.20   12.40
   8  -2  -6  882.21   78.89
  -8  -2   6  852.51   79.39
  -8   2   6  870.31   75.59
   8   2  -6  841.22   70.19
   8   2  -6  815.22   79.19
   7  -2  -6   26.30   13.30
  -7  -2   6   17.00   12.00
   7   2  -6   14.50   12.30
   7   2  -6   30.30    7.80
  -7   2   6   37.20   11.30
  -7   2   6   28.70   11.70
   6  -2  -6  118.79   22.10
  -6  -2   6   93.29   19.70
  -6   2   6   93.99   16.20
  -6   2   6   60.79   15.60
   6   2  -6   58.19   17.30
   6   2  -6   86.29   11.30
   5  -2  -6   99.09   19.70
  -5  -2   6   79.89   17.90
   5   2  -6   62.99   16.80
  -5   2   6   71.09   15.70
  -5   2   6   80.49   13.60
   5   2  -6   72.49   11.10
   4  -2  -6  581.14   50.79
  -4  -2   6  485.25   49.50
   4   2  -6  487.05   43.60
  -4   2   6  491.25   44.70
   4   2  -6  516.65   50.29
  -4   2   6  595.94   49.60
  -3  -2   6   89.59   20.10
   3  -2  -6  144.79   21.60
  -3   2   6  192.98   18.00
   3   2  -6  158.58   22.20
   3   2  -6  166.08   18.30
  -3   2   6  159.48   24.80
  -2  -2   6 1018.90   89.19
  -2  -2   6 1056.59   86.29
   2  -2  -6 1081.79   88.99
   2   2  -6  999.80   89.69
   2   2  -6  971.00   87.79
  -2   2   6 1028.80   83.29
  -2   2   6 1121.09   89.79
   2   2  -6 1061.79   85.49
  -1  -2   6   50.89   13.70
   1  -2  -6   62.09   11.00
   1  -2  -6   63.99   15.40
  -1  -2   6   58.69   15.40
   1   2  -6   61.69   14.80
  -1   2   6   59.39   15.50
   1   2  -6   47.20   13.60
   0  -2   6  577.44   54.09
   0  -2  -6  609.44   50.79
   0  -2  -6  590.74   53.49
   0   2   6  582.94   55.49
   0   2  -6  543.75   55.59
   0   2  -6  580.14   53.49
  -1  -2  -6  367.76   33.60
   1  -2   6  311.17   36.30
  -1  -2  -6  385.06   35.00
   1  -2   6  329.77   33.00
  -1   2  -6  324.07   35.80
  -1   2  -6  328.37   36.90
   1   2   6  315.87   37.20
  -1   2  -6  316.37   33.60
   2  -2   6  370.26   34.90
  -2  -2  -6  399.46   37.60
   2  -2   6  381.06   41.50
  -2   2  -6  379.06   41.00
  -2   2  -6  336.57   34.90
   2   2   6  382.56   41.20
  -3  -2  -6  158.68   21.50
   3  -2   6  142.89   17.30
  -3  -2  -6  144.99   19.60
   3  -2   6  154.98   28.20
  -3   2  -6  117.79   24.70
   3   2   6  150.48   27.10
   4  -2   6  238.58   24.50
  -4  -2  -6  272.67   31.10
  -4  -2  -6  274.57   27.80
   4  -2   6  222.18   34.20
   4   2   6  276.67   34.60
  -4   2  -6  208.18   31.10
  -5  -2  -6  878.61   80.59
   5  -2   6  814.02   84.69
  -5  -2  -6  939.61   75.99
   5   2   6  882.01   84.09
  -5   2  -6  892.91   83.69
  -6  -2  -6   84.29   16.40
  -6  -2  -6   72.19   20.30
   6  -2   6  103.39   27.70
   6   2   6   77.99   24.50
  -6   2  -6  100.99   23.80
  -7  -2  -6 1143.09   92.09
   7  -2   6 1087.59  104.99
  -7  -2  -6 1039.40   98.79
  -7   2  -6 1071.19  102.19
   7   2   6 1092.69  103.29
  -8  -2  -6   57.79   20.70
   8  -2   6   40.60   21.90
  -8   2  -6   25.80   16.70
   8   2   6   79.19   25.20
  -9  -2  -6  221.58   40.20
   9  -2   6  227.98   44.30
  -9   2  -6  247.18   43.80
   9   2   6  216.18   43.20
  10  -2   6   -3.20   17.00
 -10  -2  -6   -3.80   14.50
  10   2   6  -12.50   15.20
 -10   2  -6  -12.30   13.70
 -11  -2  -6  135.79   36.60
  11  -2   6  148.79   38.90
  11   2   6  134.09   37.70
 -11   2  -6  192.78   42.00
 -12  -2  -6   17.80   23.90
  12  -2   6   29.70   22.60
  12   2   6   40.00   29.30
 -12   2  -6   34.50   25.90
 -13  -2  -6  306.67   57.79
  13  -2   6  253.57   55.69
 -13   2  -6  438.76   61.49
  13   2   6  495.05   67.09
 -14  -2  -6   60.99   32.10
  14  -2   6   68.09   35.40
  14   2   6  123.09   46.50
 -14   2  -6   63.99   35.10
 -17  -3   6  204.18   54.29
 -17   3   6  260.67   53.29
 -16  -3   6   26.30   28.30
  16   3  -6   24.20   25.30
 -16   3   6    4.60   23.90
  15  -3  -6  231.18   47.40
 -15  -3   6  155.48   42.70
 -15   3   6  254.07   46.60
  15   3  -6  256.87   45.70
  14  -3  -6   -2.90   21.00
  14  -3  -6    5.50   22.40
 -14  -3   6  -10.10   15.20
 -14   3   6   16.20   22.40
  14   3  -6   -6.70   17.40
 -14   3   6   22.60   18.10
  13  -3  -6   52.89   25.00
  13  -3  -6   60.79   23.40
 -13  -3   6   19.20   18.90
  13   3  -6   38.90   20.60
 -13   3   6   24.50   19.90
 -13   3   6   60.69   22.20
 -12  -3   6   11.50   16.40
  12  -3  -6   23.30   19.40
  12  -3  -6   -8.30   16.60
 -12   3   6   44.50   19.20
  12   3  -6   -3.70   15.00
 -12   3   6    2.80   14.70
 -11  -3   6   15.30   17.00
  11  -3  -6   41.10   21.10
  11  -3  -6   42.00   18.20
  11   3  -6   35.60   18.60
 -11   3   6   76.59   21.50
  10  -3  -6  163.08   31.20
 -10  -3   6  116.59   28.50
  10   3  -6  164.48   32.30
 -10   3   6  149.49   29.10
 -10   3   6  172.58   31.40
   9  -3  -6   64.39   19.90
  -9  -3   6   41.40   20.10
  -9   3   6   95.59   21.30
   9   3  -6   87.19   23.90
  -9   3   6  110.89   24.60
  -8  -3   6  472.85   54.69
   8  -3  -6  450.85   53.59
  -8   3   6  604.94   52.99
   8   3  -6  521.15   48.80
   8   3  -6  522.95   56.69
  -8   3   6  640.04   56.69
   7  -3  -6  310.87   38.10
  -7  -3   6  319.77   37.90
   7   3  -6  280.87   30.40
  -7   3   6  234.18   33.70
   7   3  -6  358.76   40.00
  -7   3   6  293.97   32.00
  -6  -3   6  187.78   26.00
   6  -3  -6  123.79   25.00
  -6   3   6  174.28   28.50
  -6   3   6  161.38   20.00
   6   3  -6  177.98   30.00
   6   3  -6  146.09   20.30
   5  -3  -6  202.78   28.70
  -5  -3   6  173.28   26.00
   5   3  -6  114.39   27.00
  -5   3   6  194.08   31.10
   5   3  -6  181.98   22.30
  -5   3   6  213.08   21.00
  -4  -3   6  936.01   82.09
   4  -3  -6  946.61   83.79
   4   3  -6  924.11   78.09
  -4   3   6  904.01   82.39
   4   3  -6  821.12   82.89
  -4   3   6  953.10   74.19
   3  -3  -6   75.69   18.90
  -3  -3   6   92.89   18.90
  -3   3   6   83.19   19.00
  -3   3   6   53.39    8.10
   3   3  -6   46.10   17.60
   3   3  -6   61.59   14.50
  -2  -3   6    0.90    7.50
   2  -3  -6    1.10    9.30
  -2  -3   6    3.30    8.30
  -2   3   6   30.60   14.30
  -2   3   6    5.40    3.70
   2   3  -6   13.30   10.50
   1  -3  -6    6.90    9.70
  -1  -3   6    4.10    7.40
  -1  -3   6    9.70    8.90
   1  -3  -6    1.60    4.50
   1   3  -6    9.00   12.20
   1   3  -6    3.10    9.30
  -1   3   6    1.30    3.90
   1   3  -6   10.40    9.60
  -1   3   6   16.90   11.80
   0  -3  -6  249.48   24.10
   0  -3   6  204.48   29.90
   0  -3   6  286.57   31.50
   0  -3   6  273.67   30.90
   0  -3  -6  263.07   31.30
   0   3  -6  231.08   31.50
   0   3   6  249.48   33.70
   0   3  -6  250.67   30.40
   0   3  -6  264.57   32.00
  -1  -3  -6  -11.10    7.30
   1  -3   6    6.40   10.00
  -1  -3  -6   -2.00    6.30
   1  -3   6   -4.30    7.60
  -1   3  -6   -7.90    7.80
  -1   3  -6    6.00    9.20
   1   3   6    2.60   10.40
  -2  -3  -6  631.04   58.79
  -2  -3  -6  609.94   54.89
   2  -3   6  591.34   61.19
   2  -3   6  596.44   56.49
   2   3   6  723.03   63.49
  -2   3  -6  594.94   60.89
  -2   3  -6  604.94   60.59
   3  -3   6   21.80   10.00
  -3  -3  -6   16.00    9.20
  -3  -3  -6   25.30   11.70
   3  -3   6   57.09   18.80
  -3   3  -6   25.60   13.30
  -3   3  -6   16.80   12.50
   3   3   6   29.90   16.90
   4  -3   6  933.81   77.49
  -4  -3  -6  862.31   78.49
   4  -3   6  859.31   86.69
  -4   3  -6  856.01   83.99
   4   3   6 1096.89   88.69
  -4   3  -6  822.72   83.49
   5  -3   6  143.99   33.80
  -5  -3  -6  172.18   25.90
  -5   3  -6  191.98   32.70
   5   3   6  208.48   36.70
   6  -3   6  350.66   47.10
  -6  -3  -6  355.96   37.60
  -6  -3  -6  299.27   38.00
  -6   3  -6  355.16   44.00
   6   3   6  338.27   44.20
   7  -3   6  536.15   58.89
  -7  -3  -6  382.36   45.60
  -7  -3  -6  403.16   42.80
  -7   3  -6  351.46   48.50
   7   3   6  410.86   52.69
   8  -3   6  114.19   31.80
  -8  -3  -6  123.49   27.70
   8   3   6   89.79   27.80
  -8   3  -6  158.58   31.70
  -9  -3  -6  -11.70   14.40
   9  -3   6   20.80   21.10
  -9   3  -6    8.60   15.60
   9   3   6  -21.50   14.80
 -10  -3  -6   -2.10   14.80
  10  -3   6   16.30   24.60
 -10   3  -6   33.70   20.70
  10   3   6   31.50   22.80
  11  -3   6   50.29   32.70
 -11  -3  -6   56.59   25.60
 -11   3  -6   74.49   28.70
  11   3   6   50.39   29.10
 -12  -3  -6  -22.90   20.00
  12  -3   6   48.80   30.30
  12   3   6  -13.90   19.90
 -12   3  -6   10.50   22.90
  13  -3   6   -1.20   26.70
 -13  -3  -6   25.20   25.00
  13   3   6   11.30   27.60
 -13   3  -6   39.60   27.00
 -14  -3  -6   29.90   32.00
  14  -3   6   10.20   29.60
  14   3   6   20.30   28.10
 -14   3  -6  -20.10   19.10
 -16  -4   6   36.50   26.90
  16   4  -6   10.00   29.50
  15  -4  -6   90.69   36.50
 -15  -4   6  144.29   39.80
  15   4  -6   82.79   33.10
 -15   4   6   67.99   35.80
  14  -4  -6   31.40   27.10
 -14  -4   6   40.60   27.10
  14   4  -6   36.10   25.30
 -14   4   6   52.89   26.00
  13  -4  -6  155.48   39.30
  13  -4  -6  195.28   39.40
 -13  -4   6  212.48   44.80
  13   4  -6  229.68   45.20
 -13   4   6  152.48   39.20
 -12  -4   6   13.10   17.90
  12  -4  -6    2.50   19.70
  12  -4  -6   -0.50   20.80
 -12   4   6   28.20   19.70
  12   4  -6   34.80   21.90
 -11  -4   6  276.97   42.70
  11  -4  -6  321.67   44.20
  11   4  -6  290.17   44.30
 -11   4   6  319.37   43.50
 -10  -4   6   22.00   16.30
  10  -4  -6   50.09   20.90
 -10   4   6   45.40   22.40
  10   4  -6  -15.60   13.10
  -9  -4   6   54.69   19.90
   9  -4  -6   41.40   18.30
   9   4  -6   53.19   21.30
  -9   4   6   35.20   19.90
   8  -4  -6   -4.10   12.00
  -8  -4   6    9.10   12.20
  -8   4   6   -4.20    9.70
   8   4  -6    4.80   16.50
  -7  -4   6  258.07   33.40
   7  -4  -6  298.67   37.30
   7   4  -6  239.48   40.20
  -7   4   6  237.18   39.10
   7   4  -6  211.28   29.70
   6  -4  -6  216.78   37.80
  -6  -4   6  271.07   33.60
  -6   4   6  224.58   33.50
   6   4  -6  229.48   30.00
   6   4  -6  252.97   36.00
  -5  -4   6  101.99   22.80
   5  -4  -6  138.79   28.00
  -5  -4   6  150.58   29.20
   5   4  -6  122.59   27.50
  -5   4   6  199.08   33.20
   5   4  -6  139.69   24.00
  -4  -4   6  168.28   25.80
  -4  -4   6  196.88   29.60
   4  -4  -6  208.08   29.20
  -4   4   6  167.38   31.40
   4   4  -6  166.68   32.30
   4   4  -6  154.68   26.80
  -3  -4   6  275.97   34.10
   3  -4  -6  215.68   31.20
  -3  -4   6  178.98   27.00
   3   4  -6  245.78   34.90
  -3   4   6  206.38   31.10
  -2  -4   6   86.09   19.40
   2  -4  -6   76.79   20.80
  -2  -4   6  155.48   27.40
  -2   4   6   65.99   20.50
   2   4  -6  194.98   25.30
   2   4  -6  134.29   27.30
   1  -4  -6   23.90   13.90
  -1  -4   6   39.70   14.30
  -1  -4   6   48.00   16.30
   1   4  -6   35.80   14.40
  -1   4   6   43.00   17.50
   1   4  -6   34.00   16.90
   0  -4   6  336.77   39.10
   0  -4   6  294.47   38.10
   0  -4  -6  357.06   40.10
   0   4  -6  377.96   40.70
   0   4  -6  329.67   40.50
   0   4  -6  408.46   43.80
   0   4   6  274.17   39.80
   1  -4   6   11.00    9.70
   1  -4   6   27.60   15.60
  -1  -4  -6   16.60   12.20
   1  -4   6   15.60   10.70
  -1   4  -6    6.70   10.80
  -1   4  -6   13.10   12.90
   1   4   6    9.90   12.30
   2  -4   6  421.16   41.30
  -2  -4  -6  337.67   39.70
   2  -4   6  235.68   44.10
   2   4   6  385.96   45.20
  -2   4  -6  335.87   42.10
   3  -4   6  179.78   35.80
   3  -4   6  216.38   27.40
  -3  -4  -6  154.98   27.60
  -3   4  -6  137.09   30.70
   3   4   6  183.58   34.40
   4  -4   6  490.25   61.59
   4  -4   6  644.64   57.19
  -4  -4  -6  550.64   56.89
   4   4   6  580.04   62.19
  -4   4  -6  545.75   61.79
  -5  -4  -6  139.29   27.00
   5  -4   6  133.49   34.20
  -5   4  -6  165.78   33.60
  -5   4  -6  155.78   31.10
   5   4   6  166.18   33.40
  -6  -4  -6  106.89   23.50
   6  -4   6  125.09   33.20
   6   4   6   84.09   27.00
  -6   4  -6  101.09   27.00
  -6   4  -6  104.29   28.20
   7  -4   6   24.40   20.90
  -7   4  -6   35.90   19.90
   7   4   6    0.50   19.00
   8  -4   6   12.20   20.20
  -8  -4  -6   53.89   20.00
  -8   4  -6   20.90   18.40
   8   4   6  104.19   31.00
   9  -4   6  110.19   38.40
  -9   4  -6   97.19   29.50
   9   4   6  136.59   36.30
  10  -4   6   61.49   30.00
  10   4   6    4.10   20.90
 -10   4  -6   15.90   18.80
  11  -4   6   67.09   34.30
 -11   4  -6   96.49   32.70
  11   4   6  113.39   36.10
  12  -4   6  -26.20   25.60
  12   4   6  -24.40   22.40
 -12   4  -6   18.30   21.60
  13  -4   6   65.29   37.30
 -14  -5   6   32.50   24.70
 -14  -5   6   42.60   29.80
  14  -5  -6   21.30   25.70
  14   5  -6    0.90   24.70
 -14   5   6   29.40   30.60
  13  -5  -6   58.89   34.20
 -13  -5   6   29.20   29.20
 -13  -5   6   49.10   28.50
  13  -5  -6   96.79   33.90
  13   5  -6   63.79   29.00
 -13   5   6   93.69   32.70
 -12  -5   6  206.98   43.10
  12  -5  -6  261.47   57.29
  12  -5  -6  220.58   45.00
 -12  -5   6  224.98   49.00
  12   5  -6  186.98   42.80
 -12   5   6  285.17   50.79
 -11  -5   6   21.30   18.80
 -11  -5   6   27.10   24.20
  11  -5  -6   25.00   21.70
 -11   5   6   18.50   18.90
  11   5  -6   36.00   23.00
 -10  -5   6  276.47   48.20
  10  -5  -6  254.97   45.80
 -10  -5   6  182.98   39.10
 -10   5   6  206.88   42.70
  10   5  -6  337.37   46.80
  -9  -5   6  140.89   32.60
  -9  -5   6  151.38   35.80
   9  -5  -6  177.88   38.10
  -9   5   6   89.19   29.40
   9   5  -6  187.28   39.10
  -8  -5   6   94.19   27.50
   8  -5  -6   55.89   22.00
  -8  -5   6   13.30   17.90
  -8   5   6   65.79   22.70
   8   5  -6  114.89   29.60
  -7  -5   6   20.60   13.80
   7  -5  -6   24.30   17.00
  -7  -5   6   -2.80   14.30
   7   5  -6   11.40   17.20
  -7   5   6   27.20   19.80
  -6  -5   6   22.90   15.00
   6  -5  -6   16.80   14.70
  -6  -5   6    0.00   12.20
   6   5  -6    3.10   14.30
   6   5  -6   21.70   15.80
  -6   5   6   13.10   15.70
   5  -5  -6   -2.80   11.90
  -5  -5   6   -4.80   10.10
  -5  -5   6   12.30   13.90
  -5   5   6    0.90   12.90
   5   5  -6   10.80   13.50
   5   5  -6   -8.50   11.70
   4  -5  -6  300.87   39.30
  -4  -5   6  262.77   38.90
  -4  -5   6  274.97   34.40
  -4   5   6  210.08   39.90
   4   5  -6  223.48   41.10
   3  -5  -6    5.60   11.10
  -3  -5   6   -0.60   11.90
   3   5  -6   15.30   14.70
   3   5  -6    6.70   12.70
  -3   5   6   13.70   13.20
   2  -5  -6  588.74   66.09
  -2  -5   6  714.63   69.99
  -2   5   6  607.04   66.99
   2   5  -6  677.63   66.69
   2   5  -6  657.63   69.09
  -1  -5   6   -2.00   10.10
   1  -5  -6    4.30   11.50
   1   5  -6    3.40   14.90
  -1   5   6   -4.60   10.80
   0  -5   6  675.93   65.09
   0  -5  -6  549.35   61.79
   0   5   6  633.94   65.89
   0   5  -6  571.34   63.79
   1  -5   6   -5.60    9.90
  -1  -5  -6    3.10   10.10
   1   5   6  -12.90    9.80
  -1   5  -6   14.20   15.40
  -1   5  -6    0.90   12.50
   2  -5   6  528.25   55.99
  -2  -5  -6  512.15   55.39
   2  -5   6  472.05   58.29
   2   5   6  501.45   58.79
  -2   5  -6  546.55   55.29
  -2   5  -6  431.16   55.89
   3  -5   6   -6.00   14.50
   3  -5   6    6.20   11.90
  -3  -5  -6    8.00   11.70
  -3   5  -6    1.30   13.50
  -3   5  -6    9.60   13.70
   3   5   6    3.30   14.30
   4  -5   6   -3.70   11.30
  -4  -5  -6   13.20   13.70
   4  -5   6   -1.90   15.10
  -4   5  -6  -10.50   12.00
  -4   5  -6    4.50   13.90
   4   5   6   -2.00   13.80
  -5  -5  -6   14.50   13.40
   5  -5   6   23.20   21.60
  -5   5  -6    8.70   17.10
  -5   5  -6  -13.40   13.90
   5   5   6   21.30   19.00
   6  -5   6   57.79   26.10
  -6  -5  -6   86.89   24.60
   6   5   6  126.59   33.90
  -6   5  -6   90.79   30.20
  -7  -5  -6   22.40   17.30
   7  -5   6   20.80   23.00
   7   5   6  -14.10   15.60
  -7   5  -6   -2.60   20.20
   8  -5   6   72.79   30.10
  -8  -5  -6   38.70   19.00
   8   5   6   63.19   26.90
   9  -5   6   19.30   25.10
   9   5   6   70.29   32.10
  10  -5   6   32.50   29.70
  10   5   6   16.00   24.00
  11  -5   6   98.59   43.50
  11   5   6   96.99   38.10
 -12  -6   6   36.40   25.70
  12  -6  -6  107.09   33.80
  12  -6  -6    9.50   24.80
 -12   6   6   63.39   34.40
  12   6  -6   65.79   36.30
 -11  -6   6  386.26   58.79
  11  -6  -6  385.16   56.49
  11   6  -6  338.47   63.69
 -11   6   6  451.15   61.19
  10  -6  -6   47.40   24.90
 -10  -6   6   20.10   22.20
 -10   6   6   26.20   23.30
  10   6  -6   21.60   25.50
   9  -6  -6  559.44   67.49
  -9  -6   6  539.05   66.69
   9   6  -6  560.94   68.59
  -9   6   6  395.86   61.69
  -8  -6   6    5.00   18.30
   8  -6  -6   13.60   16.50
  -8   6   6   13.50   19.20
   8   6  -6   11.70   19.30
   7  -6  -6  289.87   49.40
  -7  -6   6  206.58   43.10
  -7   6   6  240.18   47.40
   7   6  -6  242.88   46.80
  -6  -6   6    4.60   17.70
   6  -6  -6   -0.50   14.00
   6   6  -6    7.50   17.70
  -6   6   6   11.60   18.30
  -5  -6   6  310.17   53.39
   5  -6  -6  337.77   47.70
  -5   6   6  328.27   47.80
   5   6  -6  332.97   56.19
  -4  -6   6  -11.10   12.70
   4  -6  -6    7.10   13.90
   4   6  -6    8.10   12.90
   4   6  -6   18.60   19.90
  -4   6   6   -0.60   15.40
  -3  -6   6  221.08   43.70
   3  -6  -6  168.98   35.60
  -3   6   6  247.98   45.40
   3   6  -6  204.08   39.00
  -2  -6   6  306.47   44.80
   2  -6  -6  246.68   45.30
   2   6  -6  301.77   43.80
  -2   6   6  333.27   52.49
  -1  -6   6  213.68   39.80
   1  -6  -6  156.18   34.00
   1   6  -6  266.27   43.50
  -1   6   6  104.19   32.20
   0  -6  -6  351.16   46.50
   0  -6   6  365.66   50.29
   0   6   6  358.96   48.20
   0   6  -6  326.07   47.80
  -1  -6  -6   44.30   20.10
   1  -6   6   72.99   24.40
  -1   6  -6   25.70   22.00
   1   6   6   34.60   20.30
   2  -6   6  140.89   31.50
  -2  -6  -6  169.38   34.30
  -2   6  -6   99.59   31.20
   2   6   6  129.49   34.80
   3  -6   6  -12.40   18.70
   3  -6   6    0.90   13.50
  -3  -6  -6   -3.70   12.60
   3   6   6   -2.30   15.00
  -3   6  -6   37.00   21.10
  -4  -6  -6   91.79   25.40
   4  -6   6   26.70   24.30
   4  -6   6   93.99   30.10
  -4   6  -6   55.19   26.20
   4   6   6   52.29   23.20
  -5  -6  -6    0.00   15.40
   5  -6   6   20.00   24.90
  -5   6  -6   14.60   22.70
   5   6   6  -22.60   17.00
   6  -6   6  116.49   39.00
  -6  -6  -6   69.19   24.70
  -6   6  -6   83.09   35.00
   6   6   6   62.39   28.00
   7  -6   6   26.10   29.30
  -7  -6  -6   -6.80   14.50
   7   6   6   30.20   27.10
  -7   6  -6    0.20   21.80
  -8  -6  -6   61.79   25.50
   8  -6   6  105.19   41.10
  -8   6  -6   68.89   32.20
   8   6   6   84.69   35.70
   9  -6   6   13.30   28.70
   9   6   6   -7.50   23.30
  -9  -7   6    9.60   25.90
   9  -7  -6   65.79   28.40
   9   7  -6    0.20   23.10
  -9   7   6    1.80   22.40
   8  -7  -6   30.50   24.90
  -8  -7   6  109.19   37.30
  -8   7   6   26.90   24.80
   7  -7  -6   43.00   24.30
  -7  -7   6   34.90   25.00
  -7   7   6   19.80   22.90
  -6  -7   6   97.59   34.60
   6  -7  -6   60.49   26.40
  -6   7   6  104.09   34.70
  -5  -7   6   -7.10   16.70
   5  -7  -6   23.10   21.30
  -5   7   6  -18.90   16.50
   4  -7  -6   45.10   23.80
  -4  -7   6   44.70   26.70
  -4   7   6   55.99   27.20
   4   7  -6   79.69   29.00
   3  -7  -6    4.60   19.90
  -3  -7   6   18.00   20.80
  -3   7   6  -15.70   14.80
   3   7  -6  -19.50   19.60
   2  -7  -6   11.50   18.00
  -2  -7   6   11.60   17.90
  -2   7   6  -11.70   18.70
   2   7  -6  -37.50   18.60
   1  -7  -6   11.10   18.90
  -1  -7   6   10.90   21.00
  -1   7   6   13.40   17.40
   1   7  -6   54.69   28.60
   0  -7   6  -14.50   15.80
   0  -7  -6   -0.20   17.90
   0   7   6    4.90   20.50
   0   7  -6   23.50   24.90
   1  -7   6   -0.70   16.80
  -1  -7  -6    1.20   16.90
  -1   7  -6    7.80   23.50
   1   7   6   -4.30   19.20
   2  -7   6   -6.90   19.30
  -2  -7  -6  -12.40   14.60
   2   7   6  -16.50   15.20
  -2   7  -6   -0.30   21.30
  -3  -7  -6   40.00   25.10
   3  -7   6    3.90   21.20
   3  -7   6   16.30   29.60
  -3   7  -6   54.49   31.30
   3   7   6    9.50   24.20
  -4  -7  -6   24.20   19.60
   4  -7   6    6.40   28.50
   4   7   6    0.70   18.60
  -4   7  -6   -9.80   21.20
  -5  -7  -6   16.40   18.60
   5  -7   6   14.30   27.40
  -5   7  -6   -2.50   25.50
   5   7   6   10.60   23.10
  -6  -7  -6    9.80   18.40
   6  -7   6    1.20   22.30
  -6   7  -6  -16.40   22.50
   6   7   6   14.90   28.20
 -18   0   7    7.10   27.00
 -17   0   7  -26.00   17.10
 -16   0   7    8.40   25.40
 -15   0   7    3.80   19.00
  15   0  -7    0.00   16.20
 -14   0   7    5.40   15.80
  14   0  -7   10.60   15.60
  13   0  -7  -11.30   11.90
 -13   0   7   27.00   15.90
 -12   0   7  -14.40   10.10
  12   0  -7    9.30   14.80
 -11   0   7   -9.40   10.20
  11   0  -7   -3.20   10.40
  11   0  -7   -4.80   10.40
 -10   0   7  -10.00    8.60
  10   0  -7    3.40   10.40
  10   0  -7    7.00    9.30
   9   0  -7  -10.40    6.40
  -9   0   7    3.60   10.50
   9   0  -7    1.70   10.60
   8   0  -7    9.80    6.90
   8   0  -7    2.50   11.60
  -8   0   7   -1.00    8.30
   7   0  -7    4.00    4.80
   7   0  -7    3.60   11.00
  -7   0   7   -0.20    4.40
  -7   0   7   -5.60    7.50
   6   0  -7    2.10   10.10
  -6   0   7   -5.40    2.90
  -6   0   7    7.30    9.20
  -5   0   7   -5.10    7.70
   5   0  -7    6.20   10.10
  -5   0   7    6.00    4.10
  -4   0   7    2.60    8.30
  -4   0   7   -2.50    4.30
   4   0  -7    3.00   10.50
  -3   0   7  -16.80    6.40
   3   0  -7    5.80    9.50
  -3   0   7    4.30    6.10
  -2   0   7    4.30    8.60
  -2   0   7  -10.40    5.80
   2   0  -7   10.70    8.80
   2   0  -7    3.10    8.10
  -1   0   7  -12.50    5.80
   1   0  -7    0.00    8.30
   0   0   7    7.50   10.30
   0   0  -7    2.60    8.60
   0   0  -7    1.50    6.50
  -1   0  -7    7.90    9.70
   1   0   7   -3.60    8.60
  -1   0  -7   -9.80    4.90
   2   0   7  -15.00    8.40
  -2   0  -7    1.30    8.80
  -2   0  -7   -5.70    4.50
   3   0   7  -18.80    7.20
  -3   0  -7   -7.50    8.00
  -3   0  -7    0.90    2.80
  -4   0  -7   10.00   10.50
   4   0   7   -1.80   11.20
  -5   0  -7   21.30   14.00
   5   0   7   -2.60   12.10
  -6   0  -7    8.00   11.80
   6   0   7   15.50   15.00
   7   0   7    2.70   13.70
  -7   0  -7   -5.70   11.30
  -8   0  -7    1.70   11.50
   8   0   7   12.20   13.70
  -9   0  -7    7.20   14.50
   9   0   7   -6.10   13.60
 -10   0  -7    7.20   16.70
  10   0   7   34.10   21.10
  11   0   7   -6.90   17.30
 -11   0  -7   -5.90   15.30
 -12   0  -7    0.30   18.60
  12   0   7    0.40   23.50
 -13   0  -7  -14.40   17.40
  13   0   7   31.40   25.90
  14   0   7    4.90   23.10
 -14   0  -7   -6.80   22.90
 -18  -1   7  162.38   47.90
 -18   1   7   94.69   40.30
 -17  -1   7  105.69   38.70
 -17   1   7   82.49   35.10
 -16  -1   7   39.50   26.80
  16   1  -7   63.39   26.00
 -16   1   7  123.09   38.00
 -15  -1   7  211.68   43.90
  15  -1  -7  144.09   33.70
 -15   1   7  180.08   43.00
  15   1  -7  173.68   37.50
 -14  -1   7  166.78   39.30
  14  -1  -7  204.38   37.80
 -14   1   7  164.78   38.60
  14   1  -7  180.68   36.20
 -13  -1   7  556.34   59.89
  13  -1  -7  432.16   53.09
 -13   1   7  483.95   56.59
  13   1  -7  363.16   51.89
 -12  -1   7  237.98   41.60
  12  -1  -7  273.87   37.70
  12  -1  -7  227.48   33.00
 -12   1   7  222.68   39.50
  12   1  -7  217.78   37.50
 -11  -1   7  784.62   81.19
  11  -1  -7  789.72   80.29
  11  -1  -7  935.21   76.89
 -11   1   7  853.31   81.79
  11   1  -7  807.22   80.69
 -10  -1   7   20.00   13.60
  10  -1  -7    7.60   14.60
  10  -1  -7   -0.10   10.00
 -10   1   7    8.30    8.00
 -10   1   7    6.20   10.40
  10   1  -7   12.10   13.50
   9  -1  -7  562.64   59.89
  -9  -1   7  550.64   59.59
   9  -1  -7  623.34   54.39
   9   1  -7  707.73   62.79
  -9   1   7  616.24   58.99
  -9   1   7  591.44   53.09
   9   1  -7  572.84   49.10
  -8  -1   7   -8.30    7.00
   8  -1  -7   -4.80   10.00
   8   1  -7  -10.70    9.40
   8   1  -7    7.50    3.70
  -8   1   7   -1.20    8.10
  -8   1   7   10.40    7.00
  -7  -1   7  550.94   55.09
   7  -1  -7  797.22   60.39
   7   1  -7  611.74   56.79
  -7   1   7  469.05   51.89
  -7   1   7  526.15   48.90
  -6  -1   7   41.60   14.20
   6  -1  -7   44.40   14.50
   6   1  -7   35.00   14.40
  -6   1   7   30.10   11.90
  -6   1   7   36.50   10.50
  -5  -1   7 1062.19   94.09
   5  -1  -7 1162.28   93.79
  -5   1   7 1130.09   89.89
   5   1  -7 1019.90   93.69
  -4  -1   7    6.10    8.90
   4  -1  -7    6.50    8.70
  -4  -1   7   14.80    4.20
  -4   1   7   13.30    8.00
   4   1  -7    6.50    9.60
  -3  -1   7 1634.84  130.59
  -3  -1   7 1793.42  136.79
   3  -1  -7 1650.43  134.49
   3   1  -7 1580.54  134.69
  -3   1   7 1681.33  133.49
   2  -1  -7  930.01   75.39
   2  -1  -7  946.51   75.89
  -2  -1   7  911.81   74.19
  -2  -1   7  791.92   77.29
  -2   1   7  899.41   75.99
   2   1  -7  882.81   78.39
   2   1  -7  883.81   75.59
   1  -1  -7 2367.96  186.18
  -1  -1   7 2277.37  186.18
   1  -1  -7 2401.66  186.28
   1   1  -7 2247.98  189.08
  -1   1   7 2456.45  187.68
   0  -1  -7 1113.29   88.39
   0  -1  -7 1032.70   90.09
   0  -1   7 1035.80   89.29
   0   1  -7 1040.70   85.19
   0   1  -7 1069.19   90.79
   0   1   7 1000.50   89.39
  -1  -1  -7  707.23   58.99
  -1  -1  -7  698.23   62.39
   1  -1   7  750.02   64.99
   1   1   7  729.53   64.69
  -1   1  -7  658.43   64.29
  -1   1  -7  672.13   57.59
   2  -1   7 1787.92  144.49
  -2  -1  -7 1690.03  136.39
  -2  -1  -7 1778.92  141.69
  -2   1  -7 1820.82  144.89
   2   1   7 1688.03  143.19
  -2   1  -7 1669.23  134.59
  -3  -1  -7  301.77   32.30
   3  -1   7  306.87   35.50
  -3  -1  -7  217.78   25.60
   3  -1   7  257.37   21.70
  -3   1  -7  239.48   33.10
   3   1   7  280.17   35.00
  -4  -1  -7 1363.06  119.79
  -4  -1  -7 1407.46  111.79
   4  -1   7 1331.47  122.59
  -4   1  -7 1374.16  121.29
   4   1   7 1586.34  123.99
  -5  -1  -7   82.29   11.90
   5  -1   7   47.20   18.70
  -5  -1  -7   54.49   17.40
   5   1   7   45.00   18.40
  -5   1  -7   35.80   16.60
  -6  -1  -7 1196.08  112.09
   6  -1   7 1392.16  117.59
   6   1   7 1305.77  116.69
  -6   1  -7 1269.07  115.19
  -7  -1  -7    1.00   10.50
   7  -1   7   -2.90   13.60
   7   1   7    6.30   15.00
  -7   1  -7    2.70   13.00
   8  -1   7 1947.21  165.88
  -8  -1  -7 1879.01  162.58
  -8   1  -7 1995.80  166.08
   8   1   7 1692.73  163.58
  -9  -1  -7   23.50   20.30
   9  -1   7   28.00   19.10
   9   1   7   12.90   18.60
  -9   1  -7   13.40   18.20
  10  -1   7 1066.19  111.49
 -10  -1  -7 1371.86  115.19
 -10   1  -7  960.70  108.69
  10   1   7 1186.28  113.29
  11  -1   7   50.99   25.60
 -11  -1  -7   62.29   28.10
  11   1   7   98.79   33.60
 -11   1  -7   76.39   26.60
 -12  -1  -7  399.56   58.59
  12  -1   7  337.97   63.79
 -12   1  -7  462.35   62.59
  12   1   7  467.25   63.99
 -13  -1  -7  117.99   39.20
  13  -1   7  202.88   47.20
  13   1   7  149.29   42.20
 -13   1  -7  214.98   49.70
 -14  -1  -7   79.89   34.50
  14  -1   7   30.00   28.60
  14   1   7   51.99   32.10
 -14   1  -7   25.00   29.20
 -18  -2   7   51.49   35.80
 -18   2   7   71.19   34.50
 -17  -2   7   21.10   28.90
 -17   2   7  -10.80   19.40
 -16  -2   7  121.39   39.00
  16   2  -7  115.29   34.80
 -16   2   7  228.08   50.19
  15  -2  -7    7.80   17.90
 -15  -2   7    0.40   17.40
 -15   2   7  -20.50   15.90
  15   2  -7   -8.30   17.70
 -14  -2   7   71.79   28.00
  14  -2  -7   55.89   25.80
 -14   2   7   49.80   24.60
  14   2  -7   61.49   23.20
 -13  -2   7   21.50   17.80
  13  -2  -7    3.80   16.20
  13  -2  -7   23.50   19.90
  13   2  -7    2.50   14.70
 -13   2   7    5.50   16.20
  12  -2  -7  113.29   26.30
  12  -2  -7  123.49   30.80
 -12  -2   7  105.19   29.20
  12   2  -7  121.89   29.70
 -12   2   7  194.28   30.50
 -12   2   7  122.29   29.40
  11  -2  -7    3.00   13.00
 -11  -2   7   24.00   16.20
  11  -2  -7  -17.90    9.90
 -11   2   7   -9.40    9.20
 -11   2   7   20.80   15.10
  11   2  -7   13.00   14.20
 -10  -2   7  105.49   26.10
  10  -2  -7   75.79   23.00
  10   2  -7  113.69   25.50
 -10   2   7  106.39   21.30
 -10   2   7   80.69   21.90
  -9  -2   7   15.20   13.10
   9  -2  -7   -9.40    9.90
   9   2  -7    8.50   11.80
  -9   2   7   -1.70    9.20
   8  -2  -7  500.95   49.30
  -8  -2   7  429.86   48.80
  -8   2   7  463.25   45.10
   8   2  -7  425.36   48.80
   8   2  -7  451.35   38.30
  -7  -2   7   84.89   20.40
   7  -2  -7  111.59   21.50
  -7   2   7   84.49   17.00
   7   2  -7   88.09   11.10
   7   2  -7  111.49   23.30
  -7   2   7  111.19   19.90
  -6  -2   7  279.77   31.90
   6  -2  -7  247.78   30.90
  -6   2   7  212.58   26.20
   6   2  -7  258.27   32.10
   6   2  -7  238.38   21.70
  -6   2   7  250.87   29.40
  -5  -2   7   11.50   10.60
   5  -2  -7  -11.20   18.70
  -5   2   7    8.90    6.90
   5   2  -7   15.10   10.70
   5   2  -7   -1.90    4.40
  -5   2   7   18.40    9.40
  -4  -2   7   91.09   12.70
  -4  -2   7  100.39   19.80
   4  -2  -7   60.89   16.20
   4   2  -7   37.40    9.30
  -4   2   7   71.29   12.60
   4   2  -7   66.39   17.00
  -4   2   7   58.19   15.00
   3  -2  -7  342.17   37.10
  -3  -2   7  358.06   32.90
  -3  -2   7  346.37   37.20
  -3   2   7  320.67   31.60
   3   2  -7  336.37   36.70
   3   2  -7  378.26   32.70
  -3   2   7  310.97   36.40
   2  -2  -7   17.90    7.40
  -2  -2   7    5.20    7.80
  -2  -2   7   22.30   11.20
   2  -2  -7   11.00    9.80
  -2   2   7    6.50    6.30
   2   2  -7   29.20   10.00
   2   2  -7   -4.30    9.80
  -2   2   7    7.40    9.80
   2   2  -7    7.80    8.90
   1  -2  -7  881.11   74.09
   1  -2  -7  860.71   70.49
  -1  -2   7  848.42   73.59
  -1  -2   7  826.12   75.89
  -1   2   7  827.12   75.09
   1   2  -7  812.82   75.69
   0  -2  -7   10.70    9.50
   0  -2   7    9.90    9.90
   0  -2  -7   13.70    7.80
   0   2  -7   14.40   12.90
   0   2  -7    8.50    8.10
   0   2   7   26.20   12.70
   1  -2   7  515.75   47.00
   1  -2   7  381.76   38.70
  -1  -2  -7  420.06   40.30
  -1   2  -7  358.96   43.30
  -1   2  -7  440.56   40.10
   1   2   7  432.26   44.50
   2  -2   7   23.30   13.50
  -2  -2  -7   36.50   11.10
  -2  -2  -7   32.80   11.50
   2  -2   7    7.80    7.10
   2   2   7   20.90   12.90
  -2   2  -7   25.10    9.60
  -2   2  -7   21.70   13.00
  -3  -2  -7  297.37   33.20
   3  -2   7  284.27   37.40
   3  -2   7  257.67   26.90
  -3  -2  -7  310.17   30.70
   3   2   7  269.37   36.00
  -3   2  -7  277.27   35.80
  -4  -2  -7   80.79   18.20
   4  -2   7   90.69   12.20
  -4  -2  -7   56.69   13.90
   4  -2   7  104.09   25.20
  -4   2  -7   41.30   16.50
   4   2   7  130.49   26.30
   5  -2   7  270.57   38.90
  -5  -2  -7  231.98   27.70
  -5  -2  -7  316.57   34.80
   5   2   7  273.37   36.80
  -5   2  -7  218.68   33.50
  -6  -2  -7   -1.30    7.20
   6  -2   7   17.10   15.50
  -6  -2  -7    4.80   11.70
   6   2   7   -2.30   12.90
  -6   2  -7   11.20   11.90
   7  -2   7  160.38   34.60
  -7  -2  -7  109.09   24.70
  -7   2  -7   56.29   20.50
   7   2   7  168.08   33.50
  -8  -2  -7  221.68   39.10
   8  -2   7  310.57   50.29
  -8   2  -7  221.48   40.60
   8   2   7  163.78   38.30
   9  -2   7   84.79   31.20
  -9  -2  -7   81.79   25.10
   9   2   7  100.09   30.90
  -9   2  -7  120.59   30.70
 -10  -2  -7   -0.70   16.00
  10  -2   7   -8.20   20.70
  10   2   7   10.50   18.40
 -10   2  -7    8.20   17.50
 -11  -2  -7  -11.60   16.10
  11  -2   7  -11.00   17.20
 -11   2  -7   16.40   22.40
  11   2   7   -9.00   21.00
  12  -2   7   10.60   21.50
 -12  -2  -7   -6.80   20.10
  12   2   7  -19.80   20.80
 -12   2  -7   -4.10   19.60
 -13  -2  -7   21.80   25.10
  13  -2   7   -2.00   21.20
 -13   2  -7    3.50   21.00
  13   2   7   -4.20   24.80
  14  -2   7   46.80   31.40
 -14  -2  -7   67.79   32.50
  14   2   7   17.10   33.90
 -14   2  -7   47.30   31.00
 -17  -3   7   68.89   37.80
 -17   3   7   -4.20   21.50
 -16  -3   7  146.09   42.40
 -16   3   7  109.89   35.50
  16   3  -7   88.79   32.70
 -15  -3   7   -6.80   18.40
  15   3  -7   37.10   25.10
 -15   3   7   16.70   23.50
  14  -3  -7   40.60   21.60
  14  -3  -7   17.40   23.80
 -14  -3   7   49.20   25.60
  14   3  -7   34.10   24.60
 -14   3   7   15.60   23.10
  13  -3  -7   30.90   22.30
 -13  -3   7   -5.70   15.50
  13  -3  -7   28.60   18.90
 -13   3   7   39.80   19.50
 -13   3   7    2.30   16.90
  13   3  -7   23.00   18.30
  12  -3  -7   -4.60   12.00
  12  -3  -7   -2.60   15.60
 -12  -3   7    3.70   14.50
 -12   3   7   -1.30   12.30
  12   3  -7    6.60   15.10
  11  -3  -7  232.58   34.60
  11  -3  -7  235.08   39.40
 -11  -3   7  237.68   41.40
 -11   3   7  169.88   33.60
 -11   3   7  268.27   49.70
  11   3  -7  149.79   33.90
 -10  -3   7  100.29   26.10
  10  -3  -7   74.49   23.60
 -10   3   7   98.99   24.20
  10   3  -7  158.18   31.30
 -10   3   7   92.39   23.40
   9  -3  -7  275.67   39.40
  -9  -3   7  318.77   42.10
  -9   3   7  330.77   38.30
  -9   3   7  402.16   42.50
   9   3  -7  334.97   42.50
  -8  -3   7   43.20   17.10
   8  -3  -7  104.39   23.10
   8   3  -7   33.40   16.50
  -8   3   7   53.79   15.60
  -8   3   7   91.39   20.30
  -7  -3   7  983.40   96.89
   7  -3  -7 1012.70   97.29
  -7   3   7 1169.38   92.59
  -7   3   7 1148.59   97.19
   7   3  -7 1152.08   99.79
   7   3  -7 1071.29   89.59
   6  -3  -7    6.80   10.70
  -6  -3   7   -4.90    8.40
   6   3  -7   -6.90   10.20
   6   3  -7    8.20    7.50
  -6   3   7   12.30    7.90
  -6   3   7   10.70   11.30
   5  -3  -7  881.51   79.19
  -5  -3   7  831.52   77.39
  -5   3   7  834.62   76.39
  -5   3   7  851.41   69.49
   5   3  -7  866.91   71.09
   5   3  -7  741.63   76.89
  -4  -3   7   38.00   14.90
   4  -3  -7   37.50   15.00
   4   3  -7   85.29   21.20
  -4   3   7   68.39   17.60
   4   3  -7   80.69   15.50
  -4   3   7   80.29   10.90
  -3  -3   7  573.34   57.19
   3  -3  -7  530.25   56.99
  -3   3   7  641.34   58.49
   3   3  -7  614.44   58.89
  -3   3   7  593.14   48.40
   3   3  -7  582.74   53.59
   2  -3  -7   59.69   17.80
  -2  -3   7   65.09   15.30
  -2  -3   7   61.79   16.50
  -2   3   7   33.70   15.50
   2   3  -7   68.79   17.90
  -2   3   7   65.59   10.00
   2   3  -7   52.39   16.50
   1  -3  -7   43.50   15.50
   1  -3  -7   84.09   12.40
  -1  -3   7  103.69   20.90
  -1  -3   7   97.49   20.60
  -1  -3   7   76.99   18.00
   1   3  -7   95.59   21.50
   1   3  -7   55.89   18.00
   1   3  -7   82.19   17.80
  -1   3   7   87.59   20.40
  -1   3   7   92.99   12.10
   0  -3  -7  141.69   16.20
   0  -3   7  119.39   22.00
   0  -3   7  130.39   25.40
   0  -3  -7  116.89   22.00
   0  -3   7  133.09   24.50
   0   3  -7  140.09   24.80
   0   3   7   67.59   20.20
   0   3  -7  100.19   22.00
   0   3  -7  105.39   23.10
   1  -3   7 1085.59   88.49
   1  -3   7  876.21   89.99
  -1  -3  -7 1152.58   85.99
  -1  -3  -7  944.31   88.39
  -1   3  -7 1020.40   95.59
  -1   3  -7 1012.30   90.89
   1   3   7  956.00   91.49
  -1   3  -7 1017.10   91.79
  -2  -3  -7  393.46   39.40
   2  -3   7  420.46   47.90
  -2  -3  -7  403.26   41.90
   2  -3   7  414.16   40.80
  -2   3  -7  394.46   44.60
  -2   3  -7  407.56   46.00
   2   3   7  412.06   46.60
   3  -3   7  384.16   37.90
  -3  -3  -7  428.96   42.40
  -3  -3  -7  380.86   38.60
   3  -3   7  363.16   45.70
   3   3   7  425.96   46.60
  -3   3  -7  261.67   41.00
  -3   3  -7  349.07   43.10
  -4  -3  -7  910.81   76.99
   4  -3   7  824.42   73.09
   4  -3   7  790.82   83.09
   4   3   7  913.41   83.99
  -4   3  -7  815.52   81.19
   5  -3   7  171.88   37.40
  -5  -3  -7  226.38   28.00
  -5  -3  -7  221.08   29.40
  -5   3  -7  163.38   33.00
   5   3   7  265.77   36.10
  -6  -3  -7  496.05   46.20
   6  -3   7  410.36   55.29
  -6  -3  -7  411.26   47.10
   6   3   7  335.27   49.80
  -6   3  -7  490.15   52.69
  -7  -3  -7   32.30   14.30
   7  -3   7   52.09   25.50
  -7  -3  -7   53.89   19.00
  -7   3  -7   35.30   19.00
   7   3   7   29.40   19.80
  -8  -3  -7   79.89   22.70
   8  -3   7   83.49   28.60
   8   3   7   78.29   26.90
  -8   3  -7   34.20   19.40
   9  -3   7  107.49   36.50
  -9  -3  -7   27.70   19.50
   9   3   7   85.49   28.60
  -9   3  -7   48.70   21.70
  10  -3   7   93.19   35.70
 -10  -3  -7   39.70   21.10
 -10   3  -7   10.90   18.30
  10   3   7   39.80   24.00
 -11  -3  -7   15.40   21.30
  11  -3   7   31.20   27.50
 -11   3  -7   41.20   25.20
  11   3   7   14.70   22.50
  12  -3   7   84.79   36.40
 -12  -3  -7  147.29   37.20
 -12   3  -7   70.59   32.60
  12   3   7   52.09   32.10
 -13  -3  -7   78.59   33.00
  13  -3   7   38.70   29.80
  13   3   7  132.09   42.10
 -13   3  -7   33.60   27.90
 -16  -4   7   41.20   29.90
  16   4  -7   50.89   34.10
  15  -4  -7   22.30   28.00
 -15  -4   7   -9.40   17.80
  15   4  -7  -22.20   19.70
 -14  -4   7   73.79   32.80
  14  -4  -7   67.09   28.90
  14  -4  -7   62.99   29.80
  14   4  -7  108.89   34.50
 -14   4   7  113.59   34.30
  13  -4  -7   43.80   25.30
 -13  -4   7   27.80   20.60
  13  -4  -7   21.10   22.50
  13   4  -7   35.90   24.90
 -13   4   7   32.60   21.90
 -12  -4   7  182.48   39.70
  12  -4  -7  190.58   39.90
  12  -4  -7  142.29   34.10
  12   4  -7  205.08   42.80
 -12   4   7  130.89   32.10
 -11  -4   7   83.99   24.80
  11  -4  -7   51.99   22.10
 -11   4   7   75.49   25.60
  11   4  -7   59.39   24.90
 -10  -4   7  105.79   27.80
  10  -4  -7   94.59   26.60
 -10   4   7   71.29   23.90
  10   4  -7   49.10   22.10
   9  -4  -7   29.10   17.70
  -9  -4   7   -5.90   10.50
  -9   4   7   39.60   17.00
   9   4  -7   27.80   20.00
  -8  -4   7  104.49   24.90
   8  -4  -7  148.59   30.70
   8   4  -7   81.39   26.60
  -8   4   7   90.09   24.00
  -7  -4   7  353.06   42.60
   7  -4  -7  399.66   45.90
   7   4  -7  339.77   44.90
   7   4  -7  326.47   40.30
  -7   4   7  316.17   41.90
  -6  -4   7  316.57   38.70
   6  -4  -7  318.27   40.20
   6   4  -7  344.27   42.70
   6   4  -7  286.47   34.30
  -6   4   7  270.67   37.80
  -5  -4   7  444.66   49.10
   5  -4  -7  565.14   54.59
   5   4  -7  469.15   46.50
   5   4  -7  448.36   52.19
  -5   4   7  419.66   49.80
   4  -4  -7  312.47   41.30
  -4  -4   7  400.86   44.80
  -4  -4   7  369.86   41.10
   4   4  -7  336.27   38.60
  -4   4   7  349.17   42.60
   4   4  -7  434.16   47.20
   3  -4  -7   50.29   18.40
  -3  -4   7   76.69   19.70
  -3  -4   7  105.19   23.50
   3   4  -7   49.00   18.50
  -3   4   7   75.29   21.50
  -2  -4   7   -0.10    9.90
  -2  -4   7   -6.70    9.00
   2  -4  -7    8.10   10.50
   2   4  -7    0.50   12.10
   2   4  -7  -10.10   14.30
  -2   4   7   -7.30    9.00
  -1  -4   7  438.16   49.60
   1  -4  -7  481.65   51.49
  -1  -4   7  497.85   51.39
   1   4  -7  510.85   52.79
  -1   4   7  480.75   52.29
   1   4  -7  457.55   50.09
   0  -4   7   22.80   15.60
   0  -4   7   12.50   12.90
   0  -4   7   29.20   13.40
   0  -4  -7   22.80   14.40
   0   4  -7   39.60   15.90
   0   4   7   29.60   13.80
   0   4  -7   58.69   18.20
   1  -4   7  119.69   31.10
  -1  -4  -7  230.68   30.30
   1  -4   7  205.18   29.00
   1  -4   7  244.58   31.70
  -1   4  -7  230.48   37.20
   1   4   7  299.97   36.90
   2  -4   7   81.69   23.90
  -2  -4  -7   54.69   16.70
   2  -4   7   21.40   13.20
  -2   4  -7   35.30   18.00
   2   4   7   23.50   15.20
   3  -4   7  732.83   76.69
   3  -4   7  733.73   69.99
  -3  -4  -7  709.43   70.39
   3   4   7  767.02   76.29
  -3   4  -7  784.12   74.99
  -3   4  -7  769.72   76.79
  -4  -4  -7   53.99   18.30
   4  -4   7  122.79   32.00
   4  -4   7   67.39   26.50
  -4   4  -7   92.49   26.10
  -4   4  -7  117.19   27.00
   4   4   7  108.09   26.30
   5  -4   7  161.08   37.60
  -5  -4  -7  190.98   29.30
  -5   4  -7  191.88   38.20
  -5   4  -7  248.68   39.80
   5   4   7  212.38   39.80
   6  -4   7   24.90   21.50
   6   4   7    1.40   14.20
  -6   4  -7   18.00   17.10
   7  -4   7   -0.70   18.00
  -7  -4  -7   73.99   25.40
  -7   4  -7   27.30   18.70
   7   4   7   13.10   20.70
   8  -4   7   -6.30   19.70
   8   4   7    3.80   17.30
  -8   4  -7  -15.10   13.40
   9  -4   7   51.29   30.00
   9   4   7   36.00   27.20
  -9   4  -7  -13.80   15.80
  10  -4   7   55.19   33.00
  10   4   7   37.70   27.50
 -10   4  -7   94.29   30.80
  11  -4   7   74.39   38.30
  11   4   7   74.49   35.40
 -11   4  -7   97.69   33.60
  12  -4   7    8.10   29.90
  12   4   7   13.40   26.30
 -12   4  -7   31.40   25.60
  14  -5  -7  195.58   62.59
 -14  -5   7  220.68   48.20
  14  -5  -7  103.99   39.80
 -14  -5   7  179.18   46.00
  14   5  -7  119.09   40.30
 -14   5   7  266.77   53.99
 -13  -5   7   18.40   23.10
 -13  -5   7    5.50   21.00
  13  -5  -7  -12.40   22.30
  13  -5  -7   -2.20   19.90
  13   5  -7    7.60   22.20
 -13   5   7    3.60   25.00
 -12  -5   7  188.58   43.00
  12  -5  -7  255.67   50.09
 -12  -5   7  304.37   52.69
 -12   5   7  204.68   43.90
  12   5  -7  322.57   52.79
  11  -5  -7   18.70   21.00
 -11  -5   7   12.20   20.10
 -11  -5   7   26.70   20.30
 -11   5   7   -3.60   17.50
  11   5  -7   40.60   24.30
 -10  -5   7   88.49   26.70
  10  -5  -7   55.89   23.80
 -10  -5   7   20.50   19.90
 -10   5   7   94.09   30.60
  10   5  -7   46.70   26.70
  -9  -5   7    5.00   14.30
   9  -5  -7   28.60   20.40
  -9  -5   7   63.29   26.00
  -9   5   7   70.89   25.60
   9   5  -7   81.99   27.70
  -8  -5   7   23.30   20.40
   8  -5  -7    3.10   16.60
  -8  -5   7    1.20   15.00
  -8   5   7   28.90   17.80
   8   5  -7    6.90   16.30
   7  -5  -7    9.00   14.80
  -7  -5   7    8.00   14.50
  -7  -5   7   -8.90   11.50
  -7   5   7    1.50   14.10
   7   5  -7   -6.30   11.90
  -6  -5   7   19.80   14.50
  -6  -5   7   -0.50   13.40
   6  -5  -7   -1.80   13.80
  -6   5   7   23.50   16.90
   6   5  -7    7.00   12.90
   6   5  -7  -16.80   12.40
  -5  -5   7  167.28   29.10
  -5  -5   7  196.48   37.60
   5  -5  -7  107.69   27.10
   5   5  -7  104.99   25.00
  -5   5   7  113.49   31.00
   5   5  -7  148.59   32.60
  -4  -5   7   26.90   14.70
  -4  -5   7   78.89   23.30
   4  -5  -7  102.69   24.90
   4   5  -7   64.49   24.60
  -4   5   7   52.19   20.40
  -3  -5   7  288.57   42.60
   3  -5  -7  319.37   42.30
  -3  -5   7  355.26   39.40
   3   5  -7  279.37   42.80
   3   5  -7  323.67   44.70
  -3   5   7  315.07   42.70
  -2  -5   7    6.70   10.00
   2  -5  -7    1.70   11.50
  -2  -5   7    4.30   13.50
   2   5  -7    1.50   12.10
  -2   5   7  -19.70    8.20
   2   5  -7  -11.50   10.20
  -1  -5   7  289.47   37.80
  -1  -5   7  272.87   37.90
   1  -5  -7  168.58   35.60
  -1   5   7  257.77   37.50
   1   5  -7  241.88   39.80
   0  -5  -7   -3.30   10.70
   0  -5   7    8.70   13.10
   0   5  -7  -18.60   13.60
   0   5  -7    4.40   13.30
   0   5   7   -9.70   12.70
   1  -5   7   75.29   22.90
   1  -5   7  211.88   39.50
  -1  -5  -7  137.39   28.90
  -1   5  -7  150.48   33.20
  -1   5  -7  125.19   29.10
   1   5   7  165.38   33.00
  -2  -5  -7   -9.00   12.30
   2  -5   7   -1.90    9.70
   2  -5   7  -16.90   16.90
  -2   5  -7    7.80   17.50
  -2   5  -7    9.70   15.00
   2   5   7   18.50   16.20
   3  -5   7   -6.10   10.40
  -3  -5  -7   -1.80    9.80
   3  -5   7   13.80   19.30
  -3   5  -7    0.70   16.10
   3   5   7  -11.50   11.30
  -3   5  -7  -26.30   11.80
   4  -5   7   -1.50   15.50
  -4  -5  -7   -8.20    8.70
  -4   5  -7   -8.60   14.10
   4   5   7  -18.20   12.90
  -4   5  -7   -3.50   15.40
  -5  -5  -7  -16.20   10.10
   5  -5   7  -16.50   14.50
  -5   5  -7  -23.20   13.10
   5   5   7    4.80   15.60
  -6  -5  -7   -0.20   13.90
   6  -5   7   -2.10   19.40
   6   5   7   32.90   21.10
  -6   5  -7   -7.80   19.80
   7  -5   7  -25.50   17.00
  -7  -5  -7   25.50   16.50
  -7   5  -7    4.20   16.60
   7   5   7   -8.20   17.80
   8  -5   7   47.30   34.10
   8   5   7   20.30   22.30
   9  -5   7  100.89   40.40
   9   5   7   -0.40   20.70
  10  -5   7   40.40   31.30
  10   5   7   21.80   25.40
  11  -5   7   17.00   29.30
 -12  -6   7   54.99   31.80
  12  -6  -7   30.50   25.10
  12   6  -7   27.10   27.70
 -12   6   7   40.80   31.40
 -11  -6   7   26.60   25.60
  11  -6  -7   83.99   32.10
  11   6  -7   55.39   32.00
 -11   6   7   38.50   26.40
  10  -6  -7   97.99   30.10
 -10  -6   7   96.69   32.70
  10   6  -7   41.40   29.50
 -10   6   7  101.49   34.80
  -9  -6   7  127.49   35.30
   9  -6  -7   42.60   27.20
  -9   6   7   18.00   22.90
   9   6  -7  102.49   33.90
  -8  -6   7   39.40   21.70
   8  -6  -7    9.40   17.80
  -8   6   7    4.70   16.00
   8   6  -7   -5.70   18.10
  -7  -6   7   79.49   28.60
   7  -6  -7   40.00   23.30
  -7   6   7   30.30   22.40
   7   6  -7   97.19   32.90
  -6  -6   7   17.60   19.80
   6  -6  -7   -1.40   15.50
  -6   6   7    4.50   16.20
   6   6  -7   -9.90   18.90
   5  -6  -7  -14.40   13.90
  -5  -6   7    9.90   17.70
   5   6  -7    3.70   16.90
  -5   6   7  -25.00   15.20
   4  -6  -7   -9.90   13.10
  -4  -6   7    8.80   18.60
   4   6  -7   13.10   18.00
   4   6  -7   32.00   22.00
  -4   6   7    4.50   17.80
  -3  -6   7  250.37   45.40
   3  -6  -7  189.88   38.90
  -3   6   7  228.78   42.90
   3   6  -7  241.28   41.50
   2  -6  -7  173.78   34.80
  -2  -6   7  132.49   33.80
  -2   6   7  108.59   31.00
   2   6  -7  103.79   29.10
  -1  -6   7  251.27   44.00
   1  -6  -7  228.98   41.60
   1   6  -7  239.58   43.80
  -1   6   7  229.38   45.10
   0  -6  -7   -1.80   13.50
   0  -6   7   -8.60   15.10
   0   6  -7    9.70   19.00
   0   6   7   13.20   17.50
  -1  -6  -7   37.80   18.60
   1  -6   7   18.90   18.30
   1  -6   7    7.90   17.60
   1   6   7   19.50   20.50
  -1   6  -7   17.60   18.80
   2  -6   7    3.40   13.60
  -2  -6  -7   13.90   15.40
   2  -6   7   -1.40   19.20
  -2   6  -7    1.90   16.70
   2   6   7  -17.50   13.70
   3  -6   7   22.70   23.00
   3  -6   7   -0.40   16.10
  -3  -6  -7   -2.10   12.90
   3   6   7   13.30   16.70
  -3   6  -7    0.60   17.20
  -4  -6  -7   -6.30   12.50
   4  -6   7   -1.70   22.30
   4   6   7  -15.90   15.20
  -4   6  -7   21.40   21.60
   5  -6   7  -11.80   19.60
  -5  -6  -7   -0.50   13.30
  -5   6  -7  -13.10   18.20
   5   6   7   22.30   21.80
  -6  -6  -7    3.80   13.80
   6  -6   7  -10.90   21.40
  -6   6  -7  -19.90   18.20
   6   6   7   -1.80   20.10
  -7  -6  -7   44.20   23.10
   7  -6   7   20.50   30.90
   7   6   7   23.50   22.70
  -7   6  -7    4.30   25.50
   8  -6   7   46.80   34.40
   8   6   7   29.00   26.40
   9  -7  -7  -20.20   21.00
  -9  -7   7  -20.00   18.00
   9   7  -7   -6.90   22.80
  -9   7   7    4.30   23.40
  -8  -7   7  235.18   50.09
   8  -7  -7  275.77   51.99
   8   7  -7  220.78   50.99
  -8   7   7  213.28   49.60
   7  -7  -7   40.60   26.70
  -7  -7   7   10.20   24.30
  -7   7   7   26.30   24.10
   7   7  -7    2.30   24.50
  -6  -7   7  136.89   38.90
   6  -7  -7   78.19   30.50
  -6   7   7  180.88   43.20
  -5  -7   7  -10.60   20.40
   5  -7  -7    9.80   20.50
  -5   7   7   -8.70   20.30
   4  -7  -7   71.89   28.10
  -4  -7   7   30.70   24.60
  -4   7   7  118.39   36.40
  -3  -7   7   -8.70   17.50
   3  -7  -7    5.10   17.90
  -3   7   7   16.90   21.30
   3   7  -7    5.10   21.40
   2  -7  -7   24.40   19.10
  -2  -7   7   35.40   21.20
  -2   7   7   50.29   25.90
   2   7  -7   -1.10   21.40
  -1  -7   7   -8.50   21.20
   1  -7  -7    4.70   16.90
   1   7  -7  -11.70   18.60
  -1   7   7   31.20   21.60
   0  -7  -7   12.00   17.90
   0  -7   7   -9.70   17.30
   0   7   7   -8.60   17.30
   0   7  -7   -9.90   18.50
   1  -7   7   11.00   18.60
  -1  -7  -7   -2.60   15.90
   1  -7   7    8.90   21.30
   1   7   7    5.00   20.80
  -1   7  -7   10.30   21.40
  -2  -7  -7   -8.80   15.10
   2  -7   7  -40.50   23.60
   2  -7   7   -5.20   16.50
   2   7   7   -4.70   18.90
  -2   7  -7  -12.30   22.20
  -3  -7  -7  -12.60   13.30
   3  -7   7   17.50   26.30
   3   7   7   20.60   22.10
  -3   7  -7   34.60   28.10
   4  -7   7  -37.10   22.50
  -4  -7  -7   24.40   22.00
  -4   7  -7  -30.00   21.60
   4   7   7  -17.00   17.40
  -5  -7  -7    0.90   23.30
   5  -7   7   31.30   30.80
  -5   7  -7    3.40   28.30
   5   7   7   43.50   27.80
 -18   0   8  -13.80   23.60
 -17   0   8  185.18   48.60
  16   0  -8   46.60   24.50
 -16   0   8   26.40   23.80
 -15   0   8  282.27   50.29
  15   0  -8  211.88   42.20
  14   0  -8  914.11   86.59
 -14   0   8  814.22   89.49
 -13   0   8  204.38   41.60
  13   0  -8  290.47   40.20
 -12   0   8  893.71   90.79
  12   0  -8  992.50   90.09
  11   0  -8   -8.30    9.70
 -11   0   8    6.60   14.70
  10   0  -8  977.60   83.09
  10   0  -8 1007.60   92.29
 -10   0   8 1013.90   92.09
   9   0  -8   47.50   18.30
   9   0  -8   49.99   11.40
  -9   0   8   89.39   20.70
   8   0  -8  448.26   49.30
  -8   0   8  444.36   48.10
   8   0  -8  465.15   39.30
  -7   0   8  255.07   23.70
   7   0  -8  324.97   36.20
  -7   0   8  282.37   33.10
   7   0  -8  281.57   24.30
  -6   0   8  106.19   12.40
  -6   0   8  147.29   24.30
   6   0  -8  128.49   23.30
  -5   0   8  372.06   39.40
   5   0  -8  410.26   41.50
  -5   0   8  378.46   33.00
   4   0  -8 2941.81  235.18
  -4   0   8 3110.69  235.38
  -4   0   8 2867.71  229.48
  -3   0   8 1984.80  157.58
  -3   0   8 1943.01  153.48
   3   0  -8 1839.42  157.58
   3   0  -8 2018.70  157.58
   2   0  -8 4245.08  331.57
  -2   0   8 4222.78  331.67
  -2   0   8 4238.28  328.77
  -1   0   8 5486.85  422.36
   1   0  -8 5452.95  421.16
   1   0  -8 5392.76  424.06
   0   0  -8 3955.30  296.47
   0   0  -8 3626.04  291.27
   0   0   8 3723.93  295.57
  -1   0  -8 3411.76  275.27
  -1   0  -8 3445.16  268.07
   1   0   8 3550.54  274.87
   2   0   8  345.97   37.00
  -2   0  -8  304.97   36.10
  -2   0  -8  296.27   27.40
  -3   0  -8  914.01   71.49
  -3   0  -8  904.01   82.79
   3   0   8  927.11   83.59
  -4   0  -8   22.70   13.20
   4   0   8    4.50   11.20
  -5   0  -8  637.64   65.99
   5   0   8  687.03   67.49
   6   0   8   49.00   19.90
  -6   0  -8   57.29   19.20
  -7   0  -8 2334.67  211.58
   7   0   8 2775.12  214.98
   8   0   8   15.90   17.20
  -8   0  -8   -7.60   12.30
   9   0   8 1678.63  154.28
  -9   0  -8 1743.53  154.78
  10   0   8   72.79   32.00
 -10   0  -8  104.49   29.90
  11   0   8  461.65   63.29
 -11   0  -8  469.95   62.59
 -12   0  -8  149.49   40.40
  12   0   8  267.27   52.39
  13   0   8   42.90   30.20
 -13   0  -8   -1.40   21.30
 -14   0  -8   49.00   33.40
  14   0   8   33.80   31.80
 -18  -1   8   62.99   32.20
 -18   1   8   13.30   29.90
 -17  -1   8   35.90   27.60
 -17   1   8   -4.00   21.10
  16  -1  -8    7.90   19.10
 -16  -1   8    5.50   22.20
 -16   1   8   42.80   26.50
  16   1  -8   -9.00   15.60
  15  -1  -8   71.69   27.20
 -15  -1   8   99.49   32.90
  15   1  -8   90.49   29.20
 -15   1   8   80.19   31.90
 -14  -1   8  -18.10   13.50
  14  -1  -8  -16.70   16.20
  14   1  -8   24.60   18.40
 -14   1   8    6.10   15.50
  13  -1  -8   -6.10   13.70
 -13  -1   8    6.30   14.40
  13   1  -8   16.90   18.60
 -13   1   8    5.40   16.20
  12  -1  -8  131.79   28.80
 -12  -1   8  102.99   26.60
  12   1  -8   87.49   26.50
 -12   1   8  138.19   29.50
  11  -1  -8  103.39   26.80
  11  -1  -8  138.09   23.00
 -11  -1   8   68.29   22.20
  11   1  -8   97.99   26.00
 -11   1   8  130.69   27.80
  10  -1  -8    5.00   13.60
 -10  -1   8   -0.50   10.40
  10  -1  -8   12.00    9.10
 -10   1   8   -0.40    7.20
  10   1  -8   -6.70    9.60
 -10   1   8   -1.10    9.70
  -9  -1   8    7.00   12.20
   9  -1  -8   -0.90   12.30
   9  -1  -8    6.90    8.10
   9   1  -8    6.80   12.10
  -9   1   8    9.80    8.00
  -9   1   8    5.70    9.60
   8  -1  -8   10.40   13.70
  -8  -1   8    6.30   10.20
  -8   1   8   22.80    8.60
   8   1  -8   12.90   11.90
  -8   1   8   15.50    9.80
  -7  -1   8  293.97   33.70
   7  -1  -8  300.87   34.10
   7   1  -8  217.18   32.20
  -7   1   8  227.08   29.50
  -7   1   8  262.07   26.90
  -6  -1   8  312.47   35.00
   6  -1  -8  318.67   39.30
   6   1  -8  258.17   33.90
  -6   1   8  261.87   28.60
  -6   1   8  315.77   32.90
  -5  -1   8   73.69   17.90
   5  -1  -8   63.29   16.30
  -5   1   8   78.49   14.30
   5   1  -8  102.29   19.90
  -5   1   8   78.79   15.70
   4  -1  -8  484.35   45.70
  -4  -1   8  437.36   38.80
  -4  -1   8  500.15   47.30
   4   1  -8  442.56   45.70
  -4   1   8  503.95   43.50
  -3  -1   8   32.60    8.80
  -3  -1   8   27.20   12.90
   3  -1  -8   30.70   10.70
  -3   1   8   24.10    9.80
   3   1  -8   20.20   10.60
   3   1  -8   37.80   13.80
  -2  -1   8  138.49   20.00
   2  -1  -8  223.68   22.80
   2  -1  -8  175.28   21.80
  -2  -1   8  213.28   26.40
  -2   1   8  148.59   22.10
   2   1  -8  163.08   22.40
   2   1  -8  166.78   24.70
  -1  -1   8  248.88   27.60
   1  -1  -8  235.88   27.00
   1   1  -8  244.88   26.10
  -1   1   8  248.98   28.50
   1   1  -8  230.58   30.50
   0  -1  -8 1247.08  100.49
   0  -1  -8 1215.68   97.79
   0  -1   8 1060.69  100.29
   0   1  -8 1260.87   97.19
   0   1   8 1197.98  101.79
   0   1  -8 1157.98  102.69
   1  -1   8    6.00   10.70
  -1  -1  -8   -4.00    6.30
  -1  -1  -8    7.30    9.50
  -1   1  -8    2.20    9.50
  -1   1  -8    0.50    5.20
   1   1   8    7.60   10.40
  -2  -1  -8    2.60   12.90
   2  -1   8   73.69   19.60
  -2  -1  -8   53.89   15.70
  -2   1  -8   48.70   16.70
   2   1   8   40.10   16.00
  -2   1  -8   48.50    9.00
  -3  -1  -8  558.14   47.60
   3  -1   8  564.24   44.30
   3  -1   8  608.94   58.19
  -3  -1  -8  548.25   54.29
   3   1   8  542.35   56.89
  -3   1  -8  467.35   54.99
   4  -1   8   10.00   13.30
  -4  -1  -8   -1.90    5.30
  -4  -1  -8    7.90   11.00
  -4   1  -8    5.60   11.10
   4   1   8   27.50   14.10
  -5  -1  -8  246.28   23.40
   5  -1   8  274.67   36.90
  -5  -1  -8  232.58   32.50
   5   1   8  138.59   32.60
  -5   1  -8  274.17   35.20
   6  -1   8   64.09   22.10
  -6  -1  -8   48.40   18.40
   6   1   8   26.70   17.00
  -6   1  -8   32.00   16.90
   7  -1   8   -4.00   13.10
  -7  -1  -8   22.30   13.30
  -7   1  -8    1.80   12.20
   7   1   8    4.40   15.20
   8  -1   8  106.69   30.00
  -8  -1  -8   19.20   16.00
   8   1   8  111.99   30.80
  -8   1  -8   42.00   20.30
   9  -1   8   39.20   22.50
  -9  -1  -8   30.40   22.00
  -9   1  -8   10.30   15.20
   9   1   8    0.10   17.50
 -10  -1  -8   27.80   20.60
  10  -1   8   -5.50   17.00
 -10   1  -8  -19.70   16.10
  10   1   8  -11.60   18.90
  11  -1   8   10.00   23.60
 -11  -1  -8   -2.30   20.20
  11   1   8   63.79   27.00
 -11   1  -8   29.30   24.00
  12  -1   8   39.40   26.10
 -12  -1  -8   11.00   21.40
 -12   1  -8    8.40   24.00
  12   1   8   -2.00   20.40
 -13  -1  -8  -18.20   22.20
  13  -1   8  -10.50   20.80
 -13   1  -8    2.00   22.90
  13   1   8   32.30   28.30
 -14  -1  -8   75.89   35.10
  14  -1   8  178.48   48.30
 -14   1  -8  106.69   39.50
  14   1   8   44.80   30.90
 -18  -2   8   18.80   30.80
 -18   2   8  105.89   41.60
 -17  -2   8  177.48   46.80
  17   2  -8  126.89   35.80
 -17   2   8   92.59   37.30
  16  -2  -8  298.27   68.59
 -16  -2   8  180.98   47.10
  16   2  -8  104.19   33.40
 -16   2   8   88.59   33.00
 -15  -2   8   78.29   32.00
  15  -2  -8  124.79   34.10
 -15   2   8   90.39   29.60
  15   2  -8  102.89   30.00
  14  -2  -8  113.79   31.90
 -14  -2   8   98.39   29.50
  14   2  -8  115.19   30.50
 -14   2   8   61.29   26.90
  13  -2  -8   30.60   21.00
  13  -2  -8   13.60   21.10
 -13  -2   8   35.60   21.60
  13   2  -8   42.20   22.50
 -13   2   8   22.70   20.50
 -12  -2   8  227.78   41.20
  12  -2  -8  255.57   33.70
  12  -2  -8  180.78   38.00
  12   2  -8  216.38   39.60
 -12   2   8  181.78   36.80
 -12   2   8  254.07   36.90
  11  -2  -8   90.99   21.70
  11  -2  -8  100.39   26.10
 -11  -2   8  105.69   26.20
 -11   2   8   59.89   20.00
  11   2  -8   95.79   25.10
 -11   2   8   82.69   20.70
 -10  -2   8  660.63   69.99
  10  -2  -8  727.03   70.29
 -10   2   8  612.84   65.69
  10   2  -8  690.23   69.99
 -10   2   8  768.32   65.29
  -9  -2   8   16.00   13.80
   9  -2  -8  -18.80    9.80
   9   2  -8   -2.10   10.90
  -9   2   8   -5.60    8.30
   8  -2  -8 1202.28  115.19
  -8  -2   8 1293.47  116.99
   8   2  -8 1323.47  117.29
  -8   2   8 1513.25  113.49
  -7  -2   8   72.29   19.40
   7  -2  -8  125.89   24.20
  -7   2   8  103.49   18.60
  -7   2   8  125.89   21.40
   7   2  -8   93.19    9.60
   7   2  -8  132.09   24.70
  -6  -2   8 2265.17  175.88
  -6  -2   8 2333.27  187.88
   6  -2  -8 2375.16  186.38
   6   2  -8 2203.48  175.58
   6   2  -8 2236.98  186.68
  -6   2   8 2339.17  183.28
  -6   2   8 2280.47  181.78
  -5  -2   8  132.29   16.70
   5  -2  -8  154.18   24.00
  -5  -2   8  159.28   27.00
   5   2  -8  153.78   26.50
  -5   2   8  183.28   21.10
   5   2  -8  179.18   17.00
  -5   2   8  161.88   22.90
   4  -2  -8  813.52   79.59
  -4  -2   8  837.52   70.79
  -4  -2   8  842.52   77.69
   4   2  -8  882.51   77.09
  -4   2   8  863.21   75.49
   4   2  -8  851.91   70.29
  -4   2   8  897.91   72.49
   3  -2  -8  119.69   25.40
  -3  -2   8  181.48   24.90
  -3  -2   8  156.48   19.90
  -3   2   8  166.38   22.90
   3   2  -8  146.69   22.70
  -3   2   8  167.88   19.50
  -2  -2   8 1038.00   88.29
  -2  -2   8 1065.19   92.59
   2  -2  -8  948.61   90.19
   2  -2  -8 1058.99   86.49
  -2   2   8 1173.28   86.99
   2   2  -8  996.40   88.99
   2   2  -8 1103.09   93.59
  -2   2   8  949.11   89.99
  -1  -2   8  455.45   46.60
   1  -2  -8  361.56   43.20
  -1  -2   8  466.25   43.80
   1  -2  -8  428.36   40.50
  -1   2   8  508.55   46.40
   1   2  -8  416.66   46.40
   0  -2  -8  485.55   47.10
   0  -2   8  507.35   49.50
   0  -2  -8  474.25   45.30
   0   2  -8  494.25   46.20
   0   2   8  507.65   50.59
   0   2  -8  457.65   50.29
   1  -2   8 1593.94  135.79
   1  -2   8 1584.44  129.39
  -1  -2  -8 1543.55  131.49
  -1   2  -8 1602.74  136.19
  -1   2  -8 1670.43  130.09
   1   2   8 1632.64  135.59
  -2  -2  -8  266.77   30.20
   2  -2   8  289.27   35.60
   2  -2   8  239.28   25.80
  -2  -2  -8  240.48   28.20
  -2   2  -8  193.58   31.00
  -2   2  -8  237.98   26.20
   2   2   8  372.76   37.80
  -3  -2  -8 2134.69  175.18
   3  -2   8 2122.59  168.98
  -3  -2  -8 2223.58  172.48
   3  -2   8 2128.69  180.58
  -3   2  -8 2083.39  179.68
   3   2   8 2212.38  180.28
  -4  -2  -8   81.39   16.30
  -4  -2  -8   54.29   17.10
   4  -2   8  111.19   26.90
   4   2   8   78.59   23.50
  -4   2  -8   69.59   21.40
  -5  -2  -8 2244.78  189.68
  -5  -2  -8 2371.66  183.48
   5  -2   8 2238.28  195.58
   5   2   8 2517.65  196.18
  -5   2  -8 2128.79  192.18
  -6  -2  -8   42.60   16.30
   6  -2   8    7.10   17.70
   6   2   8   15.70   14.40
  -6   2  -8    7.20   12.80
   7  -2   8  329.27   48.40
  -7  -2  -8  339.17   43.20
  -7   2  -8  359.06   46.30
   7   2   8  318.97   48.50
   8  -2   8   40.90   24.30
  -8  -2  -8   35.60   18.00
   8   2   8   42.70   22.50
  -8   2  -8   14.90   16.50
   9  -2   8  249.78   47.60
  -9  -2  -8  209.58   39.10
   9   2   8  235.48   47.20
  -9   2  -8  154.68   36.60
 -10  -2  -8   60.29   24.80
  10  -2   8   40.70   25.50
  10   2   8   49.10   26.60
 -10   2  -8   32.00   21.90
 -11  -2  -8  133.69   35.40
  11  -2   8   93.99   38.30
 -11   2  -8   99.09   33.90
  11   2   8  105.39   38.00
  12  -2   8   25.80   27.00
 -12  -2  -8   47.40   31.00
 -12   2  -8   54.49   26.30
  12   2   8  112.29   42.50
 -13  -2  -8  154.78   41.20
  13  -2   8   71.99   34.40
 -13   2  -8  111.19   36.70
  13   2   8   93.39   39.30
 -17  -3   8   44.60   32.90
 -17   3   8  149.99   42.70
  17   3  -8   69.19   30.60
 -16  -3   8   21.70   24.20
  16   3  -8   -4.10   23.90
 -16   3   8    7.70   20.70
 -15  -3   8   62.19   27.80
  15  -3  -8    6.90   25.50
  15   3  -8   99.39   33.70
 -15   3   8   88.89   31.10
 -14  -3   8   -5.10   16.50
  14  -3  -8  -14.40   17.40
 -14   3   8  -12.00   17.70
  14   3  -8   17.10   20.00
  13  -3  -8   29.00   20.80
 -13  -3   8   35.30   23.10
  13  -3  -8   42.70   29.10
  13   3  -8   40.40   23.20
 -13   3   8   58.09   21.60
 -13   3   8   65.29   24.10
 -12  -3   8  246.48   43.90
  12  -3  -8  180.68   36.80
  12  -3  -8  207.68   38.00
 -12   3   8  162.78   32.00
  12   3  -8  181.58   36.40
 -11  -3   8    9.90   16.00
  11  -3  -8   -2.90   12.30
 -11   3   8   11.80   13.70
 -11   3   8   15.60   14.80
  11   3  -8  -16.50   11.00
  10  -3  -8  180.28   33.40
 -10  -3   8  113.29   28.50
  10   3  -8  101.59   28.00
 -10   3   8  183.88   27.20
 -10   3   8  132.19   27.90
  -9  -3   8  230.68   34.00
   9  -3  -8  299.37   37.90
  -9   3   8  228.18   30.10
  -9   3   8  234.98   32.90
   9   3  -8  200.18   37.60
   8  -3  -8  218.38   36.20
  -8  -3   8  196.38   29.70
   8   3  -8  189.18   33.80
  -8   3   8  156.48   29.70
  -8   3   8  188.18   25.60
   7  -3  -8  305.87   38.60
  -7  -3   8  235.58   37.00
  -7   3   8  370.26   34.00
   7   3  -8  339.87   31.90
  -7   3   8  308.67   38.10
   7   3  -8  275.17   38.50
  -6  -3   8  329.97   37.90
   6  -3  -8  246.08   35.00
  -6   3   8  239.18   32.80
   6   3  -8  270.67   36.10
   6   3  -8  257.27   27.60
  -6   3   8  311.47   29.10
   5  -3  -8  148.09   27.30
  -5  -3   8  157.38   27.70
  -5   3   8  126.89   16.70
   5   3  -8  125.19   17.80
   5   3  -8  139.59   27.10
  -5   3   8  134.19   25.20
   4  -3  -8  345.17   40.20
  -4  -3   8  321.67   39.80
  -4   3   8  330.07   39.40
   4   3  -8  364.56   40.90
  -4   3   8  364.86   32.10
   4   3  -8  342.87   34.70
  -3  -3   8   24.10   14.00
  -3  -3   8   21.10   11.90
   3  -3  -8    2.80    9.80
   3   3  -8   10.30    9.00
  -3   3   8   17.40   10.90
  -3   3   8   11.40    6.20
   3   3  -8    9.00   10.80
  -2  -3   8   -1.90    8.00
  -2  -3   8   -1.80    8.50
   2  -3  -8    9.30   10.30
  -2   3   8    2.10    4.60
   2   3  -8   -8.60    9.00
   2   3  -8   18.40   12.90
  -2   3   8   -8.10    8.60
  -1  -3   8  144.79   26.60
  -1  -3   8  147.29   25.70
   1  -3  -8  163.58   18.30
  -1  -3   8  151.08   25.10
   1  -3  -8  125.59   23.90
   1   3  -8  164.38   23.80
  -1   3   8  141.99   17.40
   1   3  -8  109.39   25.00
  -1   3   8  134.39   26.70
   1   3  -8  129.99   24.40
   0  -3  -8   30.30    9.70
   0  -3   8   40.20   14.60
   0  -3   8   42.90   14.10
   0  -3   8   19.20   12.70
   0  -3  -8   17.40   12.40
   0   3   8   30.50   14.60
   0   3  -8   33.30   15.40
   0   3  -8   43.00   15.50
  -1  -3  -8    8.70    8.50
   1  -3   8   -2.20    6.80
  -1  -3  -8    5.20    9.80
   1  -3   8    8.90   12.00
  -1   3  -8   -7.40    8.50
  -1   3  -8    1.90   11.40
   1   3   8   11.00   11.00
  -1   3  -8    0.90    9.00
  -2  -3  -8  377.16   36.90
   2  -3   8  355.36   43.20
   2  -3   8  406.76   37.60
  -2  -3  -8  312.77   37.70
   2   3   8  322.37   42.30
  -2   3  -8  271.77   39.60
   3  -3   8  312.77   40.50
  -3  -3  -8  316.97   33.30
   3  -3   8  241.68   29.70
  -3   3  -8  256.17   36.20
   3   3   8  277.97   38.60
  -4  -3  -8  267.37   32.20
   4  -3   8  184.48   38.40
  -4  -3  -8  287.97   31.80
  -4   3  -8  231.08   35.80
   4   3   8  230.68   40.60
  -5  -3  -8   42.10   14.60
   5  -3   8   36.20   22.00
  -5  -3  -8   34.20   14.90
   5   3   8   47.50   20.80
  -5   3  -8   42.00   18.90
  -6  -3  -8  337.47   38.40
  -6  -3  -8  295.37   35.00
   6  -3   8  288.17   51.99
   6   3   8  319.87   45.00
  -6   3  -8  259.87   41.00
   7  -3   8   33.80   21.60
  -7  -3  -8   21.30   14.40
   7   3   8   -3.80   14.10
  -7   3  -8    6.40   13.30
  -8  -3  -8  123.89   28.60
   8  -3   8  121.69   36.90
   8   3   8   96.09   30.60
  -8   3  -8  114.09   31.50
  -9  -3  -8  155.78   32.30
   9  -3   8  114.59   36.40
   9   3   8  206.08   45.60
  -9   3  -8   75.69   28.90
 -10  -3  -8  142.39   35.90
  10  -3   8  145.99   39.60
  10   3   8   93.99   33.20
 -10   3  -8  104.39   33.70
  11  -3   8   -4.70   23.60
 -11  -3  -8   38.90   24.10
  11   3   8   26.40   26.20
 -11   3  -8   -6.30   16.70
  12  -3   8  132.99   45.80
 -12  -3  -8  176.88   42.00
 -12   3  -8  124.49   38.50
  12   3   8  117.29   40.00
  13  -3   8  -11.70   25.20
 -13  -3  -8  -27.00   19.80
 -13   3  -8   -6.40   22.10
  13   3   8   45.40   31.60
 -16  -4   8  -10.30   23.90
  16   4  -8   34.90   29.20
  15  -4  -8   -7.60   25.70
 -15  -4   8   33.50   29.90
  15   4  -8   76.49   33.10
  14  -4  -8  119.19   37.20
  14  -4  -8  171.18   40.30
 -14  -4   8  208.78   47.00
  14   4  -8  144.49   42.20
  13  -4  -8   27.60   20.90
  13  -4  -8   71.29   26.60
 -13  -4   8   14.00   21.00
  13   4  -8   44.50   24.90
 -13   4   8   55.59   26.70
  12  -4  -8  253.07   44.70
 -12  -4   8  188.78   39.10
 -12   4   8  224.48   41.70
  12   4  -8  168.08   41.60
  11  -4  -8   13.80   18.00
 -11  -4   8    1.10   14.40
  11   4  -8    8.50   21.10
 -11   4   8   -1.60   14.20
  10  -4  -8   88.99   27.00
 -10  -4   8   77.09   25.80
 -10   4   8   56.09   22.00
  10   4  -8  107.09   29.20
  -9  -4   8   39.60   17.70
   9  -4  -8    6.10   14.10
  -9   4   8   34.90   16.90
   9   4  -8  -19.00   12.20
  -8  -4   8  188.58   36.50
   8  -4  -8  229.58   39.60
  -8   4   8  264.17   40.90
   8   4  -8  214.18   40.10
  -7  -4   8    6.00   11.60
   7  -4  -8    0.60   13.10
  -7   4   8  -13.00   10.20
   7   4  -8   -8.50   11.30
  -6  -4   8  798.82   76.89
   6  -4  -8  823.22   80.09
   6   4  -8  841.52   71.79
   6   4  -8  763.62   79.89
  -6   4   8  798.12   78.19
  -5  -4   8   27.10   14.40
   5  -4  -8   61.99   20.70
   5   4  -8   32.80   13.40
   5   4  -8   40.00   18.50
  -5   4   8   44.50   18.20
   4  -4  -8  299.27   41.10
  -4  -4   8  369.16   41.50
  -4  -4   8  359.36   42.90
   4   4  -8  422.96   45.60
   4   4  -8  319.97   38.10
  -4   4   8  308.07   40.70
   3  -4  -8   63.09   19.00
  -3  -4   8   75.19   20.60
  -3  -4   8   52.59   17.10
   3   4  -8   66.69   18.20
   3   4  -8   50.59   18.90
  -3   4   8   47.60   17.90
  -2  -4   8  129.99   25.70
  -2  -4   8  143.19   26.50
  -2  -4   8  129.39   27.10
   2  -4  -8  134.69   28.60
   2   4  -8  123.69   28.10
  -2   4   8  137.29   28.20
  -1  -4   8   54.69   19.70
   1  -4  -8   40.50   16.30
  -1  -4   8   46.60   16.80
  -1  -4   8   28.70   15.30
  -1   4   8   21.00   15.80
   1   4  -8   61.79   19.70
   1   4  -8   60.39   17.80
   1   4  -8   57.69   18.80
   0  -4   8    1.50    9.50
   0  -4   8    2.90    9.10
   0  -4   8    8.90   13.20
   0  -4  -8   -5.60    9.90
   0   4  -8   18.70   13.20
   0   4  -8    7.40   12.80
   0   4  -8   12.80   12.80
   0   4   8   15.30   13.40
   1  -4   8  149.49   29.60
   1  -4   8  221.58   33.30
  -1  -4  -8  290.17   35.00
   1  -4   8  240.98   35.50
  -1   4  -8  228.58   34.00
  -1   4  -8  226.88   38.20
   1   4   8  280.97   36.80
   2  -4   8   24.60   13.10
  -2  -4  -8   21.20   12.70
   2  -4   8   30.30   17.80
  -2   4  -8   13.10   15.20
   2   4   8    0.30   13.20
  -2   4  -8   10.70   16.00
   3  -4   8  128.99   25.30
   3  -4   8  113.79   31.30
  -3  -4  -8  187.68   30.20
  -3   4  -8  254.57   34.70
   3   4   8   92.29   26.70
  -3   4  -8  123.29   29.40
   4  -4   8   72.79   27.50
  -4  -4  -8   93.99   22.50
  -4   4  -8   84.39   25.90
  -4   4  -8   34.20   19.80
   4   4   8   56.29   22.00
   5  -4   8   61.69   27.50
   5   4   8   79.89   24.60
  -5   4  -8   52.99   20.90
   6  -4   8   52.69   26.80
   6   4   8   26.10   21.10
  -6   4  -8   -1.30   15.60
   7  -4   8  -21.90   17.60
   7   4   8   62.09   28.40
  -7   4  -8   46.80   23.50
   8  -4   8   28.30   28.10
   8   4   8   41.90   27.10
  -8   4  -8   86.89   28.90
   9  -4   8   37.90   30.10
   9   4   8   60.89   29.60
  -9   4  -8   -1.20   22.20
  10  -4   8  200.88   54.09
  10   4   8  246.58   53.59
 -10   4  -8  329.97   55.59
  11  -4   8   73.39   36.10
  11   4   8   20.30   27.50
 -11   4  -8   96.99   35.00
  14  -5  -8   72.59   34.80
  14  -5  -8   63.29   32.10
 -14  -5   8   65.79   31.60
 -14   5   8   39.10   29.10
  14   5  -8   55.89   32.70
  13  -5  -8  351.16   59.49
  13  -5  -8  357.36   58.59
 -13  -5   8  266.27   51.29
  13   5  -8  240.18   51.09
 -13   5   8  196.88   47.30
  12  -5  -8    1.50   21.00
 -12  -5   8    4.50   20.10
 -12   5   8   17.90   21.10
  12   5  -8   -9.40   19.00
  11  -5  -8  320.57   55.29
 -11  -5   8  360.96   57.39
 -11   5   8  355.76   49.99
  11   5  -8  287.27   55.19
 -10  -5   8    0.90   15.80
 -10  -5   8   -5.30   16.00
  10  -5  -8   10.70   19.80
 -10   5   8   19.60   19.80
  10   5  -8   14.60   20.60
  -9  -5   8   87.09   29.10
   9  -5  -8  132.09   32.40
  -9  -5   8  102.29   26.50
   9   5  -8  118.99   32.00
  -9   5   8   78.99   26.50
  -8  -5   8    0.60   16.10
   8  -5  -8   -8.90   13.80
  -8  -5   8   25.00   15.10
  -8   5   8   17.70   17.20
   8   5  -8   22.30   19.50
  -7  -5   8   -7.70   12.70
  -7  -5   8   19.90   13.40
   7  -5  -8   -2.60   16.10
   7   5  -8    0.50   14.30
  -7   5   8    3.60   14.80
   6  -5  -8   -7.00   12.60
  -6  -5   8   -4.60   15.10
  -6  -5   8  -10.00   10.50
  -6   5   8   -4.10   13.80
   6   5  -8   -2.50   13.20
  -5  -5   8   45.90   20.90
   5  -5  -8   50.99   20.70
  -5  -5   8   69.99   20.60
   5   5  -8   68.89   20.70
  -5   5   8   58.99   21.20
   5   5  -8   69.89   24.20
  -4  -5   8   24.60   15.70
   4  -5  -8   78.59   24.30
  -4  -5   8   60.59   23.40
  -4   5   8   64.09   23.40
   4   5  -8   84.29   21.80
   4   5  -8  111.59   28.10
  -3  -5   8  293.37   37.20
  -3  -5   8  247.78   39.00
   3  -5  -8  288.57   40.20
   3   5  -8  330.57   43.80
  -3   5   8  242.98   43.50
  -2  -5   8   52.39   21.10
  -2  -5   8   36.10   17.00
   2  -5  -8    7.40   13.40
   2   5  -8   48.60   19.30
   2   5  -8   76.59   22.30
  -2   5   8    8.10   13.20
   1  -5  -8   70.49   20.00
  -1  -5   8   42.20   19.60
  -1  -5   8   53.79   20.70
  -1  -5   8   83.39   22.40
   1   5  -8   89.79   23.70
  -1   5   8   37.50   19.30
   1   5  -8   34.80   19.00
   0  -5   8   78.39   22.60
   0  -5  -8   95.19   25.10
   0  -5   8   58.49   23.20
   0  -5   8   79.69   23.30
   0   5  -8   92.99   26.40
   0   5   8  197.18   35.60
   0   5  -8   63.09   22.10
   1  -5   8    5.40   12.40
   1  -5   8    8.40   13.10
   1  -5   8   -8.50   15.80
  -1  -5  -8  -10.40   11.20
  -1   5  -8   -5.40   14.60
  -1   5  -8   10.10   17.40
   1   5   8  -23.60   10.90
   2  -5   8    8.40   13.40
  -2  -5  -8   12.10   11.80
   2  -5   8   -4.10   14.90
   2  -5   8   10.70   14.40
  -2   5  -8    6.70   15.50
   2   5   8    6.10   15.10
  -2   5  -8    7.90   16.30
   3  -5   8   19.90   16.80
  -3  -5  -8   12.30   12.50
  -3   5  -8    5.70   16.90
   3   5   8    4.00   15.40
   4  -5   8   50.99   25.70
  -4  -5  -8  -10.80   10.30
  -4   5  -8   22.10   22.30
   4   5   8   29.80   21.20
  -5  -5  -8  123.99   28.30
   5  -5   8   81.49   32.80
   5   5   8   67.09   29.10
  -5   5  -8   81.19   30.30
  -6  -5  -8   33.40   17.90
   6  -5   8  -35.70   18.90
   6   5   8    4.10   19.30
  -6   5  -8    5.90   18.70
   7  -5   8  -23.40   20.00
   7   5   8   30.50   24.10
  -7   5  -8    3.60   17.70
   8  -5   8   35.70   29.50
   8   5   8    6.40   21.70
  -8   5  -8   40.10   22.20
   9  -5   8   -9.30   25.10
   9   5   8   13.20   22.10
  10  -5   8   15.80   29.50
  10   5   8   10.10   25.90
 -12  -6   8  -25.40   19.40
  12  -6  -8  -17.90   22.20
 -12   6   8    9.20   26.20
  12   6  -8   32.50   31.40
 -11  -6   8    9.30   22.40
  11  -6  -8   63.99   27.60
  11   6  -8   23.40   27.60
 -11   6   8  -27.70   17.90
 -10  -6   8   85.09   34.70
  10  -6  -8  119.19   36.70
 -10   6   8   76.49   30.70
  10   6  -8  112.09   35.50
  -9  -6   8  -18.20   20.30
   9  -6  -8    0.20   18.30
   9   6  -8    1.10   23.80
  -9   6   8    2.70   20.10
  -8  -6   8   11.40   21.90
   8  -6  -8   44.00   23.10
   8   6  -8   81.49   29.40
  -8   6   8   31.60   24.10
  -7  -6   8    6.90   17.70
   7  -6  -8   24.40   20.80
  -7   6   8    7.90   20.10
   7   6  -8   23.30   22.00
  -6  -6   8    5.90   20.10
   6  -6  -8   38.70   21.70
  -6   6   8   -6.40   19.00
   6   6  -8   22.50   21.40
   5  -6  -8   27.20   20.30
  -5  -6   8   -1.10   16.30
   5   6  -8   17.70   17.60
  -5   6   8  -14.40   15.30
  -4  -6   8   -5.50   14.00
   4  -6  -8   -4.40   11.60
   4   6  -8   -9.80   15.50
  -4   6   8   -1.40   12.30
   3  -6  -8   -8.80   14.20
  -3  -6   8   -0.80   16.30
   3   6  -8    5.90   18.50
   3   6  -8  -16.30   15.50
  -3   6   8  -21.40   13.20
   2  -6  -8   35.70   19.30
  -2  -6   8   73.29   26.50
  -2   6   8   11.70   15.90
   2   6  -8   70.29   26.70
  -1  -6   8   14.60   15.10
   1  -6  -8   15.00   17.20
   1   6  -8   -3.90   17.30
  -1   6   8   -5.70   16.70
   0  -6  -8   22.70   19.40
   0  -6   8   34.40   21.20
   0  -6   8   13.20   18.10
   0   6  -8   25.90   19.90
   0   6   8   -3.20   14.10
   1  -6   8  -28.70   15.90
   1  -6   8  -12.10   14.50
  -1  -6  -8  -22.60   11.10
   1   6   8  -35.50   10.90
  -1   6  -8  -28.80   12.30
  -2  -6  -8   27.50   18.70
   2  -6   8   28.80   20.20
   2  -6   8  110.19   34.30
   2   6   8   41.80   23.90
  -2   6  -8   88.29   29.00
  -3  -6  -8    5.20   14.60
   3  -6   8   15.30   25.70
  -3   6  -8   16.80   23.10
   3   6   8   12.80   20.90
   4  -6   8  147.69   40.30
  -4  -6  -8   59.09   24.30
  -4   6  -8  116.49   35.30
   4   6   8   28.90   24.80
   5  -6   8   -6.90   21.70
  -5  -6  -8    9.50   18.70
  -5   6  -8   22.10   22.90
   5   6   8   20.90   23.20
   6  -6   8   50.79   33.80
  -6  -6  -8   54.59   22.80
  -6   6  -8   19.10   25.00
   6   6   8   33.60   27.10
  -7  -6  -8   51.79   25.60
   7  -6   8    3.10   29.80
   7   6   8   34.20   31.10
   8  -6   8   -0.40   29.80
   8   6   8  -10.90   24.70
   9  -7  -8   -5.90   21.70
  -9  -7   8  -11.40   21.00
   9   7  -8  -21.50   22.30
  -9   7   8  -23.50   23.80
   8  -7  -8    8.60   21.30
  -8  -7   8   13.90   26.00
  -8   7   8  -12.50   19.10
   8   7  -8  -13.90   19.20
   7  -7  -8   12.10   20.70
  -7  -7   8   10.20   22.80
   7   7  -8  -17.00   20.60
  -7   7   8   30.10   25.10
  -6  -7   8   12.30   23.60
   6  -7  -8   24.30   21.30
  -6   7   8   15.80   25.30
  -5  -7   8    8.70   22.50
   5  -7  -8   14.50   19.30
  -5   7   8    8.90   22.10
   4  -7  -8   -6.90   16.00
  -4  -7   8   12.40   22.20
  -4   7   8    3.10   22.10
   3  -7  -8   16.40   22.20
  -3  -7   8   38.80   25.20
   3   7  -8   -7.70   16.60
  -3   7   8   -5.50   18.60
   2  -7  -8    8.30   18.60
  -2  -7   8   10.60   21.90
   2   7  -8    2.50   21.80
  -2   7   8   10.80   19.80
   1  -7  -8   11.10   17.30
  -1  -7   8   -3.40   17.80
   1   7  -8    4.80   21.80
  -1   7   8  -13.50   15.80
   0  -7   8  -24.00   18.80
   0  -7  -8   -1.20   16.50
   0  -7   8    5.80   23.40
   0   7   8   11.80   21.40
   0   7  -8  -20.60   20.30
   1  -7   8   16.50   26.80
   1  -7   8   12.30   18.80
  -1  -7  -8   28.50   22.80
  -1   7  -8   39.80   26.80
   1   7   8   73.29   30.80
   2  -7   8  -10.10   23.80
  -2  -7  -8    1.50   18.90
   2   7   8   -7.00   19.60
  -2   7  -8   37.10   25.00
   3  -7   8   22.60   28.40
  -3  -7  -8    6.40   16.90
  -3   7  -8   31.50   26.80
   3   7   8   10.90   20.80
  -4  -7  -8   33.90   20.50
   4  -7   8   67.49   32.10
  -4   7  -8   21.90   27.70
   4   7   8   -3.40   21.90
 -18   0   9   33.30   28.10
  17   0  -9  -15.90   19.40
 -17   0   9  -13.60   22.70
 -16   0   9   -7.80   17.00
  16   0  -9   -9.70   15.60
  15   0  -9  -16.90   14.10
 -15   0   9  -21.40   16.60
  14   0  -9    0.70   15.70
 -14   0   9    0.30   15.90
  13   0  -9    5.80   17.20
 -13   0   9    7.60   14.40
  12   0  -9   14.60   15.10
 -12   0   9   -1.60   12.80
 -11   0   9   10.30   12.70
  11   0  -9  -10.70   10.30
 -10   0   9    1.50   10.10
  10   0  -9   -4.60   11.20
   9   0  -9   -2.30    6.00
   9   0  -9    8.50   12.90
  -9   0   9    2.80   10.50
  -8   0   9  -14.90    6.30
   8   0  -9    8.90   11.50
  -8   0   9   -3.30    4.10
   8   0  -9   -2.80    4.00
  -7   0   9   -6.30    8.00
   7   0  -9    0.90   11.60
  -7   0   9    1.20    3.90
  -6   0   9    6.10    9.90
   6   0  -9  -26.80   12.50
  -6   0   9   -2.50    4.50
  -5   0   9   -0.50    5.20
  -5   0   9    3.70    8.80
   5   0  -9    8.00   12.60
  -4   0   9    4.10    6.10
  -4   0   9    6.40    9.90
   4   0  -9    4.30    9.90
  -3   0   9    7.80    6.60
   3   0  -9   10.10   10.10
   3   0  -9   -5.40    7.80
  -3   0   9   -4.30    7.30
  -2   0   9   -3.40    8.80
  -2   0   9    6.00    7.40
   2   0  -9  -13.10    6.50
   1   0  -9   -6.00    7.40
  -1   0   9   -9.40    8.30
   1   0  -9   -2.00    9.40
   0   0   9   -2.60    9.90
   0   0  -9  -16.20    5.80
   0   0  -9   -5.60    8.10
  -1   0  -9  -19.80    8.40
   1   0   9   23.00   12.40
  -1   0  -9   36.30   10.70
  -2   0  -9   -0.70    4.90
   2   0   9   -3.70   10.90
  -2   0  -9   -6.40    8.60
  -3   0  -9    5.30   11.80
   3   0   9   13.40   12.80
  -3   0  -9    5.20    3.70
  -4   0  -9   -5.50    9.70
   4   0   9   -8.00   10.90
   5   0   9   20.30   15.80
  -5   0  -9    2.30   10.80
   6   0   9    4.20   13.90
  -6   0  -9  -14.30    8.30
  -7   0  -9   -8.10   12.00
   7   0   9   27.80   18.10
  -8   0  -9  -13.50   11.80
   8   0   9    1.30   15.80
   9   0   9   15.20   19.20
  -9   0  -9   -8.20   13.60
  10   0   9   -2.00   17.70
 -10   0  -9   -6.90   15.90
  11   0   9   33.90   24.10
 -11   0  -9  -12.60   13.70
  12   0   9   -5.20   21.90
 -12   0  -9    1.80   20.90
  13   0   9   17.90   27.50
 -13   0  -9    4.10   28.40
 -18  -1   9  131.39   48.20
 -18   1   9  118.59   40.10
  17  -1  -9  190.18   48.40
 -17  -1   9  163.98   45.10
 -17   1   9  153.68   41.70
  17   1  -9  201.68   41.50
 -16  -1   9  166.88   41.00
  16  -1  -9   92.29   29.70
  16   1  -9  154.48   34.50
 -16   1   9  139.19   39.90
  15  -1  -9  118.59   33.70
 -15  -1   9  145.59   38.00
 -15   1   9  128.09   35.50
  15   1  -9  183.68   38.30
  14  -1  -9   84.19   25.90
 -14  -1   9  103.59   30.20
  14   1  -9   66.69   24.00
 -14   1   9   33.00   22.40
  13  -1  -9  600.04   67.49
 -13  -1   9  661.23   70.09
 -13   1   9  583.84   67.09
  13   1  -9  651.73   68.69
 -12  -1   9  -10.20   10.40
  12  -1  -9  -26.20   11.80
  12   1  -9   18.60   15.40
 -12   1   9    1.60   10.80
  11  -1  -9 1283.47  108.09
 -11  -1   9 1179.08  112.19
  11  -1  -9 1297.97  113.09
 -11   1   9 1153.58  109.69
  11   1  -9 1261.47  112.99
  10  -1  -9    9.30    8.90
  10  -1  -9   -8.30   12.30
 -10  -1   9   -8.60    8.70
  10   1  -9    4.20   12.80
 -10   1   9    4.20   10.90
 -10   1   9    7.10    9.20
  -9  -1   9 1219.68  110.79
   9  -1  -9 1412.36  113.49
  -9   1   9 1188.08  101.89
  -9   1   9 1217.08  108.39
   9   1  -9 1273.37  111.59
   8  -1  -9   85.49   21.20
  -8  -1   9   75.59   19.40
   8   1  -9   59.09   18.20
  -8   1   9   53.69   12.20
  -8   1   9   47.10   15.20
  -7  -1   9  886.91   75.99
   7  -1  -9  811.02   75.99
   7   1  -9  685.03   73.89
  -7   1   9  787.92   67.89
  -7   1   9  858.51   72.79
  -6  -1   9  414.86   44.60
   6  -1  -9  424.36   45.00
   6   1  -9  384.46   44.30
  -6   1   9  419.46   39.10
  -6   1   9  427.66   42.10
  -5  -1   9 1144.39   92.69
  -5  -1   9  988.10   80.99
   5  -1  -9 1047.20   92.99
  -5   1   9 1044.70   85.99
   5   1  -9 1081.39   91.29
  -5   1   9  984.20   87.89
  -4  -1   9 1347.47  119.69
  -4  -1   9 1413.26  112.79
   4  -1  -9 1451.15  118.49
   4   1  -9 1468.55  119.49
  -4   1   9 1408.36  115.99
  -4   1   9 1445.06  117.39
  -3  -1   9 2245.78  174.18
  -3  -1   9 2398.16  181.58
   3  -1  -9 2104.39  177.08
   3  -1  -9 2211.88  177.48
  -3   1   9 2195.98  176.78
  -3   1   9 2102.99  176.78
   3   1  -9 2244.38  177.98
   3   1  -9 2201.88  180.88
   2  -1  -9 3244.38  253.07
  -2  -1   9 3123.49  251.67
   2  -1  -9 3164.28  252.47
  -2  -1   9 3272.87  256.97
  -2   1   9 3296.67  253.47
  -2   1   9 3234.48  253.37
   2   1  -9 3125.69  256.17
   1  -1  -9 1351.86  111.29
  -1  -1   9 1341.27  111.09
   1   1  -9 1321.37  108.69
  -1   1   9 1330.77  111.89
   1   1  -9 1304.67  114.69
   0  -1  -9 2523.55  196.48
   0  -1   9 2440.66  196.98
   0  -1  -9 2231.68  193.48
   0   1   9 2589.74  198.08
   0   1  -9 2402.56  198.98
   0   1  -9 2498.35  192.18
   1  -1   9  347.27   43.10
  -1  -1  -9  475.55   39.80
  -1  -1  -9  452.45   44.60
  -1   1  -9  375.36   44.60
  -1   1  -9  418.86   37.50
   1   1   9  406.96   45.10
  -2  -1  -9  774.52   64.69
  -2  -1  -9  853.91   72.69
   2  -1   9  730.53   72.49
   2   1   9  795.42   73.49
  -2   1  -9  726.13   62.49
  -2   1  -9  781.12   73.99
  -3  -1  -9    5.40    8.80
   3  -1   9    2.60   13.00
  -3  -1  -9   -6.00    5.90
   3   1   9    1.00   11.60
  -3   1  -9  -13.80    7.80
  -3   1  -9   -2.70    3.80
   4  -1   9  760.62   74.09
  -4  -1  -9  695.33   60.69
  -4  -1  -9  830.12   72.09
  -4   1  -9  711.43   72.09
   4   1   9  721.23   72.79
  -5  -1  -9    4.70   10.60
   5  -1   9    4.70   12.90
  -5   1  -9   -0.80   10.60
   5   1   9  -10.60   10.30
   6  -1   9  726.13   79.99
  -6  -1  -9  886.71   80.19
  -6   1  -9  768.02   79.29
   6   1   9  780.22   80.79
   7  -1   9   32.00   19.60
  -7  -1  -9   -7.70   12.70
   7   1   9   -6.30   13.60
  -7   1  -9   -5.30   13.70
  -8  -1  -9  462.15   53.59
   8  -1   9  389.46   54.49
   8   1   9  397.86   54.99
  -8   1  -9  379.86   52.39
  -9  -1  -9   14.50   16.70
   9  -1   9    6.20   19.90
   9   1   9   12.30   21.20
  -9   1  -9   12.00   17.60
  10  -1   9   47.70   29.90
 -10  -1  -9  181.38   38.20
 -10   1  -9  102.59   31.80
  10   1   9  137.89   38.10
  11  -1   9   32.60   25.80
 -11  -1  -9   22.30   24.40
  11   1   9   19.60   22.80
 -11   1  -9   13.50   20.60
 -12  -1  -9    3.60   24.00
  12  -1   9    1.70   22.50
 -12   1  -9   76.09   30.80
  12   1   9   42.60   28.70
  13  -1   9   18.90   26.50
 -13  -1  -9    6.90   25.90
 -13   1  -9   15.50   22.40
  13   1   9   41.10   36.90
 -18  -2   9    9.30   28.40
 -18   2   9   48.10   34.90
 -17  -2   9   10.50   25.50
 -17   2   9   32.60   32.20
  17   2  -9    7.90   21.00
 -16  -2   9   13.00   23.40
  16  -2  -9   25.60   25.40
 -16   2   9   27.60   25.70
  16   2  -9   34.30   23.40
  15  -2  -9   48.10   25.80
 -15  -2   9   28.90   22.30
  15   2  -9   13.30   19.20
 -15   2   9   28.10   22.90
  14  -2  -9    1.60   19.20
 -14  -2   9    5.40   16.00
  14   2  -9   -6.90   16.80
 -14   2   9    7.80   16.10
  13  -2  -9   59.89   25.70
 -13  -2   9   37.10   21.60
  13   2  -9   33.60   21.90
 -13   2   9   82.89   23.70
  12  -2  -9   27.30   20.90
 -12  -2   9   41.40   20.00
  12  -2  -9   35.10   17.20
 -12   2   9    6.50   14.60
  12   2  -9   30.00   18.70
  11  -2  -9   64.69   18.90
  11  -2  -9   36.20   22.30
 -11  -2   9   90.69   25.30
 -11   2   9   68.39   20.00
  11   2  -9   80.79   24.20
 -11   2   9   73.19   19.60
 -10  -2   9  124.29   27.10
  10  -2  -9  157.38   30.20
 -10   2   9   67.79   19.80
 -10   2   9  138.09   24.20
  10   2  -9  125.29   27.50
  -9  -2   9   42.30   16.10
   9  -2  -9   64.59   20.80
  -9   2   9   18.10   12.20
   9   2  -9   60.79   20.10
  -8  -2   9   15.90   13.10
   8  -2  -9   37.30   15.80
  -8   2   9   41.50   13.70
   8   2  -9   21.60   15.00
  -7  -2   9   35.30   15.70
   7  -2  -9   87.29   20.10
   7   2  -9   67.69   19.80
  -7   2   9   74.09   15.90
  -7   2   9   50.79   15.00
  -6  -2   9  148.69   14.70
   6  -2  -9  122.79   24.90
  -6  -2   9   83.09   23.10
   6   2  -9  112.89   23.80
  -6   2   9  156.48   20.30
  -6   2   9  167.08   22.60
  -5  -2   9   -1.40    5.50
  -5  -2   9    6.80   10.10
   5  -2  -9   10.20   11.80
  -5   2   9   11.60    8.40
  -5   2   9    0.70    8.90
   5   2  -9    0.40    9.20
   4  -2  -9  234.18   28.90
  -4  -2   9  209.18   29.30
  -4  -2   9  199.68   23.50
  -4   2   9  219.88   24.50
   4   2  -9  192.98   27.60
  -4   2   9  243.78   29.10
  -3  -2   9   94.39   22.10
  -3  -2   9  121.29   19.70
   3  -2  -9  114.49   22.10
  -3   2   9  110.69   16.40
   3   2  -9  114.79   21.20
  -3   2   9  122.09   21.90
   3   2  -9  121.59   24.50
  -2  -2   9   21.40    9.90
  -2  -2   9   -8.10    8.90
   2  -2  -9   12.20    8.40
   2  -2  -9   -2.30    8.70
   2   2  -9   -1.90    8.90
  -2   2   9    3.20    9.20
  -2   2   9   -1.80    6.60
   2   2  -9    6.10    8.50
   1  -2  -9   12.70    9.30
  -1  -2   9   24.50   12.20
  -1  -2   9   17.10   12.10
   1  -2  -9    4.00    9.70
   1   2  -9    3.60   12.40
  -1   2   9   18.10   12.70
   0  -2  -9  652.13   63.19
   0  -2  -9  578.04   56.69
   0  -2   9  661.93   61.39
   0   2  -9  650.43   63.99
   0   2  -9  624.74   56.89
   0   2   9  651.83   62.39
  -1  -2  -9   43.20   14.20
   1  -2   9   44.30   17.50
  -1   2  -9   27.60   10.20
   1   2   9   21.70   13.50
  -1   2  -9   25.20   14.90
  -2  -2  -9  473.05   44.30
   2  -2   9  497.85   42.30
   2  -2   9  382.96   50.59
  -2  -2  -9  397.66   45.70
  -2   2  -9  456.35   42.40
   2   2   9  511.75   51.89
  -2   2  -9  464.45   50.69
  -3  -2  -9  144.69   19.60
  -3  -2  -9   69.49   19.20
   3  -2   9   73.09   23.70
   3   2   9  142.89   29.00
  -3   2  -9  111.59   26.30
  -4  -2  -9  316.07   36.60
  -4  -2  -9  261.27   30.60
   4  -2   9  266.27   40.20
  -4   2  -9  302.27   40.10
   4   2   9  283.67   39.20
  -5  -2  -9  281.87   32.90
   5  -2   9  130.69   33.50
  -5  -2  -9  235.38   31.90
  -5   2  -9  209.58   38.20
   5   2   9  203.08   37.90
  -6  -2  -9  160.88   30.90
   6  -2   9  153.68   35.40
   6   2   9  194.78   39.00
  -6   2  -9  120.99   30.40
   7  -2   9   70.59   27.40
  -7  -2  -9   55.99   21.30
  -7   2  -9   60.29   22.80
   7   2   9  117.89   32.10
  -8  -2  -9   28.00   18.80
   8  -2   9   72.29   27.20
   8   2   9   34.00   24.00
  -8   2  -9    7.30   15.30
   9  -2   9   13.00   18.90
  -9  -2  -9   12.10   15.90
  -9   2  -9   11.30   17.50
   9   2   9   -3.50   21.40
  10  -2   9   31.30   23.30
 -10  -2  -9   -4.00   17.80
  10   2   9  -33.10   17.20
 -10   2  -9   -6.80   16.80
 -11  -2  -9   92.29   31.50
  11  -2   9   79.79   34.70
  11   2   9  105.09   38.10
 -11   2  -9   74.89   30.10
  12  -2   9   15.20   26.40
 -12  -2  -9   18.00   25.80
  12   2   9    2.00   25.60
 -12   2  -9   -5.60   22.80
  13  -2   9  -12.70   27.70
 -13  -2  -9   52.99   30.00
 -13   2  -9   68.69   32.90
  13   2   9   -7.00   30.80
 -17  -3   9   62.09   33.20
  17   3  -9   61.79   27.80
 -16  -3   9   -3.70   22.50
  16  -3  -9   25.90   27.20
  16   3  -9    5.70   24.80
 -16   3   9  -12.10   22.80
  15  -3  -9  482.25   68.79
 -15  -3   9  474.95   65.69
  15   3  -9  457.15   64.89
 -15   3   9  547.05   64.19
 -14  -3   9   56.39   26.80
  14  -3  -9   60.69   31.50
  14   3  -9   60.79   25.40
 -14   3   9   43.70   24.20
  13  -3  -9  294.57   49.10
 -13  -3   9  239.48   46.90
  13   3  -9  267.27   48.60
  12  -3  -9   10.70   19.10
 -12  -3   9   10.20   16.10
 -12   3   9   10.30   15.00
  12   3  -9  -11.70   12.80
 -11  -3   9  117.79   29.60
  11  -3  -9   82.99   26.40
 -11   3   9   99.89   23.90
 -11   3   9  109.59   26.30
  11   3  -9   66.49   24.50
  10  -3  -9   26.80   17.80
 -10  -3   9   12.50   14.20
 -10   3   9   23.60   15.40
  10   3  -9    2.70   13.50
 -10   3   9   14.90   12.40
  -9  -3   9  584.24   61.19
   9  -3  -9  501.05   58.59
  -9   3   9  610.94   55.89
   9   3  -9  580.14   61.79
  -9   3   9  502.45   56.19
  -8  -3   9  160.78   28.60
   8  -3  -9   35.90   18.00
   8   3  -9   74.39   22.90
  -8   3   9   85.69   21.80
  -8   3   9  101.99   19.40
  -7  -3   9 1267.77  115.79
   7  -3  -9 1253.37  115.29
   7   3  -9 1425.66  118.29
  -7   3   9 1244.78  113.19
  -7   3   9 1349.27  108.69
  -6  -3   9  282.77   37.10
   6  -3  -9  294.97   37.00
   6   3  -9  267.27   27.70
   6   3  -9  310.87   37.70
  -6   3   9  243.68   33.40
  -6   3   9  291.57   29.60
  -5  -3   9 1047.50   85.59
   5  -3  -9 1077.49   93.79
  -5  -3   9 1074.39   93.79
  -5   3   9 1036.80   84.29
  -5   3   9  992.60   90.69
   5   3  -9  993.90   92.69
   5   3  -9  937.81   83.99
  -4  -3   9  119.39   20.10
  -4  -3   9  100.99   23.40
   4  -3  -9   88.49   22.60
  -4   3   9  118.69   23.30
   4   3  -9  114.09   19.20
  -4   3   9  105.09   15.10
   4   3  -9   89.69   21.50
  -3  -3   9   52.09   18.10
   3  -3  -9   23.00   12.80
  -3  -3   9   33.70   12.40
   3   3  -9   40.30   12.60
  -3   3   9   45.40   16.80
  -3   3   9   35.80    9.30
   3   3  -9   27.30   15.10
   2  -3  -9  191.88   26.60
   2  -3  -9  108.19   16.40
  -2  -3   9  134.29   24.30
  -2  -3   9   66.09   21.70
  -2   3   9  117.09   23.90
   2   3  -9   93.39   21.60
  -2   3   9  124.59   16.20
   2   3  -9   87.49   24.50
   2   3  -9  133.89   23.80
   1  -3  -9   81.79   14.80
  -1  -3   9   72.39   20.00
   1  -3  -9   73.39   17.80
  -1  -3   9   82.39   23.40
   1   3  -9   54.19   16.50
  -1   3   9   37.50   16.20
   1   3  -9   95.29   24.70
   1   3  -9   72.29   19.00
   0  -3  -9  267.47   28.00
   0  -3  -9  199.78   30.60
   0  -3   9  218.48   32.20
   0  -3   9  284.57   31.70
   0   3  -9  275.27   37.00
   0   3   9  227.38   33.20
  -1  -3  -9   18.90   12.10
  -1  -3  -9   33.10   12.60
   1  -3   9   45.00   13.30
   1  -3   9    5.90   12.40
  -1   3  -9   19.70   16.60
   1   3   9   18.20   13.50
  -1   3  -9   14.10   11.00
  -2  -3  -9 1526.55  127.09
   2  -3   9 1480.05  125.79
   2  -3   9 1420.06  133.49
  -2   3  -9 1671.33  135.19
   2   3   9 1544.95  134.99
   3  -3   9   -6.70   11.50
  -3  -3  -9   -6.50    9.20
   3   3   9    4.20   12.80
  -3   3  -9   -2.60    9.60
  -4  -3  -9  826.32   72.49
   4  -3   9  788.72   81.69
  -4  -3  -9  789.52   72.89
  -4   3  -9  734.23   77.89
   4   3   9  722.53   78.09
  -5  -3  -9   14.40   11.00
   5  -3   9  -10.50   13.70
  -5  -3  -9   -6.80    9.70
   5   3   9   -6.80   11.40
  -5   3  -9   14.40   18.00
  -6  -3  -9  184.18   33.50
   6  -3   9  189.48   41.30
   6   3   9  152.98   35.90
  -6   3  -9  235.68   41.80
   7  -3   9  193.28   45.40
  -7  -3  -9  190.28   35.30
  -7   3  -9  133.39   35.60
   7   3   9  213.98   43.60
  -8  -3  -9    8.50   15.60
   8  -3   9  -24.40   16.40
   8   3   9    8.80   22.70
  -8   3  -9   44.70   21.10
  -9  -3  -9  262.17   40.60
   9  -3   9  298.17   56.99
   9   3   9  355.06   59.09
  -9   3  -9  224.18   46.70
 -10  -3  -9   41.40   22.60
  10  -3   9    3.40   27.90
  10   3   9   22.50   24.70
 -10   3  -9    4.20   21.40
 -11  -3  -9   84.79   30.00
  11  -3   9   19.50   30.00
  11   3   9   84.79   35.70
 -11   3  -9   66.39   29.00
 -12  -3  -9   22.00   23.60
  12  -3   9   27.40   32.90
  12   3   9    3.50   28.40
 -12   3  -9   26.50   24.70
 -16  -4   9   90.49   37.70
  16   4  -9   43.50   32.20
  15  -4  -9  -24.00   20.60
 -15  -4   9   63.19   29.40
  15   4  -9  -16.40   24.60
 -14  -4   9  143.89   38.10
  14  -4  -9   87.99   35.60
  14  -4  -9  110.39   33.50
  14   4  -9  128.79   39.00
  13  -4  -9  -13.60   18.30
  13  -4  -9   -4.90   16.80
 -13  -4   9   23.60   18.90
 -13   4   9   -5.70   17.40
  13   4  -9   -1.40   19.40
 -12  -4   9   71.39   27.80
  12  -4  -9   37.50   24.90
  12   4  -9   86.39   29.60
 -12   4   9  111.29   28.80
 -11  -4   9   10.50   15.90
  11  -4  -9  -22.20   13.80
 -11   4   9   -0.40   14.50
  11   4  -9  -10.10   14.40
 -10  -4   9   24.60   16.10
  10  -4  -9   25.30   20.10
 -10   4   9   23.20   16.50
  10   4  -9   39.80   20.30
   9  -4  -9    4.60   17.20
  -9  -4   9    2.70   12.60
   9   4  -9   39.40   20.60
  -9   4   9   -2.30   14.00
   8  -4  -9  112.99   27.40
  -8  -4   9   70.69   21.50
  -8   4   9   80.29   23.70
   8   4  -9  120.29   29.70
   7  -4  -9  134.09   30.20
  -7  -4   9  111.79   25.90
  -7   4   9  136.99   29.20
   7   4  -9  134.89   31.20
   6  -4  -9  162.18   33.10
  -6  -4   9  163.08   30.90
  -6   4   9  177.18   32.30
   6   4  -9  191.88   36.90
   5  -4  -9   -5.20    9.20
  -5  -4   9   -1.50   11.50
   5   4  -9  -12.40   10.40
  -5   4   9   -1.50   11.80
   5   4  -9   14.70   11.00
  -4  -4   9  119.69   26.70
   4  -4  -9  157.98   30.30
   4   4  -9   69.79   19.40
  -4   4   9  214.18   33.90
   4   4  -9  130.49   28.40
  -3  -4   9    4.60    9.80
  -3  -4   9   15.30   11.20
  -3  -4   9   21.90   14.10
   3  -4  -9   -1.30   12.50
   3   4  -9    3.70   11.30
  -3   4   9   -4.40   11.90
   3   4  -9   -7.60   10.10
   2  -4  -9  229.88   34.60
  -2  -4   9  281.87   37.10
  -2  -4   9  264.37   34.70
  -2  -4   9  260.47   35.20
   2   4  -9  261.47   36.50
  -2   4   9  271.07   36.60
  -1  -4   9   -1.90   11.50
  -1  -4   9    7.00   11.40
  -1  -4   9   -1.50   11.70
   1  -4  -9   -5.80   10.00
  -1   4   9   10.00   12.40
   1   4  -9   -8.60   11.40
   1   4  -9    6.60   13.70
   1   4  -9   13.20   15.20
   0  -4  -9  485.75   49.70
   0  -4   9  483.75   51.79
   0  -4   9  403.86   47.80
   0  -4   9  466.55   51.39
   0   4   9  416.46   50.59
   0   4  -9  405.96   50.29
   0   4  -9  406.06   48.90
   0   4  -9  456.65   50.29
   1  -4   9   56.39   21.40
   1  -4   9   33.70   14.80
   1  -4   9   17.50   15.50
  -1  -4  -9   25.20   13.90
  -1   4  -9   36.60   19.10
   1   4   9   65.69   20.20
  -1   4  -9   70.89   23.00
  -2  -4  -9   92.39   23.10
   2  -4   9   71.49   19.80
   2  -4   9  125.09   30.50
  -2   4  -9  108.99   27.30
  -2   4  -9  186.78   34.90
   2   4   9  157.68   33.50
  -3  -4  -9   92.99   23.40
   3  -4   9  119.39   32.10
   3   4   9  111.49   28.50
  -3   4  -9  119.99   28.80
   4  -4   9   52.19   24.00
  -4  -4  -9   24.20   13.60
  -4   4  -9   59.79   23.60
   4   4   9   19.50   17.30
   5  -4   9    4.50   23.50
   5   4   9    1.50   16.20
  -5   4  -9    9.40   16.70
   6  -4   9  178.88   42.70
  -6   4  -9  164.88   37.50
   6   4   9  281.57   50.89
   7  -4   9  -24.40   19.40
   7   4   9    9.70   22.30
  -7   4  -9   -7.00   18.30
   8  -4   9   17.40   23.70
  -8   4  -9   21.10   22.40
   8   4   9    3.20   21.70
   9  -4   9  432.96   70.69
   9   4   9  308.87   59.39
  -9   4  -9  191.08   46.10
  10  -4   9  102.39   40.20
 -10   4  -9   97.59   34.10
  10   4   9   59.09   31.40
  11  -4   9   45.20   38.60
  11   4   9   39.40   30.80
 -11   4  -9  125.59   38.20
  14  -5  -9   28.40   26.00
  14  -5  -9   -2.10   26.80
 -14  -5   9    7.60   21.60
 -14   5   9   -4.40   25.60
  14   5  -9   34.80   28.30
  13  -5  -9   44.50   29.70
 -13  -5   9   59.59   30.10
 -13   5   9   53.29   26.90
  13   5  -9  118.79   38.10
  12  -5  -9   18.30   21.80
 -12  -5   9   31.70   24.00
 -12   5   9   67.79   30.80
  12   5  -9   25.00   27.10
 -11  -5   9  159.38   36.20
  11  -5  -9  135.19   34.00
  11   5  -9  103.39   34.20
 -11   5   9  119.59   34.90
 -10  -5   9   10.90   17.40
  10  -5  -9   14.20   19.50
  10   5  -9   18.50   20.60
 -10   5   9   45.80   21.60
   9  -5  -9  104.89   31.60
  -9  -5   9   38.00   21.20
   9   5  -9   66.29   25.60
  -9   5   9   81.09   27.00
   8  -5  -9    4.40   17.30
  -8  -5   9    9.00   17.20
  -8  -5   9   38.10   19.90
   8   5  -9   37.70   22.50
  -8   5   9   41.20   19.70
   7  -5  -9   16.50   17.50
  -7  -5   9   -7.10   16.30
  -7  -5   9   10.20   14.30
  -7   5   9   -2.10   14.50
   7   5  -9   21.70   19.20
   6  -5  -9  -12.50    9.40
  -6  -5   9   16.80   16.90
  -6  -5   9  -16.10    9.60
   6   5  -9    3.10   15.00
  -6   5   9  -14.20   12.80
  -5  -5   9    2.90   11.70
   5  -5  -9   23.20   17.20
  -5  -5   9   17.00   17.80
   5   5  -9   -2.90   17.40
  -5   5   9   -1.20   14.30
  -4  -5   9   16.00   14.00
  -4  -5   9   26.50   18.50
   4  -5  -9    6.00   16.80
   4   5  -9   11.30   16.30
   4   5  -9   12.50   14.30
  -4   5   9   57.29   22.60
   3  -5  -9   -2.30   13.00
  -3  -5   9   13.30   14.10
  -3  -5   9    2.90   13.00
  -3   5   9   10.60   15.10
   3   5  -9   -1.20   14.00
   2  -5  -9  359.76   44.20
  -2  -5   9  318.27   42.40
  -2  -5   9  267.07   38.90
  -2  -5   9  272.27   41.70
   2   5  -9  274.17   42.60
  -2   5   9  295.57   42.10
   2   5  -9  343.37   42.60
  -1  -5   9   10.90   12.80
   1  -5  -9   -9.80   10.90
  -1  -5   9   -9.60   13.10
  -1  -5   9   42.50   18.50
   1   5  -9   22.70   16.10
   1   5  -9    7.30   15.10
  -1   5   9   29.30   18.40
   0  -5   9   93.59   27.10
   0  -5   9   43.40   19.10
   0  -5  -9   63.19   23.60
   0  -5   9   90.09   23.90
   0   5   9   63.79   23.40
   0   5  -9   87.59   25.70
   1  -5   9   13.40   13.30
  -1  -5  -9   -2.30   12.20
   1  -5   9   14.90   13.90
   1  -5   9   16.20   16.50
  -1   5  -9   10.20   16.40
   1   5   9   18.80   15.40
   2  -5   9   12.20   15.10
   2  -5   9   16.30   15.20
   2  -5   9   -1.40   16.30
  -2  -5  -9   11.60   14.60
   2   5   9   12.00   15.30
  -2   5  -9   18.10   18.00
   3  -5   9  129.59   37.00
  -3  -5  -9  121.59   28.20
   3   5   9  140.19   35.40
  -3   5  -9  107.19   37.20
  -3   5  -9  167.18   35.40
  -4  -5  -9   -1.60   11.90
   4  -5   9   16.50   20.00
  -4   5  -9   -2.80   16.30
   4   5   9    8.20   18.10
  -4   5  -9   33.50   22.20
   5  -5   9  186.98   46.00
  -5  -5  -9  242.58   34.20
  -5   5  -9  157.18   38.30
   5   5   9  247.48   47.30
  -6  -5  -9   67.99   23.00
   6  -5   9   28.80   28.20
   6   5   9   63.09   27.70
  -6   5  -9   64.79   26.60
   7  -5   9  362.06   68.89
   7   5   9  273.27   53.79
  -7   5  -9  349.57   56.39
   8  -5   9   -9.30   25.40
   8   5   9   28.90   25.10
  -8   5  -9   21.50   24.00
   9  -5   9  122.49   45.10
   9   5   9  240.78   53.99
  -9   5  -9  138.79   40.00
  12  -6  -9  106.09   37.60
 -12  -6   9   81.19   34.80
 -12   6   9   51.59   34.70
  12   6  -9   58.19   32.60
  11  -6  -9   -5.40   21.40
 -11  -6   9    2.10   25.70
  11   6  -9  -14.20   25.30
 -11   6   9    5.30   21.30
 -10  -6   9   20.40   26.90
  10  -6  -9   88.89   31.40
 -10   6   9   20.10   23.20
  10   6  -9   44.90   27.20
  -9  -6   9   14.30   22.20
   9  -6  -9   -6.10   21.00
   9   6  -9  -12.30   16.80
  -9   6   9  -14.30   15.90
  -8  -6   9  -16.50   17.60
   8  -6  -9   34.70   23.90
   8   6  -9   31.90   23.60
  -8   6   9    3.90   20.40
  -7  -6   9   11.20   19.20
   7  -6  -9   56.99   24.80
  -7   6   9    8.50   19.60
   7   6  -9   10.20   22.30
  -6  -6   9   12.30   19.80
   6  -6  -9  -13.70   12.90
  -6   6   9   17.10   19.70
   6   6  -9   11.70   19.60
  -5  -6   9   -6.90   15.60
   5  -6  -9    1.50   14.90
  -5   6   9   -6.00   17.90
   5   6  -9    2.60   20.00
   4  -6  -9   81.59   26.30
  -4  -6   9   66.99   27.50
   4   6  -9   51.29   25.90
  -4   6   9   40.00   22.40
   3  -6  -9   -3.80   14.30
  -3  -6   9   -2.20   14.70
  -3   6   9   -6.30   15.40
   3   6  -9   10.10   18.70
   3   6  -9    5.60   17.80
  -2  -6   9   23.90   18.90
  -2  -6   9   -1.10   13.40
   2  -6  -9    5.60   15.70
   2   6  -9    7.40   19.10
  -2   6   9   36.90   20.20
  -1  -6   9    6.90   16.10
  -1  -6   9   10.70   21.00
   1  -6  -9   44.40   20.10
  -1   6   9   35.20   20.60
   1   6  -9   55.39   24.90
   0  -6   9   14.10   21.90
   0  -6   9   20.50   15.70
   0  -6  -9   45.30   21.10
   0   6   9    3.80   17.40
   0   6  -9   14.40   19.80
   1  -6   9   15.40   21.40
   1  -6   9  -14.60   14.80
  -1  -6  -9   -0.50   14.00
  -1   6  -9   -2.90   19.90
   1   6   9   31.90   21.80
  -2  -6  -9   48.40   22.50
   2  -6   9   36.40   24.50
  -2   6  -9   13.30   24.50
   2   6   9   42.00   22.70
  -3  -6  -9  -16.10   11.50
   3  -6   9   -6.90   20.10
   3   6   9  -26.00   18.70
  -3   6  -9   16.50   22.10
   4  -6   9   13.90   24.30
  -4  -6  -9    3.40   15.90
  -4   6  -9   44.20   27.00
   4   6   9   19.90   24.40
   5  -6   9   40.40   32.70
  -5  -6  -9    9.60   16.50
   5   6   9   -3.40   17.00
  -5   6  -9   22.90   30.00
  -6  -6  -9   11.50   18.80
   6  -6   9  -20.10   25.90
   6   6   9    8.80   27.50
   7  -6   9  111.99   47.70
   7   6   9   25.20   31.50
  -8  -7   9   15.60   28.90
   8  -7  -9   23.40   26.50
  -8   7   9  -23.00   20.80
   8   7  -9   18.70   25.70
  -7  -7   9   43.80   29.30
   7  -7  -9   14.10   23.60
   7   7  -9   26.70   26.20
  -7   7   9   20.60   24.80
  -6  -7   9   53.59   31.00
   6  -7  -9   63.49   28.50
   6   7  -9  103.59   37.50
  -6   7   9   24.20   25.00
  -5  -7   9   38.10   25.80
   5  -7  -9   24.70   22.80
  -5   7   9   34.40   24.70
  -4  -7   9   39.30   27.10
   4  -7  -9  114.69   33.00
  -4   7   9   49.70   27.30
  -3  -7   9    8.60   20.10
   3  -7  -9  -10.70   18.80
  -3   7   9   12.30   22.00
   2  -7  -9   17.50   24.20
  -2  -7   9   -2.70   18.00
   2   7  -9    6.70   20.50
  -2   7   9    6.20   21.10
   1  -7  -9   20.00   20.60
  -1  -7   9   45.70   30.40
  -1  -7   9   41.50   25.20
   1   7  -9   36.30   25.20
  -1   7   9    6.30   22.80
   0  -7  -9   36.60   20.00
   0  -7   9   18.90   24.70
   0  -7   9   66.59   32.10
   0   7   9   23.60   26.40
   0   7  -9   26.90   25.60
   1  -7   9   39.10   26.00
   1  -7   9   27.20   26.10
  -1  -7  -9   27.90   20.10
  -1   7  -9   35.10   28.20
   1   7   9   48.10   27.60
  -2  -7  -9   -3.00   17.00
   2  -7   9   17.80   29.60
  -2   7  -9   31.50   27.00
   2   7   9  -10.00   20.10
  -3  -7  -9   64.49   27.70
   3  -7   9   38.20   29.80
   3   7   9   50.99   30.80
  -3   7  -9  107.99   37.40
 -18   0  10   20.60   27.60
  18   0 -10   24.00   25.90
  17   0 -10   16.30   24.20
 -17   0  10   30.40   26.80
 -16   0  10  333.37   60.19
  16   0 -10  370.36   52.19
 -15   0  10   77.49   27.60
  15   0 -10   56.99   24.00
 -14   0  10 1419.16  130.69
  14   0 -10 1373.16  127.99
 -13   0  10    8.30   14.50
  13   0 -10   31.70   18.30
 -12   0  10 2271.47  196.28
  12   0 -10 2365.76  196.48
  11   0 -10    6.40   13.60
 -11   0  10    5.30   11.30
  10   0 -10  654.93   63.39
 -10   0  10  504.75   58.49
   9   0 -10  180.68   33.80
  -9   0  10  243.28   31.80
  -8   0  10  101.59   22.40
   8   0 -10  146.19   28.30
  -7   0  10  454.25   45.80
  -7   0  10  410.76   35.70
   7   0 -10  418.66   47.10
   6   0 -10  897.91   84.19
  -6   0  10  932.11   74.99
  -6   0  10  941.81   83.29
  -5   0  10  637.34   53.49
   5   0 -10  595.84   61.29
  -5   0  10  650.73   60.49
  -4   0  10 1174.08   94.89
  -4   0  10 1109.69   99.39
   4   0 -10 1201.68  101.79
  -3   0  10 2207.98  173.38
   3   0 -10 2255.47  176.38
  -3   0  10 2094.29  176.88
   3   0 -10 2137.19  177.58
  -2   0  10  519.65   46.90
  -2   0  10  441.26   48.30
   2   0 -10  499.45   49.30
   1   0 -10 1165.98  105.19
  -1   0  10 1245.08  103.69
   1   0 -10 1240.48  102.19
   0   0 -10    1.80    7.70
   0   0 -10    5.00   10.30
   0   0  10    6.70   10.20
   1   0  10  492.95   50.09
  -1   0 -10  447.96   48.90
  -1   0 -10  458.95   41.60
  -2   0 -10  -13.00   11.00
   2   0  10   -1.90   10.80
  -2   0 -10    0.60    5.70
  -3   0 -10   51.29    9.10
  -3   0 -10   45.00   16.90
   3   0  10   77.79   21.30
  -4   0 -10    2.90   11.40
   4   0  10    8.40   14.00
  -5   0 -10  120.99   27.60
   5   0  10  116.79   29.10
   6   0  10    4.10   13.60
  -6   0 -10   31.10   17.20
  -7   0 -10  -11.70    9.70
   7   0  10    4.80   17.00
  -8   0 -10  290.17   44.50
   8   0  10  242.98   47.80
  -9   0 -10  154.38   37.10
   9   0  10  241.68   48.70
  10   0  10  103.39   35.80
 -10   0 -10   79.69   31.30
 -11   0 -10   46.00   26.70
  11   0  10   14.80   24.10
  12   0  10   12.90   27.50
 -12   0 -10    7.90   25.00
  13   0  10   29.80   28.40
 -13   0 -10   11.40   28.90
 -18  -1  10  162.48   48.40
 -18   1  10  195.68   48.20
  18   1 -10  129.29   38.10
  17  -1 -10   23.40   24.40
 -17  -1  10   15.30   25.30
  17   1 -10   16.60   22.60
 -17   1  10   30.40   26.00
  16  -1 -10   19.50   20.40
 -16  -1  10  -15.00   15.80
 -16   1  10   -9.10   16.80
  16   1 -10   25.30   22.80
 -15  -1  10    3.40   16.50
  15  -1 -10    4.20   16.10
  15   1 -10    3.90   17.20
 -15   1  10   -9.10   15.40
 -14  -1  10  369.36   52.89
  14  -1 -10  413.46   53.29
 -14   1  10  415.66   53.99
  14   1 -10  393.96   52.49
 -13  -1  10   61.39   23.10
  13  -1 -10  107.19   28.60
 -13   1  10  171.08   33.40
  13   1 -10   97.69   28.50
 -12  -1  10    5.90   14.90
  12  -1 -10   45.10   21.40
 -12   1  10   47.20   18.70
  12   1 -10   40.20   19.90
  11  -1 -10    8.60   15.80
 -11  -1  10   20.00   13.70
  11   1 -10   27.90   16.90
 -11   1  10   41.20   18.50
  10  -1 -10   16.10   17.50
 -10  -1  10   19.70   13.30
  10  -1 -10   18.60   10.00
  10   1 -10    1.90   12.00
 -10   1  10    4.80   10.20
  -9  -1  10  208.08   30.40
   9  -1 -10  181.48   33.60
  -9   1  10  162.98   29.40
  -9   1  10  199.88   22.60
   9   1 -10  151.98   30.90
   8  -1 -10  596.54   61.69
  -8  -1  10  499.05   58.89
  -8   1  10  648.24   53.19
   8   1 -10  618.24   61.69
  -8   1  10  593.04   58.49
  -7  -1  10   93.99   23.20
   7  -1 -10  175.28   28.50
  -7   1  10  117.39   17.00
  -7   1  10  118.79   22.40
   7   1 -10  135.79   26.80
   6  -1 -10   -4.50   10.70
  -6  -1  10    1.50    9.80
  -6   1  10   22.50    9.00
   6   1 -10  -12.20    9.20
  -6   1  10   16.50   10.30
  -5  -1  10  110.39   14.00
   5  -1 -10  153.78   25.70
  -5  -1  10   95.59   22.10
  -5   1  10  140.19   20.40
  -5   1  10  128.79   18.10
   5   1 -10  166.98   24.20
  -4  -1  10   36.80    9.60
   4  -1 -10   37.30   15.60
  -4  -1  10    8.80   10.60
  -4   1  10   35.60   11.80
   4   1 -10   35.70   13.60
  -4   1  10   26.50   10.50
  -3  -1  10    3.50    9.70
   3  -1 -10   33.70   22.70
   3  -1 -10    8.10    9.90
  -3  -1  10    4.60    7.20
  -3   1  10   -6.70    8.10
   3   1 -10   31.10   12.40
  -3   1  10   11.20    9.10
   3   1 -10   18.40   12.80
   2  -1 -10  144.59   25.70
  -2  -1  10  118.29   24.20
   2  -1 -10  115.49   21.30
  -2  -1  10  124.09   21.10
  -2   1  10  161.88   24.80
   2   1 -10  109.49   23.90
  -2   1  10  154.38   21.00
  -1  -1  10  156.18   22.90
   1  -1 -10  154.18   23.60
   1   1 -10  143.59   20.30
   1   1 -10   93.79   23.60
  -1   1  10  171.98   24.70
   0  -1 -10    0.80    8.60
   0  -1  10   29.90   13.70
   0  -1 -10   21.50    9.90
   0   1  10    6.60    9.70
   0   1 -10    8.00   10.80
   0   1 -10   26.40    9.10
   1  -1  10   -5.80    8.70
  -1  -1 -10    3.80    9.20
  -1  -1 -10   -1.00   10.40
   1   1  10    5.60   11.10
  -1   1 -10    0.70    6.10
  -1   1 -10    6.40   12.40
  -2  -1 -10   -0.90    9.70
   2  -1  10   11.90   12.90
  -2  -1 -10   -0.70    6.50
  -2   1 -10    0.10   11.00
  -2   1 -10    5.50    5.50
   2   1  10    6.30   12.60
   3  -1  10  593.64   64.89
  -3  -1 -10  709.83   64.89
  -3  -1 -10  638.64   54.89
  -3   1 -10  666.73   66.79
   3   1  10  591.94   65.09
   4  -1  10    7.00   12.90
  -4  -1 -10   -2.20    9.30
   4   1  10   17.70   14.40
  -4   1 -10   -3.40    9.50
   5  -1  10  321.77   41.70
  -5  -1 -10  236.78   34.70
   5   1  10  231.48   41.40
  -5   1 -10  264.07   38.00
  -6  -1 -10   -1.70   11.40
   6  -1  10   22.10   19.00
   6   1  10   18.20   16.50
  -6   1 -10    9.20   13.60
   7  -1  10   24.10   21.60
  -7  -1 -10   11.50   14.40
   7   1  10   36.10   20.60
  -7   1 -10   36.60   20.80
   8  -1  10   15.40   21.10
  -8  -1 -10    5.50   13.90
  -8   1 -10    8.50   15.00
   8   1  10  -38.00   13.40
  -9  -1 -10   56.99   24.20
   9  -1  10   77.99   29.20
   9   1  10   47.40   25.30
  -9   1 -10   98.69   29.10
  10  -1  10   11.20   22.50
 -10  -1 -10    4.80   18.10
  10   1  10    9.10   22.10
 -10   1 -10   22.90   21.40
  11  -1  10   88.89   34.00
 -11  -1 -10   37.90   26.00
 -11   1 -10   11.00   24.00
  11   1  10    0.40   22.00
 -12  -1 -10    4.80   22.80
  12  -1  10   26.30   26.10
  12   1  10   31.30   30.10
 -12   1 -10   63.69   32.70
  13  -1  10   30.10   30.20
 -13  -1 -10  105.99   39.00
  13   1  10   84.49   37.00
 -13   1 -10   18.30   27.50
 -18  -2  10  237.38   55.69
 -18   2  10  352.66   63.69
  18   2 -10  239.98   49.90
 -17  -2  10   42.30   30.60
  17  -2 -10  145.19   42.00
 -17   2  10  117.49   39.60
  17   2 -10   96.69   32.00
 -16  -2  10  273.17   53.39
  16  -2 -10  253.07   50.89
  16   2 -10  200.38   43.90
 -16   2  10  285.57   51.89
  15  -2 -10  -12.00   20.90
 -15  -2  10    5.30   20.40
 -15   2  10   -6.60   19.40
  15   2 -10   11.60   20.90
 -14  -2  10  130.69   33.90
  14  -2 -10   95.09   32.30
 -14   2  10  173.28   37.70
  14   2 -10  239.58   43.20
 -13  -2  10    2.00   15.20
  13  -2 -10  -14.00   16.40
  13   2 -10    5.70   15.50
 -13   2  10   15.20   18.00
 -12  -2  10  229.48   42.00
  12  -2 -10  246.98   44.00
  12   2 -10  276.97   40.60
 -12   2  10  202.88   37.30
 -11  -2  10    9.20   12.70
  11  -2 -10   72.69   25.10
 -11   2  10   14.40   15.30
  11   2 -10   21.40   17.00
 -10  -2  10  892.51   99.39
  10  -2 -10 1055.19  100.79
 -10   2  10 1145.79   95.09
  10   2 -10 1147.19  102.99
 -10   2  10 1180.58   98.29
   9  -2 -10  227.58   39.00
  -9  -2  10  249.28   35.90
   9   2 -10  231.98   39.30
  -9   2  10  214.68   28.80
   8  -2 -10 1457.85  121.69
  -8  -2  10 1395.16  123.19
   8   2 -10 1345.07  122.39
  -8   2  10 1359.66  116.39
  -7  -2  10  307.37   41.70
   7  -2 -10  384.66   44.20
  -7   2  10  382.76   38.60
   7   2 -10  353.26   43.00
  -7   2  10  384.46   38.70
   6  -2 -10  466.35   43.80
  -6  -2  10  254.97   39.00
   6   2 -10  401.86   42.80
  -6   2  10  376.06   38.50
  -6   2  10  333.17   36.70
  -5  -2  10  905.21   74.99
  -5  -2  10  828.42   83.29
   5  -2 -10  978.90   83.09
  -5   2  10  925.91   80.49
  -5   2  10  897.71   78.19
   5   2 -10  925.31   82.89
  -4  -2  10   50.19   17.60
  -4  -2  10   46.30   12.40
   4  -2 -10   33.50   16.20
  -4   2  10   41.00   14.60
   4   2 -10   56.99   16.80
  -4   2  10   80.69   15.50
   3  -2 -10  266.97   33.20
  -3  -2  10  224.48   28.30
   3  -2 -10  293.37   29.70
  -3  -2  10  300.77   35.80
   3   2 -10  175.18   34.50
   3   2 -10  315.87   33.20
  -3   2  10  240.98   31.10
  -3   2  10  240.78   28.00
   2  -2 -10   -7.00   12.70
   2  -2 -10    7.70    8.10
  -2  -2  10   19.30   13.60
  -2  -2  10   -0.70    9.90
   2   2 -10   17.30    9.70
  -2   2  10   18.50   10.90
  -2   2  10    5.20    8.50
   2   2 -10   27.20   14.80
   1  -2 -10  197.28   24.00
   1  -2 -10  166.68   24.20
  -1  -2  10  161.58   27.40
  -1  -2  10  139.39   28.40
   1   2 -10  201.38   32.90
   1   2 -10  196.48   23.90
  -1   2  10  119.19   26.10
   0  -2 -10    0.40    8.60
   0  -2  10    1.70   13.20
   0   2 -10    4.00   12.10
   0   2 -10    1.80    7.40
   0   2  10    6.90   11.40
  -1  -2 -10  377.46   38.30
  -1  -2 -10  438.06   41.90
   1  -2  10  359.56   44.40
  -1   2 -10  344.67   36.20
   1   2  10  320.87   41.70
  -1   2 -10  346.07   43.30
   2  -2  10   -0.10    6.70
  -2  -2 -10    1.80    8.50
  -2  -2 -10    4.30   10.30
   2  -2  10   19.20   14.10
  -2   2 -10   -1.70    9.50
  -2   2 -10   -4.10    6.70
   2   2  10    4.40   11.40
  -3  -2 -10  836.82   79.39
   3  -2  10  981.00   86.99
  -3  -2 -10  832.72   75.09
   3   2  10  956.50   86.19
  -3   2 -10  801.62   83.49
   4  -2  10   64.19   23.90
  -4  -2 -10   56.09   14.00
  -4  -2 -10   43.60   17.10
  -4   2 -10   58.29   22.40
   4   2  10   65.99   24.50
  -5  -2 -10  247.98   34.30
   5  -2  10  254.67   45.80
   5   2  10  256.77   43.70
  -5   2 -10  234.08   42.70
  -6  -2 -10  374.96   42.80
   6  -2  10  232.78   46.40
   6   2  10  310.57   45.00
  -6   2 -10  247.88   45.30
  -7  -2 -10  110.29   27.90
   7  -2  10  179.08   38.30
  -7   2 -10   90.09   27.90
   7   2  10  105.29   31.20
  -8  -2 -10   21.50   16.30
   8  -2  10   -0.60   17.40
  -8   2 -10   -4.00   16.60
   8   2  10   -6.20   18.10
  -9  -2 -10    7.60   18.40
   9  -2  10   24.20   24.60
   9   2  10    0.50   21.60
  -9   2 -10    1.30   16.30
  10  -2  10   -7.30   18.90
 -10  -2 -10  -17.20   16.10
 -10   2 -10   12.50   17.70
  10   2  10   18.60   25.90
  11  -2  10    2.60   23.90
 -11  -2 -10  -12.70   18.80
 -11   2 -10  -24.40   17.10
  11   2  10   -6.80   24.80
  12  -2  10   34.50   33.50
 -12  -2 -10   56.59   31.70
  12   2  10    6.10   29.50
 -12   2 -10   23.60   25.80
 -17  -3  10   97.59   39.30
  17   3 -10   36.80   28.30
  16  -3 -10  -41.30   24.60
 -16  -3  10   10.10   21.20
  16   3 -10   40.60   28.10
 -15  -3  10   72.79   30.00
  15  -3 -10  103.79   35.80
  15   3 -10   70.89   28.40
 -15   3  10   46.50   27.90
  14  -3 -10   71.69   29.90
 -14  -3  10  115.19   32.20
  14   3 -10  115.29   32.80
 -14   3  10   86.29   26.90
 -13  -3  10   15.60   17.70
  13  -3 -10  -10.50   20.50
  13   3 -10    0.60   17.60
  12  -3 -10  120.49   31.90
 -12  -3  10   75.59   27.20
 -12   3  10   63.09   20.90
  12   3 -10   43.40   24.20
  11  -3 -10   68.49   28.40
 -11  -3  10   54.29   20.50
  11   3 -10   23.90   18.60
 -11   3  10   31.40   17.40
 -11   3  10   11.00   13.70
  10  -3 -10   -1.00   13.50
 -10  -3  10    7.50   14.40
  10   3 -10   -3.40   13.30
 -10   3  10   41.90   17.00
 -10   3  10   14.10   13.40
  -9  -3  10   94.89   25.60
   9  -3 -10  117.29   27.80
   9   3 -10   99.59   25.70
  -9   3  10   89.69   21.70
  -9   3  10  113.89   21.70
  -8  -3  10   -0.10   11.20
   8  -3 -10   -1.90   10.20
   8   3 -10   -8.00    9.60
  -8   3  10   15.50   13.80
  -8   3  10    5.60    9.30
  -7  -3  10  623.24   64.59
   7  -3 -10  659.53   65.49
   7   3 -10  596.54   64.39
  -7   3  10  643.34   57.09
  -7   3  10  582.84   60.89
  -6  -3  10    3.90   12.10
   6  -3 -10   20.30   13.80
   6   3 -10   11.70   12.90
  -6   3  10   -0.90   10.00
  -6   3  10    8.40    7.70
  -5  -3  10  347.57   37.70
  -5  -3  10  282.87   39.10
   5  -3 -10  389.36   42.80
  -5   3  10  363.66   34.10
   5   3 -10  336.47   33.60
   5   3 -10  283.07   39.20
  -5   3  10  328.37   38.70
   4  -3 -10  -10.00    8.30
  -4  -3  10  -11.20    7.20
  -4  -3  10    1.90   10.40
   4   3 -10   -7.30    7.90
  -4   3  10   14.40    7.40
   4   3 -10   -3.70   11.20
  -4   3  10    2.30   10.40
  -3  -3  10  706.03   71.89
  -3  -3  10  832.12   68.69
   3  -3 -10  693.53   70.59
   3   3 -10  740.43   70.59
  -3   3  10  730.93   63.29
   3   3 -10  781.52   66.99
  -3   3  10  673.63   69.69
  -2  -3  10  219.78   31.80
   2  -3 -10  313.37   36.90
   2  -3 -10  243.28   29.10
  -2  -3  10  317.67   38.40
  -2   3  10  374.86   39.20
   2   3 -10  301.57   35.60
  -2   3  10  272.37   28.80
   2   3 -10  253.17   37.10
   1  -3 -10  552.74   53.19
  -1  -3  10  496.95   55.19
   1  -3 -10  487.25   47.10
  -1  -3  10  578.44   54.29
   1   3 -10  462.65   54.49
  -1   3  10  440.36   52.69
   0  -3  10   30.10   12.40
   0  -3  10   37.90   18.20
   0  -3 -10   18.70   12.30
   0  -3 -10   17.70    9.90
   0   3 -10   26.20   13.50
   0   3 -10    5.70   11.00
   0   3  10   17.70   12.40
   1  -3  10  688.93   68.39
   1  -3  10  677.93   61.39
  -1  -3 -10  617.34   62.29
  -1  -3 -10  674.13   61.49
  -1   3 -10  575.24   66.59
  -1   3 -10  693.33   62.09
   1   3  10  606.84   66.89
  -2  -3 -10   -4.50    9.40
   2  -3  10   -4.00   12.00
  -2   3 -10    5.00   13.80
   2   3  10  -19.20    8.90
  -2   3 -10   23.00   11.40
   3  -3  10  289.57   44.60
  -3  -3 -10  356.36   39.00
  -3  -3 -10  305.77   38.10
   3   3  10  333.17   45.00
  -3   3 -10  375.56   45.20
   4  -3  10   19.20   17.80
  -4  -3 -10   23.10   14.20
  -4  -3 -10   17.70   12.60
   4   3  10   33.90   18.50
  -4   3 -10   37.60   18.90
   5  -3  10   -4.30   19.00
  -5  -3 -10    8.10   12.80
  -5   3 -10   17.00   17.40
   5   3  10   23.40   18.50
  -6  -3 -10    7.70   12.90
   6  -3  10    7.60   20.80
  -6   3 -10   26.30   18.70
   6   3  10    7.60   18.50
  -7  -3 -10   95.39   25.70
   7  -3  10   75.39   31.50
  -7   3 -10  102.19   31.00
   7   3  10   93.79   32.20
   8  -3  10   48.80   30.40
  -8  -3 -10   62.09   23.10
   8   3  10   57.29   28.20
  -8   3 -10   31.80   22.10
  -9  -3 -10  112.69   31.30
   9  -3  10  134.59   38.10
  -9   3 -10  118.89   35.20
   9   3  10  144.59   40.30
  10  -3  10   22.90   27.30
 -10  -3 -10   66.89   28.10
  10   3  10   27.00   30.70
 -10   3 -10   30.00   23.60
  11  -3  10   14.60   27.90
 -11  -3 -10   19.50   22.40
  11   3  10   43.30   28.30
 -11   3 -10   31.70   27.10
 -16  -4  10  151.48   44.40
  16  -4 -10  173.78   47.70
  16   4 -10   58.99   31.60
 -15  -4  10   -8.30   19.90
  15  -4 -10  -31.70   19.90
  15   4 -10  -25.80   18.50
  14  -4 -10  152.38   41.70
 -14  -4  10  151.28   39.40
  14   4 -10   96.59   35.70
 -13  -4  10   10.70   19.60
  13  -4 -10    2.80   18.00
  13   4 -10    2.70   20.40
 -12  -4  10    4.60   18.10
  12  -4 -10   28.40   23.30
  12   4 -10   21.90   20.60
 -12   4  10   38.20   22.70
  11  -4 -10  107.69   30.30
 -11  -4  10   89.79   27.10
 -11   4  10  124.29   29.40
  11   4 -10   48.20   25.80
  10  -4 -10   -3.50   13.20
 -10  -4  10   17.30   15.20
 -10   4  10    6.30   14.90
  10   4 -10   -2.60   15.90
  -9  -4  10   17.00   15.00
   9  -4 -10  -15.10   17.40
  -9   4  10   27.00   17.30
   9   4 -10   25.70   19.40
   8  -4 -10   57.49   21.70
  -8  -4  10   57.99   20.80
   8   4 -10   67.69   26.20
  -8   4  10   45.10   20.00
   7  -4 -10   17.90   13.70
  -7  -4  10   25.80   15.40
   7   4 -10    1.30   13.20
  -7   4  10    6.10   14.70
  -6  -4  10  115.29   26.70
   6  -4 -10  129.99   30.30
   6   4 -10  113.29   29.40
  -6   4  10  178.38   31.40
  -5  -4  10  270.17   38.00
   5  -4 -10  367.26   43.50
  -5   4  10  288.37   39.40
   5   4 -10  264.67   33.00
   5   4 -10  311.17   43.30
  -4  -4  10   12.00   13.90
   4  -4 -10   14.50   13.20
  -4  -4  10    2.90   11.10
   4   4 -10    5.90   11.30
   4   4 -10   12.10   15.30
  -4   4  10   -3.00   10.20
  -3  -4  10  570.14   59.49
   3  -4 -10  579.34   63.09
  -3  -4  10  470.95   59.69
  -3  -4  10  688.13   64.29
   3   4 -10  692.13   60.49
   3   4 -10  587.44   62.79
  -3   4  10  629.34   63.59
  -2  -4  10   94.59   25.90
  -2  -4  10  168.88   29.70
  -2  -4  10  119.99   26.20
   2  -4 -10  109.09   26.20
   2   4 -10  182.58   31.90
  -2   4  10  136.59   29.00
   2   4 -10  130.79   30.30
  -1  -4  10  514.25   58.89
  -1  -4  10  558.94   59.59
  -1  -4  10  464.85   55.79
   1  -4 -10  641.34   61.19
   1   4 -10  600.24   58.79
  -1   4  10  517.75   59.29
   1   4 -10  560.74   58.49
   1   4 -10  562.34   61.69
   0  -4  10   92.59   23.20
   0  -4  10  167.48   32.20
   0  -4  10   75.89   25.30
   0  -4 -10  119.19   26.50
   0   4 -10  115.69   27.00
   0   4  10  122.99   30.00
   0   4 -10  131.39   30.30
   1  -4  10  165.48   33.50
   1  -4  10   86.79   27.90
  -1  -4 -10  157.08   29.30
   1  -4  10   45.40   18.60
  -1   4 -10  146.09   27.00
  -1   4 -10  145.59   31.60
  -1   4 -10  149.79   31.40
   1   4  10  100.59   28.30
  -2  -4 -10  -14.50    8.00
   2  -4  10    4.10   15.50
   2   4  10  -14.00    9.70
  -2   4 -10  -20.40   12.20
  -3  -4 -10   60.29   20.80
   3  -4  10   38.70   22.60
  -3   4 -10   43.20   20.20
   3   4  10   45.70   19.70
   4  -4  10   75.79   28.90
   4   4  10   88.49   25.00
  -4   4 -10   83.39   27.00
  -5  -4 -10    6.60   13.70
   5  -4  10   45.60   27.90
   5   4  10   11.70   19.40
  -5   4 -10    1.00   14.70
   6  -4  10  237.88   51.99
  -6   4 -10  360.16   50.19
   6   4  10  331.67   57.69
   7  -4  10  -26.50   19.50
   7   4  10    7.40   24.60
  -7   4 -10   34.90   22.30
   8  -4  10  162.78   49.00
   8   4  10  388.06   63.89
  -8   4 -10  139.99   38.90
   9  -4  10   -3.10   29.20
  -9   4 -10  -12.90   17.70
   9   4  10   10.40   27.10
  10  -4  10   39.50   33.50
  10   4  10  117.89   41.30
 -10   4 -10   67.69   29.50
  14  -5 -10   -1.30   24.30
 -14  -5  10   27.90   26.50
  14  -5 -10  -11.50   25.80
  14   5 -10  -11.40   23.30
 -13  -5  10   21.50   24.00
  13  -5 -10    9.60   22.70
 -13   5  10   47.40   26.40
  13   5 -10   20.70   25.40
 -12  -5  10   63.69   27.20
  12  -5 -10   84.09   30.40
  12   5 -10   96.09   36.00
 -12   5  10   68.69   28.90
 -11  -5  10   37.60   23.80
  11  -5 -10    6.50   21.50
 -11   5  10   -0.70   17.50
  11   5 -10   46.20   27.10
 -10  -5  10   24.10   19.80
  10  -5 -10   13.50   17.90
  10   5 -10    5.00   20.50
 -10   5  10   24.40   19.90
   9  -5 -10   26.70   21.60
  -9  -5  10    7.60   17.50
  -9   5  10   14.10   19.00
   9   5 -10   13.30   19.60
  -8  -5  10   79.69   25.90
   8  -5 -10   16.70   19.80
  -8   5  10   65.09   23.40
   8   5 -10   98.49   30.50
   7  -5 -10   -6.70   14.40
  -7  -5  10   -0.90   14.80
  -7  -5  10   -4.40   12.10
   7   5 -10    3.90   17.30
  -7   5  10   31.30   19.60
  -6  -5  10   66.49   21.60
   6  -5 -10   92.49   28.70
  -6  -5  10   81.09   26.40
   6   5 -10   52.89   25.30
  -6   5  10   52.69   22.20
  -5  -5  10   25.40   17.30
  -5  -5  10    8.40   14.20
   5  -5 -10   22.10   17.90
  -5   5  10   26.40   16.10
   5   5 -10   30.50   19.40
   4  -5 -10   47.30   21.10
  -4  -5  10   -0.80   12.10
  -4  -5  10   38.20   19.30
  -4   5  10   18.00   17.70
   4   5 -10    8.60   13.30
   4   5 -10   18.00   16.90
  -3  -5  10  358.56   46.10
   3  -5 -10  387.56   47.80
  -3  -5  10  418.36   49.50
  -3  -5  10  352.26   45.10
  -3   5  10  377.76   47.70
   3   5 -10  284.87   46.40
  -2  -5  10    0.30   12.60
   2  -5 -10    3.20   14.50
  -2  -5  10   22.20   15.50
  -2  -5  10   16.50   16.00
   2   5 -10    6.10   15.10
   2   5 -10   -9.30   12.90
  -2   5  10   -1.10   13.50
  -1  -5  10  179.58   35.10
  -1  -5  10  200.98   40.40
  -1  -5  10  265.47   41.60
   1  -5 -10  149.49   33.10
  -1   5  10  185.08   37.50
   1   5 -10  209.98   38.30
   1   5 -10  172.78   35.70
   1   5 -10   99.99   29.80
   0  -5  10   14.80   15.00
   0  -5  10   26.50   19.20
   0  -5 -10   19.00   16.50
   0  -5  10   28.20   16.00
   0   5 -10   55.59   22.30
   0   5  10   52.89   23.50
   0   5 -10   44.00   21.70
   1  -5  10   54.89   20.00
   1  -5  10   23.20   18.40
   1  -5  10   33.30   22.60
  -1  -5 -10   16.10   13.80
  -1   5 -10   33.10   20.60
  -1   5 -10   38.60   22.00
   1   5  10   29.50   19.80
   2  -5  10   21.00   19.40
   2  -5  10   25.80   17.00
  -2  -5 -10    7.20   13.90
  -2   5 -10   39.10   22.30
  -2   5 -10    8.20   18.60
   2   5  10   29.40   20.10
  -3  -5 -10  134.99   28.60
   3  -5  10  166.58   42.90
  -3   5 -10  128.19   34.40
   3   5  10  155.28   38.10
  -3   5 -10  154.58   37.60
   4  -5  10    9.20   21.60
  -4  -5 -10   -0.10   15.60
   4   5  10    6.10   17.90
  -4   5 -10  -27.50   15.50
  -5  -5 -10   69.49   24.90
   5  -5  10  208.98   49.10
   5   5  10   99.69   34.20
  -5   5 -10  147.39   36.30
   6  -5  10  178.08   49.10
   6   5  10  194.88   43.80
  -6   5 -10  165.88   39.50
   7  -5  10  257.67   54.99
   7   5  10  208.08   49.60
  -7   5 -10  186.28   43.40
   8  -5  10  134.69   45.20
  -8   5 -10  138.89   39.30
   8   5  10  120.59   38.90
   9  -5  10   18.50   34.40
  -9   5 -10   16.80   21.60
   9   5  10   74.39   35.40
  12  -6 -10   35.40   26.30
 -12  -6  10    8.00   22.80
  12   6 -10   78.89   37.10
 -12   6  10    2.70   22.20
 -11  -6  10  -13.00   19.80
  11  -6 -10   17.90   20.60
  11   6 -10   -6.50   21.50
 -11   6  10   22.80   25.50
  10  -6 -10   -2.20   20.10
 -10  -6  10   -1.50   19.40
 -10   6  10   24.80   21.30
  10   6 -10  -23.20   24.80
  -9  -6  10   61.99   29.00
   9  -6 -10  130.19   37.30
   9   6 -10  115.99   36.30
  -9   6  10   57.79   27.70
   8  -6 -10   39.80   25.10
  -8  -6  10    1.70   21.60
   8   6 -10   11.40   20.40
  -8   6  10   39.50   24.30
   7  -6 -10  192.58   41.80
  -7  -6  10  187.58   43.80
  -7   6  10  214.88   44.70
   7   6 -10  201.98   44.10
   6  -6 -10   55.79   25.90
  -6  -6  10   72.19   29.40
  -6   6  10   57.39   26.40
   6   6 -10   48.90   27.30
   5  -6 -10  132.19   34.80
  -5  -6  10  168.28   39.70
  -5   6  10  115.59   34.40
   5   6 -10  153.68   39.40
   4  -6 -10   74.59   27.80
  -4  -6  10   30.10   21.30
   4   6 -10  -13.40   18.20
  -4   6  10   21.90   21.30
   3  -6 -10   -0.40   14.00
  -3  -6  10   29.00   20.20
  -3   6  10   43.10   22.80
   3   6 -10   43.40   22.50
   3   6 -10    7.30   18.20
   2  -6 -10   10.50   15.70
  -2  -6  10    3.60   15.50
  -2  -6  10   19.50   21.90
   2   6 -10   21.80   21.40
  -2   6  10   17.40   18.70
  -1  -6  10    8.50   17.80
   1  -6 -10    4.30   16.80
  -1  -6  10   50.89   23.20
   1   6 -10    3.80   16.90
  -1   6  10   61.89   26.70
   0  -6  10  110.79   36.70
   0  -6 -10   90.99   28.70
   0  -6  10  190.48   37.40
   0   6  10  138.89   36.10
   0   6 -10  132.79   36.50
   1  -6  10   31.80   27.30
  -1  -6 -10  104.29   28.10
   1   6  10   94.09   32.00
  -1   6 -10  116.79   35.80
   2  -6  10  350.26   62.89
  -2  -6 -10  360.96   50.19
  -2   6 -10  424.66   58.39
   2   6  10  405.86   56.89
  -3  -6 -10   41.60   21.80
   3  -6  10   35.80   31.60
   3   6  10   23.10   23.40
  -3   6 -10    5.80   24.30
   4  -6  10  211.88   55.19
  -4  -6 -10  257.37   46.40
   4   6  10  224.28   48.70
  -4   6 -10  293.07   55.69
  -5  -6 -10   12.60   19.80
   5  -6  10  -18.90   25.20
   5   6  10   27.00   23.60
   6  -6  10   33.90   35.00
   6   6  10   67.49   34.00
  -8  -7  10   23.70   27.00
   8  -7 -10   21.50   24.90
  -8   7  10    8.00   26.80
   8   7 -10   25.90   26.80
  -7  -7  10   22.40   26.90
   7  -7 -10   -2.60   22.30
   7   7 -10    6.20   24.60
  -7   7  10    1.80   23.30
  -6  -7  10   45.40   27.40
   6  -7 -10    4.20   20.60
   6   7 -10   -0.30   22.90
  -6   7  10   -7.30   21.50
   5  -7 -10   -9.70   16.40
  -5  -7  10  -16.80   20.50
  -5   7  10   -7.30   21.70
  -4  -7  10  -18.00   18.70
   4  -7 -10   49.00   25.50
  -4   7  10   -1.60   20.80
   3  -7 -10   38.00   22.70
  -3  -7  10    4.20   23.00
  -3   7  10    9.00   20.90
  -2  -7  10   -4.00   21.20
   2  -7 -10    2.40   18.50
  -2   7  10   21.60   21.80
  -1  -7  10   42.90   23.30
   1  -7 -10   31.50   23.80
  -1   7  10   19.50   22.60
   1   7 -10    2.20   23.90
   0  -7  10   -9.70   26.20
   0  -7  10    4.80   20.20
   0  -7 -10   -3.50   16.10
   0   7  10    0.50   21.40
   0   7 -10    7.30   27.10
   1  -7  10   35.80   32.10
  -1  -7 -10   48.80   21.00
   1   7  10   12.90   21.40
  -1   7 -10   -2.30   26.60
   2  -7  10   27.10   30.90
  -2  -7 -10   17.00   20.90
  -2   7 -10    8.50   28.70
   2   7  10   10.90   25.60
 -18   0  11  -12.60   23.00
  18   0 -11  -21.00   19.40
 -17   0  11   11.10   24.20
  17   0 -11   14.60   23.20
  16   0 -11   27.50   21.10
 -16   0  11   20.50   23.10
  15   0 -11    3.20   18.40
 -15   0  11   -7.60   17.80
 -14   0  11   26.30   19.60
  14   0 -11   15.90   17.90
  13   0 -11   11.40   16.50
 -13   0  11   -0.40   13.30
 -12   0  11  -13.70   10.30
  12   0 -11   19.60   16.20
  11   0 -11  -18.30   10.30
 -11   0  11    4.70   10.70
  10   0 -11   -3.40   12.60
 -10   0  11   -8.10    9.60
  -9   0  11    1.50    8.70
   9   0 -11    0.20   11.90
  -8   0  11   14.50   11.30
   8   0 -11   18.50   12.90
  -7   0  11    1.30    5.50
   7   0 -11   -7.00    9.60
  -7   0  11   -7.20    8.20
  -6   0  11    5.80    5.20
   6   0 -11    4.40   12.00
  -6   0  11    3.40   10.10
  -5   0  11    4.00    9.20
   5   0 -11    6.40   11.10
  -5   0  11   -1.60    5.80
  -4   0  11   -1.90    6.50
  -4   0  11    0.60    9.00
   4   0 -11  -13.30    9.10
   4   0 -11    9.00   10.00
   3   0 -11   -9.90    7.30
  -3   0  11   -4.50    7.60
   3   0 -11    5.50   10.50
  -3   0  11    9.30    8.20
  -2   0  11   18.20   10.70
  -2   0  11    0.70    8.40
   2   0 -11   -5.80    8.60
  -1   0  11   11.20   10.90
   1   0 -11   -6.10    8.90
   1   0 -11   -6.00    7.60
   0   0 -11   -5.50    8.20
   0   0 -11    2.80    7.90
   0   0  11   -5.00    8.80
   1   0  11   -2.10   10.30
  -1   0 -11    6.30   11.00
  -1   0 -11    1.20    6.90
  -2   0 -11    7.50   12.00
  -2   0 -11   -7.00    5.30
   2   0  11   -4.00   11.20
  -3   0 -11   14.40   15.10
   3   0  11    2.10   12.00
  -4   0 -11   -4.00    9.80
   4   0  11   13.80   15.40
   5   0  11    0.00   15.10
  -5   0 -11   11.40   14.60
   6   0  11   -0.10   14.70
  -6   0 -11   -3.10   11.20
  -7   0 -11   10.50   14.90
   7   0  11   -7.90   13.10
   8   0  11   20.90   20.10
  -8   0 -11  -11.10   13.50
  -9   0 -11  -17.90   13.50
   9   0  11    1.80   19.60
  10   0  11   26.90   25.70
 -10   0 -11    9.70   18.10
  11   0  11   -4.80   23.00
 -11   0 -11   29.20   24.00
 -12   0 -11  -14.30   24.50
  12   0  11   33.90   30.50
 -18  -1  11   10.40   23.50
  18  -1 -11   19.80   26.70
 -18   1  11    9.90   29.10
  18   1 -11   22.30   26.30
  17  -1 -11  256.77   47.90
 -17  -1  11  260.17   54.19
  17   1 -11  154.78   40.60
 -17   1  11  256.87   52.69
 -16  -1  11   25.40   20.20
  16  -1 -11   38.30   22.00
 -16   1  11   -6.30   20.00
  16   1 -11   28.40   25.10
  15  -1 -11  450.75   60.89
 -15  -1  11  411.26   61.29
 -15   1  11  577.54   66.69
  15   1 -11  597.44   65.79
  14  -1 -11   -6.70   13.60
 -14  -1  11   -5.20   15.10
  14   1 -11  -12.90   14.00
 -14   1  11   -3.60   14.40
  13  -1 -11  559.94   67.29
 -13  -1  11  590.24   66.99
  13   1 -11  569.24   66.49
 -13   1  11  609.24   64.89
 -12  -1  11   44.30   20.60
  12  -1 -11   10.90   17.30
 -12   1  11   22.00   15.00
  12   1 -11   30.10   19.20
  11  -1 -11  622.94   68.29
 -11  -1  11  567.04   65.89
 -11   1  11  640.94   66.09
  11   1 -11  749.62   71.39
 -10  -1  11   69.39   20.70
  10  -1 -11   56.39   21.80
  10   1 -11   41.10   19.40
 -10   1  11  129.49   25.00
   9  -1 -11  313.07   41.20
  -9  -1  11  341.77   39.30
  -9   1  11  232.68   34.00
   9   1 -11  276.17   38.70
   8  -1 -11  238.08   37.60
  -8  -1  11  151.48   29.70
  -8   1  11  197.78   23.50
  -8   1  11  198.18   28.30
   8   1 -11  196.98   34.70
  -7  -1  11  269.47   33.20
   7  -1 -11  164.78   32.40
   7   1 -11  258.87   33.30
  -7   1  11  200.78   28.20
  -7   1  11  228.68   25.70
   6  -1 -11  161.38   29.80
  -6  -1  11  159.48   28.70
  -6   1  11  153.28   23.00
   6   1 -11  123.19   26.20
  -6   1  11  167.08   20.80
  -5  -1  11  138.99   25.80
   5  -1 -11  132.69   26.50
  -5  -1  11  113.69   15.20
  -5   1  11  149.99   20.10
  -5   1  11  121.39   22.60
   5   1 -11  102.69   22.80
  -4  -1  11  201.28   22.20
   4  -1 -11  169.88   29.10
  -4  -1  11  196.08   27.60
  -4   1  11  166.28   23.50
   4   1 -11  195.48   26.50
  -4   1  11  137.19   22.20
  -3  -1  11   52.59   13.30
   3  -1 -11   60.29   17.00
   3  -1 -11   60.59   16.50
  -3  -1  11   56.89   18.10
  -3   1  11   69.59   16.50
   3   1 -11   36.80   15.80
  -3   1  11   43.50   13.30
   3   1 -11   66.59   16.50
  -2  -1  11   23.10   10.70
   2  -1 -11   33.40   13.40
  -2  -1  11   63.99   18.00
   2  -1 -11   41.40   13.90
   2   1 -11   25.80   13.70
  -2   1  11   39.10   13.40
  -2   1  11    5.40    9.70
   1  -1 -11    8.30   11.40
  -1  -1  11   10.30    9.30
   1   1 -11    7.70    8.50
   1   1 -11   16.40   12.10
  -1   1  11   28.00   13.00
   0  -1  11   74.19   19.20
   0  -1 -11   67.29   18.50
   0  -1 -11   85.69   16.30
   0   1 -11   57.79   18.40
   0   1  11   84.79   20.90
   0   1 -11   72.09   14.30
  -1  -1 -11   26.20   10.20
   1  -1  11   47.90   18.40
  -1  -1 -11   23.90   12.60
   1   1  11   35.80   14.90
  -1   1 -11   35.50    9.40
  -1   1 -11   -2.20   10.00
  -2  -1 -11   73.19   14.30
  -2  -1 -11  105.99   24.10
   2  -1  11   45.70   18.90
  -2   1 -11   78.39   12.40
   2   1  11   60.09   20.40
  -2   1 -11   87.89   22.50
  -3  -1 -11   86.49   23.10
   3  -1  11  108.79   25.90
  -3   1 -11   80.59   22.90
   3   1  11   89.19   24.90
  -4  -1 -11   -3.10   11.30
   4  -1  11   -7.50   12.50
   4   1  11    7.20   15.60
  -4   1 -11   -1.10   12.10
   5  -1  11  127.69   32.90
  -5  -1 -11  131.99   27.70
  -5   1 -11  104.39   27.70
   5   1  11  109.59   29.00
   6  -1  11  -11.70   14.80
  -6  -1 -11    3.40   13.80
  -6   1 -11   20.10   18.70
   6   1  11    5.40   16.50
   7  -1  11   26.90   20.70
  -7  -1 -11   26.20   19.10
   7   1  11    2.20   17.90
  -7   1 -11   30.70   20.60
  -8  -1 -11  -13.20   13.30
   8  -1  11   -1.40   16.90
  -8   1 -11   -5.90   13.50
   8   1  11   12.00   18.90
  -9  -1 -11    6.40   16.60
   9  -1  11   -1.60   20.60
   9   1  11   18.80   22.20
  -9   1 -11   35.20   21.70
 -10  -1 -11  -10.40   17.60
  10  -1  11   15.40   23.30
 -10   1 -11   68.89   26.80
  10   1  11   21.40   24.80
 -11  -1 -11    0.60   23.30
  11  -1  11   14.60   24.50
  11   1  11   14.20   26.20
 -11   1 -11    0.00   20.30
 -12  -1 -11  -23.70   20.70
  12  -1  11   -5.20   21.50
  12   1  11   14.60   28.00
 -12   1 -11   -8.70   20.20
 -18  -2  11   -6.50   28.30
  18  -2 -11   70.09   54.09
  18   2 -11   49.00   31.50
 -18   2  11   38.00   29.20
 -17  -2  11   62.99   33.80
  17  -2 -11  144.09   41.90
 -17   2  11  127.89   40.80
  17   2 -11   -6.60   24.40
  16  -2 -11  -11.00   22.40
 -16  -2  11   -1.00   20.60
 -16   2  11   -9.20   18.60
  16   2 -11   36.70   27.40
 -15  -2  11   67.79   28.10
  15  -2 -11   88.79   30.80
  15   2 -11   62.79   27.30
 -15   2  11   81.29   27.50
 -14  -2  11   13.40   18.30
  14  -2 -11    7.20   24.00
  14   2 -11   26.00   19.60
 -14   2  11   18.10   19.00
 -13  -2  11   -8.80   14.00
  13  -2 -11  -14.20   17.10
 -13   2  11    2.40   12.10
  13   2 -11   24.20   21.60
 -12  -2  11   11.50   14.60
  12  -2 -11   64.19   30.80
  12   2 -11    5.60   15.70
 -12   2  11   21.90   16.40
  11  -2 -11   15.90   17.90
 -11  -2  11   18.20   14.50
  11   2 -11   49.00   20.90
 -11   2  11   27.20   14.30
  10  -2 -11  225.98   38.00
 -10  -2  11  130.29   30.10
  10   2 -11   88.69   26.50
 -10   2  11  161.78   25.90
 -10   2  11  126.39   25.70
   9  -2 -11   61.69   20.70
  -9  -2  11   56.39   19.20
   9   2 -11   32.90   18.10
  -9   2  11   65.99   16.90
  -8  -2  11  675.83   68.59
   8  -2 -11  692.93   69.49
   8   2 -11  578.14   66.79
  -8   2  11  717.33   63.29
   7  -2 -11   45.90   18.60
  -7  -2  11   56.89   19.30
   7   2 -11   70.49   22.00
  -7   2  11   85.89   18.70
  -7   2  11   87.19   18.30
   6  -2 -11  765.12   72.79
  -6  -2  11  821.02   76.09
  -6   2  11  808.82   69.69
  -6   2  11  708.73   68.89
   6   2 -11  735.13   73.09
   5  -2 -11  193.58   29.90
  -5  -2  11  191.58   22.60
  -5  -2  11  195.48   30.50
   5   2 -11  259.27   32.30
  -5   2  11  215.58   26.30
  -5   2  11  195.78   27.90
   4  -2 -11   68.49   19.60
  -4  -2  11  195.88   27.20
  -4  -2  11  121.69   18.80
   4   2 -11  100.69   21.40
  -4   2  11  133.09   19.10
  -4   2  11   85.59   20.90
   3  -2 -11   38.60   14.30
   3  -2 -11   22.30   10.80
  -3  -2  11   26.00   11.20
  -3  -2  11   18.50   13.60
  -3   2  11   14.70   11.60
  -3   2  11   16.10    9.80
   3   2 -11   20.90   14.30
   3   2 -11   48.50   14.10
   2  -2 -11   47.00   13.80
   2  -2 -11   50.89   16.20
  -2  -2  11   48.60   14.80
  -2  -2  11   50.59   18.60
   2   2 -11   70.79   20.90
  -2   2  11   61.69   15.00
  -2   2  11   79.39   19.40
  -1  -2  11   17.90   12.10
   1  -2 -11    4.70   10.80
  -1  -2  11   29.20   15.30
   1  -2 -11   25.00   12.40
   1   2 -11    4.80    9.90
   1   2 -11   10.80   13.00
  -1   2  11   27.70   14.80
   0  -2 -11  372.26   43.90
   0  -2  11  450.25   48.80
   0   2 -11  447.46   42.80
   0   2 -11  502.15   52.29
   0   2  11  403.16   46.90
   1  -2  11    2.10   12.90
  -1  -2 -11   -2.50    8.80
  -1  -2 -11  -13.50    8.60
  -1   2 -11    8.70   12.60
  -1   2 -11    3.80    8.10
   1   2  11   -4.90    9.70
   2  -2  11  460.55   52.29
  -2  -2 -11  477.55   49.90
  -2  -2 -11  438.36   45.30
  -2   2 -11  471.45   52.79
   2   2  11  388.66   50.19
   3  -2  11   41.30   19.80
  -3  -2 -11   60.29   17.30
  -3  -2 -11   40.90   13.20
   3   2  11    7.00   13.80
  -3   2 -11   17.70   14.00
   4  -2  11  424.96   61.09
  -4  -2 -11  674.13   61.79
  -4   2 -11  593.44   65.29
   4   2  11  631.94   66.59
   5  -2  11   -9.80   14.50
  -5  -2 -11   -8.70    9.80
   5   2  11   29.30   18.10
  -5   2 -11  -19.50   10.60
  -6  -2 -11   49.30   18.60
   6  -2  11   44.80   24.10
  -6   2 -11   46.70   22.90
   6   2  11   68.49   25.80
   7  -2  11   23.90   19.50
  -7  -2 -11   -2.20   15.30
   7   2  11    3.70   18.50
  -7   2 -11   29.10   18.60
   8  -2  11   22.30   24.50
  -8  -2 -11    8.70   16.40
   8   2  11   26.90   24.10
  -8   2 -11   59.59   25.90
  -9  -2 -11   29.30   23.20
   9  -2  11   44.40   27.40
  -9   2 -11   32.50   24.60
   9   2  11   76.09   34.30
  10  -2  11   68.99   31.50
 -10  -2 -11  102.79   31.70
 -10   2 -11   45.70   26.30
  10   2  11   31.90   28.50
  11  -2  11   70.99   35.90
 -11  -2 -11   91.59   33.40
  11   2  11  -17.60   21.00
 -11   2 -11    3.70   24.60
  12  -2  11  -34.30   23.10
 -12  -2 -11   -2.60   26.40
  12   2  11  -21.40   26.20
 -12   2 -11    0.80   25.50
 -17  -3  11  187.18   50.69
  17  -3 -11  307.87   58.29
  17   3 -11  257.87   51.59
 -16  -3  11    9.40   24.70
  16  -3 -11   -5.00   28.90
  16   3 -11    2.60   22.10
 -15  -3  11   48.00   25.80
  15  -3 -11   52.19   30.80
  15   3 -11   31.50   25.20
  14  -3 -11  126.39   36.20
 -14  -3  11  146.39   36.00
  14   3 -11   34.70   24.20
  13  -3 -11   37.00   25.00
 -13  -3  11   12.30   21.50
  13   3 -11   55.59   25.20
 -12  -3  11  145.69   34.00
  12  -3 -11  142.29   36.20
 -12   3  11  140.69   30.50
  12   3 -11  167.88   36.30
  11  -3 -11   18.90   18.50
 -11  -3  11    1.20   15.00
 -11   3  11   22.90   15.90
  11   3 -11   19.90   17.50
 -11   3  11   -0.60   12.50
 -10  -3  11   27.20   16.30
  10  -3 -11   93.29   26.90
 -10   3  11   15.40   12.40
  10   3 -11   11.20   16.30
 -10   3  11   46.10   18.60
  -9  -3  11  238.38   40.10
   9  -3 -11  219.38   40.30
  -9   3  11  203.68   34.20
   9   3 -11  222.98   39.40
  -9   3  11  164.28   28.90
   8  -3 -11  241.28   37.10
  -8  -3  11  271.87   38.50
  -8   3  11  255.77   35.40
   8   3 -11  285.57   39.50
  -8   3  11  260.97   31.40
   7  -3 -11   19.40   14.10
  -7  -3  11   14.50   14.40
  -7   3  11    9.00    9.40
   7   3 -11   -5.50   10.50
  -7   3  11   19.00   12.00
  -6  -3  11  632.14   64.09
   6  -3 -11  647.74   64.29
  -6   3  11  489.65   57.59
   6   3 -11  566.74   62.89
  -6   3  11  666.63   55.59
   5  -3 -11   -0.30   15.00
  -5  -3  11  -19.60    7.70
  -5   3  11    9.60   12.30
  -5   3  11    2.60    7.70
   5   3 -11    7.90   11.30
   4  -3 -11  275.07   36.30
  -4  -3  11  209.88   31.60
  -4  -3  11  185.08   26.30
  -4   3  11  169.88   31.80
  -4   3  11  199.98   23.70
   4   3 -11  151.78   29.50
   3  -3 -11  289.27   37.30
  -3  -3  11  344.77   35.90
  -3  -3  11  284.37   38.70
  -3   3  11  245.38   35.20
   3   3 -11  264.67   38.90
  -3   3  11  295.77   30.60
   3   3 -11  271.47   35.60
   2  -3 -11  172.28   30.90
  -2  -3  11  206.38   36.50
   2  -3 -11  196.68   25.20
  -2  -3  11  171.88   31.60
  -2   3  11  213.08   25.00
  -2   3  11  211.88   35.10
   2   3 -11  164.38   29.50
   2   3 -11  237.98   39.40
  -1  -3  11    7.30   12.60
  -1  -3  11   14.50   14.60
   1  -3 -11  -16.20   13.00
   1  -3 -11   14.20   10.50
  -1   3  11   18.90   13.80
   1   3 -11   10.10   13.50
   0  -3  11   89.59   24.80
   0  -3 -11  177.88   24.30
   0  -3 -11  118.19   24.40
   0  -3  11  207.08   25.60
   0   3 -11  124.49   30.10
   0   3 -11  113.49   23.80
   0   3  11  176.98   32.40
  -1  -3 -11    9.20   10.90
   1  -3  11   -8.60    9.90
  -1  -3 -11   -0.10    8.90
   1  -3  11  -12.50   11.20
  -1   3 -11    2.20   10.20
  -1   3 -11   -6.30   11.30
   1   3  11    9.40   15.80
   2  -3  11   79.19   25.20
  -2  -3 -11  126.19   25.10
   2   3  11  140.09   32.40
  -2   3 -11  103.59   27.70
   3  -3  11  208.28   42.60
  -3  -3 -11  200.58   32.00
  -3  -3 -11  191.98   33.80
   3   3  11  255.47   43.60
  -3   3 -11  208.28   39.10
   4  -3  11  -26.60   16.00
  -4  -3 -11    8.40   13.90
  -4  -3 -11    9.70   12.60
  -4   3 -11    1.40   12.50
   4   3  11   -7.10   11.90
  -5  -3 -11   12.50   13.90
   5  -3  11   -8.00   15.90
   5   3  11    0.30   16.70
  -5   3 -11   -0.70   16.90
  -6  -3 -11    4.70   14.20
   6  -3  11  -13.80   16.20
  -6   3 -11    9.50   18.20
   6   3  11  -21.70   16.60
   7  -3  11   16.80   19.90
  -7  -3 -11  -11.00   15.20
   7   3  11    2.30   20.50
  -7   3 -11    7.40   17.30
   8  -3  11   11.30   23.40
  -8  -3 -11   -1.10   17.00
  -8   3 -11   16.50   20.20
   8   3  11   11.10   26.10
  -9  -3 -11  -15.60   17.00
   9  -3  11   -2.10   26.20
   9   3  11   -6.60   24.20
  -9   3 -11    9.40   20.20
  10  -3  11   72.89   37.40
 -10  -3 -11   36.90   26.30
 -10   3 -11   29.40   26.10
  10   3  11   45.60   31.20
  11  -3  11  -12.60   23.10
 -11  -3 -11   24.10   27.60
 -11   3 -11   12.30   26.30
  11   3  11   15.20   27.10
 -16  -4  11   47.60   33.70
  16  -4 -11  -15.60   28.90
  16   4 -11    1.40   25.90
  15  -4 -11   58.69   38.10
 -15  -4  11  312.47   54.49
  15   4 -11  225.98   47.50
  14  -4 -11  -21.50   23.70
 -14  -4  11    4.30   21.10
  14   4 -11   68.09   31.20
  13  -4 -11   97.89   33.00
 -13  -4  11   90.59   31.40
  13   4 -11  156.08   38.30
  12  -4 -11  159.88   38.90
 -12  -4  11  189.88   40.60
  12   4 -11  119.09   36.40
 -12   4  11  155.78   35.50
 -11  -4  11  400.36   51.39
  11  -4 -11  352.16   50.79
  11   4 -11  325.07   50.69
 -11   4  11  362.36   46.70
  10  -4 -11  119.49   32.50
 -10  -4  11   93.39   28.40
  10   4 -11  147.69   36.50
 -10   4  11  139.09   32.60
   9  -4 -11  166.68   37.40
  -9  -4  11  144.49   31.70
   9   4 -11  121.89   33.10
  -9   4  11  211.38   36.30
   8  -4 -11  -19.30   17.40
  -8  -4  11  -13.40   12.20
  -8   4  11   -5.80   12.10
   8   4 -11   27.10   18.20
   7  -4 -11    6.30   13.60
  -7  -4  11  -13.50    9.70
   7   4 -11  -10.10   11.10
  -7   4  11   -6.40    9.80
   6  -4 -11   67.69   23.40
  -6  -4  11   99.29   24.70
   6   4 -11   27.80   20.50
  -6   4  11   90.79   23.30
  -5  -4  11    8.00   12.70
   5  -4 -11   -2.80   14.90
  -5   4  11   35.60   17.80
   5   4 -11   16.80   18.50
   4  -4 -11  852.21   80.89
  -4  -4  11  753.62   78.19
  -4   4  11  767.72   77.49
   4   4 -11  755.82   78.39
   4   4 -11  816.32   73.09
  -3  -4  11   19.10   13.70
  -3  -4  11    8.40   12.80
   3  -4 -11  -10.90   12.30
  -3   4  11   18.70   13.70
   3   4 -11   10.60   13.60
   3   4 -11    3.90   12.60
  -2  -4  11  780.92   76.49
   2  -4 -11  673.03   76.09
  -2  -4  11  875.91   81.29
  -2  -4  11  780.42   76.69
  -2   4  11  791.72   78.89
   2   4 -11  813.52   81.59
   2   4 -11  789.02   77.79
  -1  -4  11   -3.50   10.60
  -1  -4  11   -0.30   13.30
   1  -4 -11  -14.00   10.30
  -1  -4  11    9.90   16.10
  -1   4  11   23.50   15.70
   1   4 -11   15.90   14.30
   1   4 -11   24.80   17.30
   1   4 -11    3.10   14.50
   0  -4  11  477.35   53.39
   0  -4 -11  470.35   53.79
   0  -4  11  469.85   56.99
   0  -4  11  593.64   60.89
   0   4 -11  450.15   56.99
   0   4  11  596.14   60.69
  -1  -4 -11    5.50   13.80
   1  -4  11    0.80   15.10
   1  -4  11  -18.40   12.70
   1   4  11   -1.20   12.80
  -1   4 -11   10.20   17.70
  -1   4 -11    7.10   14.00
   2  -4  11   74.69   26.90
  -2  -4 -11   -6.20   12.60
  -2   4 -11   25.90   19.30
   2   4  11   30.90   18.30
  -3  -4 -11   13.10   16.10
   3  -4  11  -10.80   15.10
  -3   4 -11    4.00   15.70
   3   4  11   32.20   19.80
   4  -4  11   87.99   32.70
  -4   4 -11   60.79   23.90
   4   4  11   79.19   28.10
   5  -4  11   36.10   27.70
  -5   4 -11   76.59   29.10
   5   4  11  103.09   30.80
   6  -4  11  338.17   63.39
   6   4  11  330.67   59.39
  -6   4 -11  343.77   52.19
   7  -4  11  192.68   50.59
  -7   4 -11  110.39   35.20
   7   4  11  266.87   54.79
   8  -4  11   81.29   40.50
   8   4  11  183.58   47.30
  -8   4 -11   72.29   29.00
   9  -4  11   10.40   28.00
  -9   4 -11  -12.80   19.70
   9   4  11   26.80   29.70
  10  -4  11    5.60   29.30
 -10   4 -11   35.20   26.30
  10   4  11   23.70   34.30
  14  -5 -11  -22.90   20.60
 -14  -5  11    3.10   23.40
  14   5 -11   25.20   28.70
 -13  -5  11   -1.00   19.70
  13  -5 -11    9.20   27.80
  13   5 -11  -17.80   25.10
 -12  -5  11   74.29   28.80
  12  -5 -11  216.18   46.40
  12   5 -11  156.28   41.00
 -12   5  11  161.98   37.90
 -11  -5  11   -1.90   16.70
  11  -5 -11    8.20   21.80
  11   5 -11    1.30   20.40
 -11   5  11   -1.20   16.70
 -10  -5  11  153.88   35.80
  10  -5 -11  160.98   40.00
  10   5 -11  169.48   40.10
 -10   5  11  197.98   40.20
  -9  -5  11   73.09   24.80
   9  -5 -11   93.79   31.70
  -9   5  11    8.80   16.40
   9   5 -11    6.30   20.10
  -8  -5  11  238.78   41.70
   8  -5 -11  273.27   47.90
   8   5 -11  287.77   50.19
  -8   5  11  138.49   34.80
  -7  -5  11   56.59   21.30
   7  -5 -11   48.30   24.00
  -7   5  11    3.40   15.30
   7   5 -11   25.50   19.90
  -6  -5  11  145.79   34.00
  -6  -5  11  148.39   33.70
   6  -5 -11  152.08   36.10
   6   5 -11  154.98   38.90
  -6   5  11  130.69   32.40
   5  -5 -11  155.28   33.40
  -5  -5  11  128.09   30.20
  -5  -5  11   77.59   26.80
  -5   5  11  114.59   30.40
   5   5 -11  114.99   31.60
  -4  -5  11  456.55   57.99
   4  -5 -11  440.36   57.19
  -4  -5  11  502.35   58.29
   4   5 -11  486.05   59.99
  -4   5  11  547.05   59.49
   3  -5 -11  175.08   36.20
  -3  -5  11  127.89   31.80
  -3  -5  11  227.48   40.30
  -3   5  11  210.28   39.10
   3   5 -11  208.08   38.90
   3   5 -11  224.08   44.40
  -2  -5  11  185.38   37.50
   2  -5 -11  174.18   37.10
  -2  -5  11  240.68   42.20
  -2  -5  11  270.87   37.00
   2   5 -11  248.58   50.39
  -2   5  11  186.88   38.80
   2   5 -11  163.08   36.80
  -1  -5  11  329.07   42.30
  -1  -5  11  233.58   43.80
   1  -5 -11  260.17   46.10
  -1  -5  11  389.26   47.70
   1   5 -11  279.57   42.60
   1   5 -11  304.47   44.60
  -1   5  11  259.87   47.80
   1   5 -11  340.37   48.00
   0  -5  11   39.10   21.90
   0  -5  11   29.20   20.00
   0  -5 -11   32.40   19.20
   0  -5  11   25.00   17.30
   0   5 -11   13.70   17.30
   0   5  11   56.79   23.70
   0   5 -11    8.80   17.10
   1  -5  11   78.39   28.10
  -1  -5 -11   93.69   25.10
   1  -5  11  111.89   32.50
   1   5  11  100.69   29.80
  -1   5 -11   67.09   26.40
  -1   5 -11   93.09   29.90
   2  -5  11   -1.70   19.30
  -2  -5 -11   10.50   13.40
   2  -5  11    9.30   16.60
   2   5  11   11.40   18.50
  -2   5 -11   -9.60   17.70
  -3  -5 -11  157.08   32.10
   3  -5  11   81.79   33.00
  -3   5 -11  144.39   37.10
   3   5  11  171.28   41.10
   4  -5  11   -8.80   21.10
  -4  -5 -11    4.90   15.10
  -4   5 -11  -15.80   16.40
   4   5  11   -0.10   20.20
   5  -5  11   48.00   31.80
   5   5  11  106.39   34.50
  -5   5 -11   80.09   28.70
   6  -5  11    2.10   26.90
   6   5  11   -7.60   20.20
  -6   5 -11   20.10   21.50
   7  -5  11  205.78   50.79
  -7   5 -11  105.39   34.50
   7   5  11  105.29   37.50
   8  -5  11   95.09   42.00
  -8   5 -11   62.99   28.40
   8   5  11   76.89   35.00
  12  -6 -11   17.20   27.10
 -12  -6  11  -25.40   17.20
  12   6 -11   17.00   25.80
 -12   6  11  -13.30   22.90
  11  -6 -11   11.30   25.70
 -11  -6  11    8.10   21.80
 -11   6  11  -14.70   19.80
  11   6 -11   36.40   29.00
  10  -6 -11   23.90   21.60
 -10  -6  11   34.70   25.80
  10   6 -11   18.10   28.00
 -10   6  11   68.69   27.90
   9  -6 -11   24.80   28.90
  -9  -6  11   39.30   25.70
  -9   6  11   21.00   24.10
   9   6 -11   55.59   30.70
  -8  -6  11   40.80   26.70
   8  -6 -11   11.40   23.10
  -8   6  11   21.40   21.30
   8   6 -11   48.10   29.40
  -7  -6  11   95.29   33.40
   7  -6 -11   47.90   23.90
  -7   6  11   60.69   26.20
   7   6 -11   94.49   34.20
   6  -6 -11  132.59   34.70
  -6  -6  11   85.59   31.00
   6   6 -11  166.88   42.80
  -6   6  11  149.59   38.80
   5  -6 -11  135.89   35.00
  -5  -6  11  138.99   36.50
  -5   6  11  182.78   38.20
   5   6 -11   34.40   26.40
  -4  -6  11   16.50   21.00
   4  -6 -11   56.49   25.40
  -4   6  11   60.99   28.40
   4   6 -11   40.50   24.40
  -3  -6  11   -5.20   17.50
   3  -6 -11   -0.30   15.90
   3   6 -11   22.80   20.50
  -3   6  11   26.50   19.40
  -2  -6  11   71.69   26.80
   2  -6 -11   94.39   27.70
  -2   6  11  129.59   36.50
   2   6 -11   81.79   28.10
   1  -6 -11   34.00   20.90
  -1  -6  11   14.20   17.00
  -1  -6  11   29.50   22.10
  -1   6  11    6.00   20.80
   1   6 -11    2.10   20.60
   0  -6  11   91.59   30.30
   0  -6 -11   58.49   27.00
   0  -6  11   31.10   23.20
   0   6 -11   59.79   28.10
   0   6  11   73.99   28.50
   1  -6  11    7.80   24.40
  -1  -6 -11    7.60   17.60
  -1   6 -11   -9.30   20.60
   1   6  11   17.20   19.90
   2  -6  11   64.29   32.80
  -2  -6 -11   73.59   23.70
  -2   6 -11  142.49   38.90
   2   6  11   27.20   26.20
  -3  -6 -11   48.40   22.00
   3  -6  11   33.80   34.20
   3   6  11   78.39   33.20
  -4  -6 -11   69.29   25.40
   4  -6  11   94.29   42.60
   4   6  11   98.49   36.60
   5  -6  11   65.79   40.10
   5   6  11   37.60   27.00
   6  -6  11  -16.20   31.10
   6   6  11   52.89   33.10
  -7  -7  11   28.60   27.80
   7  -7 -11   54.29   31.00
   7   7 -11   51.99   32.70
  -7   7  11   63.99   28.60
  -6  -7  11  133.29   42.10
   6  -7 -11  202.58   44.80
   6   7 -11  267.67   56.59
  -6   7  11  176.48   42.90
  -5  -7  11  270.57   52.79
   5  -7 -11  110.09   34.90
   5   7 -11  114.29   38.00
  -5   7  11  111.49   39.40
  -4  -7  11   16.30   23.30
   4  -7 -11   28.00   24.20
  -4   7  11  -19.20   19.20
  -3  -7  11   96.39   35.70
   3  -7 -11  108.89   36.20
  -3   7  11  146.89   40.50
  -2  -7  11    5.50   25.20
   2  -7 -11   25.90   22.40
  -2   7  11    7.80   25.10
  -1  -7  11  120.09   35.80
   1  -7 -11  139.99   35.50
  -1   7  11   75.29   32.10
   1   7 -11  133.39   41.40
   0  -7 -11   21.80   21.60
   0   7 -11   -1.40   24.50
   0   7  11   24.80   27.00
   1  -7  11  565.74   74.69
  -1  -7 -11  625.14   71.29
   1   7  11  542.95   72.39
  -1   7 -11  342.77   68.39
  18   0 -12   -1.10   22.00
 -18   0  12   50.59   30.20
  17   0 -12  -30.40   17.20
 -17   0  12  -15.00   23.60
 -16   0  12   55.59   26.10
  16   0 -12   43.00   27.00
 -15   0  12    9.20   17.10
  15   0 -12  -21.40   17.90
  14   0 -12  212.58   40.70
 -14   0  12  178.48   39.20
 -13   0  12   -5.40   12.40
  13   0 -12   24.40   19.90
 -12   0  12  104.49   27.50
  12   0 -12  179.68   35.50
 -11   0  12   45.70   20.00
  11   0 -12   26.40   17.20
  10   0 -12   79.79   24.30
 -10   0  12   82.79   21.70
   9   0 -12  -17.80   10.50
  -9   0  12    4.10   10.40
  -8   0  12    4.90   10.60
   8   0 -12   29.90   15.20
   7   0 -12   29.60   16.50
  -7   0  12   12.00   11.50
   6   0 -12   26.10   14.50
  -6   0  12   21.40   12.60
  -6   0  12   13.60    7.70
  -5   0  12   12.50   11.50
  -5   0  12   -2.40    7.00
   5   0 -12  -10.80    8.80
  -4   0  12   20.40   12.00
   4   0 -12   27.30   14.60
   4   0 -12   54.49   16.70
  -4   0  12   41.20   11.80
  -3   0  12   90.49   22.10
   3   0 -12   89.69   20.00
   3   0 -12   77.29   21.30
  -3   0  12   55.99   15.30
  -2   0  12  124.49   24.10
   2   0 -12   46.40   17.50
  -2   0  12   70.59   17.90
  -1   0  12   29.00   15.10
   1   0 -12   47.30   16.70
   1   0 -12   27.80   11.20
   0   0 -12   -2.60    7.50
   0   0  12    7.20   11.20
   0   0 -12   -2.70    9.50
   1   0  12   70.29   20.50
  -1   0 -12   38.60   17.90
  -1   0 -12   65.99   13.80
  -2   0 -12   -4.50   12.20
   2   0  12   11.30   14.50
   3   0  12  319.07   43.40
  -3   0 -12  328.77   43.00
  -4   0 -12   70.49   23.20
   4   0  12   31.30   21.60
  -5   0 -12  568.84   62.69
   5   0  12  512.75   63.19
  -6   0 -12    4.60   13.80
   6   0  12    7.80   17.80
  -7   0 -12   11.30   17.10
   7   0  12   61.89   28.30
   8   0  12    5.40   20.80
  -8   0 -12   40.10   22.40
   9   0  12   -1.70   21.60
  -9   0 -12  -16.30   13.30
  10   0  12   12.20   26.10
 -10   0 -12  -12.60   18.50
  11   0  12   10.50   27.70
 -11   0 -12    2.80   21.80
  12   0  12   70.19   36.00
 -12   0 -12   77.49   32.40
 -18  -1  12  248.08   55.59
  18  -1 -12  102.19   34.70
  18   1 -12  121.19   42.20
 -18   1  12  151.18   42.90
 -17  -1  12   11.90   22.40
  17  -1 -12    2.70   21.00
  17   1 -12  -12.40   19.70
 -17   1  12   -8.40   20.90
 -16  -1  12   30.70   23.60
  16  -1 -12   -8.90   18.30
  16   1 -12   -3.00   22.80
 -16   1  12   -1.40   16.80
 -15  -1  12   13.30   18.80
  15  -1 -12    7.60   22.60
 -15   1  12   35.70   20.90
  15   1 -12   56.09   27.30
  14  -1 -12    5.50   17.30
 -14  -1  12    7.70   16.70
 -14   1  12   11.50   15.40
  14   1 -12   24.20   18.90
  13  -1 -12   12.20   18.20
 -13  -1  12   -4.70   11.50
  13   1 -12   22.50   18.80
 -13   1  12   -5.10   14.00
 -12  -1  12    4.10   12.40
  12  -1 -12    0.10   15.50
 -12   1  12   -6.00   11.00
  12   1 -12   -8.10   12.50
  11  -1 -12   31.70   20.20
 -11  -1  12   19.60   16.40
 -11   1  12   32.10   16.20
  11   1 -12   50.09   20.40
 -10  -1  12  183.58   33.90
  10  -1 -12  189.88   36.70
  10   1 -12  147.59   32.40
 -10   1  12  214.68   30.20
  -9  -1  12   98.99   25.00
   9  -1 -12  106.29   28.30
   9   1 -12  116.89   27.40
  -9   1  12   86.79   21.40
   8  -1 -12  376.66   46.20
  -8  -1  12  330.37   43.50
   8   1 -12  318.77   43.10
  -8   1  12  398.66   36.40
  -8   1  12  342.77   41.10
   7  -1 -12   85.59   24.60
  -7  -1  12  157.98   29.50
  -7   1  12  131.89   18.80
  -7   1  12  148.09   26.20
   7   1 -12  125.89   26.60
  -6  -1  12   44.20   16.40
   6  -1 -12   36.30   15.90
  -6   1  12   62.79   17.30
   6   1 -12   46.20   17.60
  -6   1  12   33.00   11.90
   5  -1 -12    5.90   11.00
  -5  -1  12   12.60    7.80
  -5  -1  12    5.20   10.50
  -5   1  12   -1.20    8.10
  -5   1  12   -0.60    7.60
   5   1 -12   -0.90    9.60
  -4  -1  12   -9.60    9.00
   4  -1 -12   -9.50    9.20
   4  -1 -12   -1.00    8.70
  -4  -1  12    1.60    7.40
  -4   1  12    7.80    8.70
   4   1 -12    9.60   10.20
   4   1 -12  -11.00    8.50
  -4   1  12   -5.70    7.80
  -3  -1  12   61.89   15.20
  -3  -1  12   60.29   20.00
   3  -1 -12   38.60   14.00
   3  -1 -12   67.29   16.60
   3   1 -12   80.79   21.60
  -3   1  12   47.90   15.50
  -3   1  12   40.30   14.10
   3   1 -12   48.70   14.90
  -2  -1  12   25.40   14.50
  -2  -1  12   44.20   15.20
   2  -1 -12   80.09   19.30
  -2   1  12   54.39   16.50
   2   1 -12   60.49   18.20
   2   1 -12   36.40   14.80
  -2   1  12   53.99   16.20
   1  -1 -12  151.28   22.80
   1  -1 -12  150.18   26.90
  -1  -1  12  151.38   27.10
   1   1 -12  163.38   21.60
   1   1 -12  160.08   29.90
  -1   1  12  124.99   25.80
   0  -1 -12  152.38   20.70
   0  -1 -12  114.39   24.50
   0  -1  12  118.49   25.90
   0   1 -12   92.19   24.10
   0   1 -12  150.78   19.20
   0   1  12  101.19   23.80
  -1  -1 -12   83.19   20.60
   1  -1  12  100.69   24.30
  -1  -1 -12   69.49   15.00
   1   1  12   78.79   21.70
  -1   1 -12   83.69   22.30
  -1   1 -12   78.89   14.40
   2  -1  12  -15.60   10.50
  -2  -1 -12    2.10    9.60
  -2  -1 -12    0.40   12.30
  -2   1 -12    4.20   12.20
   2   1  12   39.20   17.60
   3  -1  12  115.69   31.40
  -3  -1 -12  297.07   36.00
   3   1  12  117.39   30.00
  -3   1 -12  141.69   31.00
  -4  -1 -12   61.89   20.70
   4  -1  12   62.49   23.20
  -4   1 -12   40.60   18.70
   4   1  12   61.59   24.90
  -5  -1 -12  146.99   30.70
   5  -1  12  177.38   37.90
  -5   1 -12   93.99   28.90
   5   1  12  136.99   35.20
   6  -1  12   69.99   25.70
  -6  -1 -12   18.30   17.30
  -6   1 -12    7.10   15.30
   6   1  12   26.30   19.30
   7  -1  12   20.60   23.10
  -7  -1 -12    8.20   15.60
  -7   1 -12   -8.80   14.50
   7   1  12  -15.50   14.20
  -8  -1 -12   48.60   23.80
   8  -1  12   28.00   22.70
   8   1  12   20.90   23.20
  -8   1 -12    7.90   18.90
  -9  -1 -12   -9.10   13.60
   9  -1  12   -9.10   18.20
   9   1  12   -8.80   21.10
  -9   1 -12    9.60   18.10
  10  -1  12  -23.30   22.10
 -10  -1 -12  -13.20   20.10
  10   1  12  -23.20   20.80
 -10   1 -12   11.10   20.90
 -11  -1 -12   10.10   23.10
  11  -1  12   16.00   27.10
 -11   1 -12   -1.90   25.10
  11   1  12    5.20   27.10
 -18  -2  12  153.68   45.80
  18  -2 -12  145.29   42.00
  18   2 -12  124.99   40.00
 -18   2  12  206.08   49.30
  17  -2 -12   24.80   29.70
 -17  -2  12  -21.90   18.70
 -17   2  12  -18.70   22.20
  17   2 -12   24.20   26.80
 -16  -2  12    6.90   20.60
  16  -2 -12   88.49   31.90
 -16   2  12   27.60   20.80
  16   2 -12   29.90   24.60
 -15  -2  12   13.00   22.40
  15  -2 -12   -8.10   20.20
 -15   2  12   33.10   22.80
  15   2 -12   38.90   23.70
  14  -2 -12    8.60   23.30
 -14  -2  12   13.90   19.80
  14   2 -12    3.60   18.60
 -14   2  12  -12.50   13.10
 -13  -2  12   -1.70   15.10
  13  -2 -12  -17.00   20.50
  13   2 -12  -11.70   14.70
 -13   2  12  -10.30   12.50
  12  -2 -12   19.00   23.30
 -12  -2  12   29.40   19.40
 -12   2  12   25.80   15.10
  12   2 -12  -24.40   15.00
 -11  -2  12    1.90   12.60
  11  -2 -12   32.30   18.40
  11   2 -12  -13.90   10.20
 -11   2  12   17.20   13.10
  10  -2 -12   13.00   22.90
 -10  -2  12   64.99   21.80
 -10   2  12   50.19   16.20
  10   2 -12   10.30   15.60
   9  -2 -12  167.28   33.70
  -9  -2  12  119.59   28.60
   9   2 -12  156.78   32.90
  -9   2  12  179.98   27.80
  -8  -2  12   22.00   14.90
   8  -2 -12   -2.00   12.60
   8   2 -12   40.70   18.00
  -8   2  12    9.30   11.20
  -7  -2  12  320.87   42.00
   7  -2 -12  348.17   42.70
  -7   2  12  343.27   37.10
   7   2 -12  321.77   42.10
   6  -2 -12   12.80   13.20
  -6  -2  12    4.50   11.50
  -6   2  12    1.80    8.50
  -6   2  12    3.20   10.40
   6   2 -12  -11.50    8.90
  -5  -2  12  -12.00    8.80
   5  -2 -12    4.40   12.40
  -5   2  12   -6.50    7.50
   5   2 -12   -4.40    8.30
  -5   2  12  -12.10    6.20
  -4  -2  12   20.20   13.80
  -4  -2  12   36.60   12.30
   4  -2 -12   39.70   15.60
   4   2 -12   35.20   14.10
  -4   2  12   43.50   12.40
  -4   2  12   20.20   13.90
   3  -2 -12   61.99   16.40
  -3  -2  12   88.09   23.00
  -3  -2  12   86.09   18.00
   3  -2 -12   81.99   20.80
   3   2 -12   47.10   16.20
  -3   2  12  101.99   21.40
  -3   2  12   98.29   19.70
   3   2 -12  124.49   26.80
   2  -2 -12   -2.50    8.70
  -2  -2  12   -2.70    8.90
  -2  -2  12    4.70   11.20
   2  -2 -12   -5.80    9.70
  -2   2  12    5.00   11.60
  -2   2  12    6.10    9.30
   2   2 -12    4.80   11.70
   1  -2 -12   19.00   14.00
  -1  -2  12   14.20   13.90
  -1  -2  12   42.30   15.70
   1  -2 -12    5.60   11.40
   1   2 -12   36.70   12.80
  -1   2  12   14.00   12.40
   1   2 -12   -9.90   10.30
   0  -2 -12  117.19   23.60
   0  -2  12   87.39   22.70
   0   2 -12  109.19   26.90
   0   2  12   72.79   22.40
   0   2 -12  119.79   20.30
   1  -2  12   12.50   14.60
  -1  -2 -12    0.20   11.90
  -1  -2 -12   -1.50    9.50
   1   2  12    5.30   12.20
  -1   2 -12   10.90   13.20
  -1   2 -12   -7.60    7.90
  -2  -2 -12  169.48   25.80
   2  -2  12   81.89   25.90
  -2  -2 -12  151.38   29.60
  -2   2 -12  144.49   31.80
   2   2  12  171.88   34.20
   3  -2  12   12.00   14.90
  -3  -2 -12    3.00   13.30
  -3   2 -12   -0.70   11.60
   3   2  12   -6.80   12.10
   4  -2  12    4.20   16.90
  -4  -2 -12   66.89   20.80
  -4   2 -12   61.29   22.50
   4   2  12   31.50   18.60
  -5  -2 -12  -10.40   10.00
   5  -2  12   19.40   17.20
   5   2  12  -10.50   12.60
  -5   2 -12    8.10   18.10
   6  -2  12  119.89   34.80
  -6  -2 -12   74.39   23.30
  -6   2 -12   85.29   29.00
   6   2  12  123.29   35.70
   7  -2  12   63.99   27.70
  -7  -2 -12   92.19   27.40
  -7   2 -12   85.39   30.20
   7   2  12  104.69   32.70
   8  -2  12   -6.30   19.70
  -8  -2 -12    9.70   14.10
   8   2  12   20.70   22.90
  -8   2 -12   -6.10   16.70
   9  -2  12   54.99   31.20
  -9  -2 -12   28.40   21.40
  -9   2 -12  -21.60   14.80
   9   2  12  -13.40   22.00
  10  -2  12   -7.50   22.80
 -10  -2 -12   39.00   26.10
 -10   2 -12   24.70   24.30
  10   2  12   -2.50   25.20
 -11  -2 -12   82.19   32.30
  11  -2  12   38.70   30.70
  11   2  12   -2.10   31.20
 -11   2 -12   40.40   27.80
 -17  -3  12   -1.40   23.90
  17  -3 -12   -8.20   30.30
  17   3 -12    9.40   25.00
 -16  -3  12  251.27   53.39
  16  -3 -12  256.37   54.59
  16   3 -12  266.57   54.09
 -15  -3  12   -6.00   19.60
  15  -3 -12  -27.50   19.90
  15   3 -12   -4.70   22.00
 -14  -3  12  389.36   55.39
  14  -3 -12  438.96   62.49
  14   3 -12  297.87   56.09
  13  -3 -12   43.70   26.70
 -13  -3  12   37.10   22.40
  13   3 -12   73.89   28.90
  12  -3 -12  452.35   56.09
 -12  -3  12  308.77   52.89
  12   3 -12  248.08   48.70
 -11  -3  12   32.70   20.20
  11  -3 -12   -4.90   15.80
 -11   3  12   28.10   18.10
  11   3 -12    5.00   18.90
  10  -3 -12   22.30   22.20
 -10  -3  12   16.60   15.10
  10   3 -12   21.80   16.80
 -10   3  12   17.30   15.50
 -10   3  12   33.50   15.20
   9  -3 -12  161.28   32.70
  -9  -3  12  123.39   30.80
  -9   3  12  109.29   25.30
  -9   3  12   98.39   22.10
   9   3 -12   95.29   28.20
  -8  -3  12  468.95   53.99
   8  -3 -12  398.26   54.39
   8   3 -12  405.36   51.39
  -8   3  12  467.55   44.70
  -8   3  12  363.86   45.10
   7  -3 -12  338.17   43.70
  -7  -3  12  333.17   44.20
  -7   3  12  373.16   37.90
  -7   3  12  339.87   40.40
   7   3 -12  310.07   43.00
   6  -3 -12  130.39   29.70
  -6  -3  12  138.79   31.60
   6   3 -12  251.17   33.30
  -6   3  12  165.08   23.70
  -6   3  12  209.78   32.50
   5  -3 -12   97.49   23.90
  -5  -3  12   79.19   24.90
  -5   3  12   51.59   18.40
  -5   3  12  112.99   18.70
   5   3 -12  103.19   24.20
  -4  -3  12   74.29   21.00
  -4  -3  12   28.90   15.30
   4  -3 -12   64.09   19.90
  -4   3  12   60.89   18.40
   4   3 -12   57.29   20.10
  -4   3  12   23.90   11.70
   3  -3 -12  244.08   36.10
  -3  -3  12  227.58   31.90
  -3  -3  12  210.08   39.50
  -3   3  12  229.38   33.70
   3   3 -12  200.08   31.10
   3   3 -12  255.57   38.80
  -3   3  12  259.67   28.00
  -2  -3  12   14.00   15.10
   2  -3 -12   11.30   13.30
  -2  -3  12   -6.70   11.80
  -2   3  12   21.90   10.40
  -2   3  12    0.70   13.50
   2   3 -12    4.80   11.50
   2   3 -12   21.10   15.00
   1  -3 -12  203.78   31.90
  -1  -3  12  211.08   31.90
   1  -3 -12  257.17   30.50
  -1  -3  12  242.68   41.60
  -1   3  12  212.68   36.50
   1   3 -12  208.58   39.30
   1   3 -12  207.58   30.40
   0  -3 -12   -7.20   10.00
   0  -3 -12    0.30    9.90
   0  -3  12    5.00   12.80
   0  -3  12    1.90   10.90
   0   3 -12  -14.20    9.60
   0   3 -12    6.00   16.70
   0   3  12    7.60   14.00
  -1  -3 -12  474.45   49.30
   1  -3  12  402.96   54.89
  -1   3 -12  504.55   48.90
   1   3  12  422.26   54.49
  -1   3 -12  489.85   57.09
  -2  -3 -12   60.99   18.70
   2  -3  12   20.30   19.40
  -2  -3 -12   18.70   14.50
  -2   3 -12   -4.80   12.50
   2   3  12   43.10   20.10
  -3  -3 -12  493.15   49.50
   3  -3  12  510.85   61.39
  -3  -3 -12  430.16   50.29
   3   3  12  404.36   54.99
  -3   3 -12  390.26   53.89
  -4  -3 -12   51.39   19.50
   4  -3  12   27.20   24.10
  -4   3 -12   -5.60   13.10
   4   3  12   11.90   15.50
  -5  -3 -12   17.30   14.40
   5  -3  12  -23.90   16.50
  -5   3 -12   12.00   16.40
   5   3  12   20.50   23.20
  -6  -3 -12   63.39   22.80
   6  -3  12   46.50   28.10
   6   3  12    1.70   21.30
  -6   3 -12   53.79   23.80
  -7  -3 -12   83.69   25.20
   7  -3  12  118.69   41.10
   7   3  12   70.09   30.10
  -7   3 -12   68.99   29.50
  -8  -3 -12   76.89   26.70
   8  -3  12  119.19   39.50
   8   3  12  113.39   39.40
  -8   3 -12   66.39   31.70
  -9  -3 -12   96.69   31.90
   9  -3  12   82.09   36.40
   9   3  12   84.19   36.90
  -9   3 -12   53.99   29.20
  10  -3  12   66.89   34.70
 -10  -3 -12    3.30   19.00
 -10   3 -12   11.90   24.20
  10   3  12   64.69   40.00
 -16  -4  12   39.90   28.50
  16  -4 -12   -0.30   28.40
  16   4 -12   49.70   34.80
 -15  -4  12  140.49   41.40
  15  -4 -12  134.59   42.70
  15   4 -12   63.09   33.70
  14  -4 -12    8.70   24.30
 -14  -4  12   60.69   29.10
  14   4 -12   -0.30   20.60
 -13  -4  12  173.48   38.50
  13  -4 -12  195.88   42.50
  13   4 -12   77.09   32.80
  12  -4 -12   31.50   22.30
 -12  -4  12  -20.20   14.90
  12   4 -12    3.00   22.50
 -11  -4  12  258.47   45.50
  11  -4 -12  252.37   46.50
  11   4 -12  135.89   37.10
 -11   4  12  168.08   35.80
  10  -4 -12  197.38   40.00
 -10  -4  12   84.39   27.30
  10   4 -12  107.19   33.00
 -10   4  12   72.99   26.00
  -9  -4  12   99.29   28.70
   9  -4 -12  123.89   31.70
  -9   4  12  120.69   29.10
   9   4 -12   67.89   26.90
  -8  -4  12   31.80   18.80
   8  -4 -12   74.19   26.20
  -8   4  12   68.19   22.00
   8   4 -12   75.29   26.90
   7  -4 -12   -5.30   22.20
  -7  -4  12   54.79   20.50
   7   4 -12   14.30   17.60
  -7   4  12   33.90   18.40
  -6  -4  12  279.87   41.00
   6  -4 -12  221.18   42.00
   6   4 -12  242.88   42.90
  -6   4  12  268.97   36.90
  -5  -4  12  236.38   36.70
   5  -4 -12  189.68   39.60
  -5   4  12  288.17   37.00
   5   4 -12  220.18   40.40
  -4  -4  12  322.67   45.20
   4  -4 -12  246.28   44.70
   4   4 -12  407.76   47.70
   4   4 -12  319.47   41.40
  -4   4  12  312.17   42.00
   3  -4 -12   44.40   20.30
  -3  -4  12   95.39   25.10
  -3  -4  12   63.39   21.30
  -3   4  12   68.29   22.40
   3   4 -12   65.09   19.90
  -2  -4  12  314.27   42.10
  -2  -4  12  311.67   46.10
  -2  -4  12  371.86   44.00
   2  -4 -12  383.06   45.60
   2   4 -12  380.86   50.59
   2   4 -12  321.87   44.30
  -2   4  12  328.87   44.80
  -1  -4  12   85.89   23.50
  -1  -4  12   55.79   21.20
   1  -4 -12   63.09   20.60
  -1  -4  12   79.69   25.70
  -1   4  12   18.60   17.60
   1   4 -12   28.90   19.50
   0  -4  12  384.66   42.60
   0  -4  12  345.97   46.30
   0  -4 -12  249.38   44.70
   0  -4  12  215.28   45.50
   0   4 -12  318.07   41.60
   0   4  12  327.67   45.40
   0   4 -12  403.66   50.09
  -1  -4 -12    4.80   11.90
   1  -4  12  -11.10   16.40
   1  -4  12   25.50   18.00
   1   4  12   16.20   16.30
  -1   4 -12   -6.80   12.60
  -2  -4 -12   12.40   12.90
   2  -4  12   11.10   19.90
  -2   4 -12   -3.80   17.30
   2   4  12   46.60   23.10
   3  -4  12   81.19   28.10
  -3   4 -12   36.40   24.00
   3   4  12   87.39   29.50
   4  -4  12   55.29   29.70
  -4   4 -12   63.29   24.70
   4   4  12   46.50   24.70
   5  -4  12   60.89   33.50
   5   4  12  118.59   36.00
  -5   4 -12  105.39   31.60
   6  -4  12   62.59   33.60
  -6   4 -12   52.79   23.80
   6   4  12   75.29   34.90
   7  -4  12  -10.80   24.60
  -7   4 -12   30.50   22.20
   7   4  12   28.90   30.30
   8  -4  12   17.60   31.00
   8   4  12   21.80   30.90
  -8   4 -12   58.89   32.40
   9  -4  12  -29.00   22.80
   9   4  12   18.50   28.30
  -9   4 -12   23.10   27.80
 -14  -5  12   49.70   30.70
  14  -5 -12   74.89   35.30
  14   5 -12  125.19   42.70
  13  -5 -12    2.20   23.00
 -13  -5  12   55.69   28.70
  13   5 -12   60.09   35.80
 -12  -5  12  197.48   43.70
  12  -5 -12  165.08   41.70
 -12   5  12  134.19   34.70
  12   5 -12   58.49   32.50
  11  -5 -12   53.49   29.30
 -11  -5  12   90.09   30.40
 -11   5  12   63.99   25.80
  11   5 -12   47.60   27.30
  10  -5 -12  153.28   38.60
 -10  -5  12  175.78   38.10
  10   5 -12  123.49   38.50
 -10   5  12  131.19   34.70
  -9  -5  12    6.90   19.80
   9  -5 -12   16.10   19.00
   9   5 -12   17.30   21.30
  -9   5  12    2.20   19.10
  -8  -5  12   54.79   23.10
   8  -5 -12  121.59   33.50
   8   5 -12   78.29   30.40
  -8   5  12  133.09   31.40
   7  -5 -12   58.49   26.20
  -7  -5  12   87.99   27.10
   7   5 -12   29.70   22.20
  -7   5  12   28.30   19.00
  -6  -5  12   54.19   23.70
   6  -5 -12   -8.80   16.00
  -6  -5  12   63.09   23.30
  -6   5  12   72.09   24.70
   6   5 -12   18.80   20.30
  -5  -5  12  328.57   50.49
  -5  -5  12  256.37   43.90
   5  -5 -12  241.98   46.10
  -5   5  12  291.87   41.50
   5   5 -12  182.48   41.80
  -4  -5  12   60.19   23.70
  -4  -5  12   31.00   17.30
   4  -5 -12   -6.50   15.70
  -4   5  12  -11.50   12.70
   4   5 -12   12.20   17.80
   3  -5 -12  563.74   67.99
  -3  -5  12  594.14   67.39
  -3  -5  12  607.54   67.99
  -3   5  12  576.04   66.59
   3   5 -12  666.93   69.99
   3   5 -12  537.15   62.69
   2  -5 -12  -21.30   12.80
  -2  -5  12   -0.40   14.90
  -2  -5  12    1.00   13.90
  -2  -5  12   -0.80   17.70
  -2   5  12   19.50   15.80
   2   5 -12   -3.70   13.50
   1  -5 -12  275.37   42.70
  -1  -5  12  273.57   49.80
  -1  -5  12  290.37   42.90
  -1  -5  12  367.26   49.20
   1   5 -12  329.37   50.29
   1   5 -12  269.07   45.80
  -1   5  12  347.87   48.20
   1   5 -12  300.87   43.10
   0  -5  12   77.19   29.50
   0  -5 -12   53.09   19.00
   0  -5  12   83.89   27.40
   0   5  12    8.10   17.10
   0   5 -12   64.59   26.70
   1  -5  12   95.69   29.10
   1  -5  12   27.00   22.70
  -1  -5 -12   78.89   25.10
  -1   5 -12   38.40   24.90
   1   5  12  125.89   33.60
   2  -5  12    4.30   15.90
  -2  -5 -12   18.50   15.50
   2  -5  12  -10.30   21.40
  -2   5 -12    5.50   18.80
   2   5  12  -20.90   12.70
  -3  -5 -12  147.39   31.90
   3  -5  12   64.59   33.30
   3   5  12   79.19   30.60
  -3   5 -12  113.99   36.00
   4  -5  12  -11.80   21.20
   4   5  12    3.10   20.90
  -4   5 -12    9.80   21.90
   5  -5  12  125.59   43.40
  -5   5 -12   70.89   28.50
   5   5  12  173.38   46.20
   6  -5  12   18.70   31.80
  -6   5 -12    5.00   20.40
   6   5  12   -1.30   22.30
   7  -5  12   84.29   44.30
  -7   5 -12   77.19   34.60
   7   5  12  118.59   38.60
 -11  -6  12  245.38   55.19
  11  -6 -12  271.17   56.49
 -11   6  12  282.77   53.39
  11   6 -12  233.78   53.49
  10  -6 -12   -7.80   22.10
 -10  -6  12   17.40   27.30
  10   6 -12  -24.20   18.80
 -10   6  12   -3.40   20.50
  -9  -6  12  270.87   53.99
   9  -6 -12  210.08   49.70
   9   6 -12  258.17   54.29
  -9   6  12  297.97   50.59
   8  -6 -12  233.28   48.70
  -8  -6  12  166.18   41.10
  -8   6  12   73.69   29.90
   8   6 -12  105.99   37.60
   7  -6 -12  267.17   50.59
  -7  -6  12  228.28   49.30
   7   6 -12  194.28   45.30
  -7   6  12  234.98   50.59
  -6  -6  12  257.97   49.30
   6  -6 -12  366.76   52.79
   6   6 -12  299.77   55.99
  -6   6  12  220.88   46.30
   5  -6 -12   49.70   24.90
  -5  -6  12    5.20   18.80
   5   6 -12   32.90   24.10
  -5   6  12   26.60   22.90
   4  -6 -12  304.47   54.49
  -4  -6  12  283.17   52.49
   4   6 -12  312.67   57.69
  -4   6  12  349.96   56.99
   3  -6 -12   -6.70   17.30
  -3  -6  12    1.30   15.60
   3   6 -12   20.00   22.90
  -3   6  12    3.80   19.40
  -2  -6  12  306.97   45.60
   2  -6 -12  230.48   45.50
   2   6 -12  253.87   48.80
  -2   6  12  264.57   52.59
   1  -6 -12   12.50   17.50
  -1  -6  12    1.70   19.60
  -1   6  12    9.30   16.60
   1   6 -12   20.30   19.00
   0  -6  12  270.77   57.59
   0  -6 -12  469.55   56.69
   0   6  12  383.36   64.49
   0   6 -12  324.07   59.49
   1  -6  12   -3.30   22.60
  -1  -6 -12    9.90   18.90
   1   6  12   22.10   24.30
  -1   6 -12   -5.60   17.20
   2  -6  12  357.06   66.19
  -2  -6 -12  415.76   55.79
   2   6  12  372.16   64.59
   3  -6  12   13.10   26.50
  -3  -6 -12    7.30   20.60
   3   6  12   23.90   26.60
   4  -6  12  205.78   55.59
  -4  -6 -12  323.87   58.29
   4   6  12  235.48   54.79
   5  -6  12   53.79   38.20
   5   6  12   73.59   33.50
   6  -7 -12    9.50   21.20
  -6  -7  12   21.00   26.10
  -6   7  12  -16.40   21.70
   6   7 -12   -2.20   19.60
   5  -7 -12   48.50   28.80
  -5  -7  12   69.19   32.70
  -5   7  12   47.10   31.90
   5   7 -12   51.49   30.40
   4  -7 -12   15.50   20.30
  -4  -7  12   52.59   30.60
  -4   7  12    5.50   21.00
   3  -7 -12   35.00   24.10
  -3  -7  12   26.30   24.50
  -3   7  12   11.10   22.50
   2  -7 -12   27.70   23.30
  -2  -7  12   33.90   29.00
  -2   7  12   31.20   28.50
   1  -7 -12   39.70   22.40
  -1   7  12    4.90   21.50
   0  -7 -12   34.00   23.60
   0   7 -12   13.30   27.80
   0   7  12    7.70   20.50
 -18   0  13  -16.50   21.50
  18   0 -13  -12.60   23.10
  17   0 -13  -39.50   20.30
 -17   0  13   -1.50   20.20
 -16   0  13    2.20   16.10
  16   0 -13  -36.00   16.90
  15   0 -13  -10.80   20.20
 -15   0  13    6.20   15.80
  14   0 -13    6.90   17.70
 -14   0  13  -14.70   11.00
  13   0 -13    9.40   18.80
 -13   0  13   13.00   16.10
 -12   0  13   12.10   13.80
  12   0 -13   -7.90   11.50
  11   0 -13  -13.60   11.20
 -11   0  13   -2.50   11.30
 -10   0  13   -0.90   10.10
  10   0 -13   -3.20   12.30
  -9   0  13   -3.90    9.40
   9   0 -13   -1.40   11.10
  -8   0  13   -3.10    9.80
   8   0 -13    9.10   14.60
  -7   0  13  -10.50    8.50
   7   0 -13   14.00   13.10
   6   0 -13   24.80   14.30
  -6   0  13   -5.60    8.50
  -6   0  13   -7.70    5.80
  -5   0  13    3.30    9.50
   5   0 -13   -1.90    9.10
  -5   0  13   -6.30    7.10
   4   0 -13    5.90   11.90
  -4   0  13   -5.40    7.50
  -4   0  13    3.60    9.60
   4   0 -13    3.40    9.80
  -3   0  13   -2.60   10.10
   3   0 -13   -5.50    9.60
  -3   0  13   -1.60    8.40
   3   0 -13   -5.80    9.10
   2   0 -13   -7.10    8.20
   2   0 -13    0.50   10.50
  -2   0  13   -6.40    8.40
  -2   0  13    5.00    9.50
   1   0 -13   -8.70    8.50
  -1   0  13    0.40   11.90
   1   0 -13   -4.00    7.50
   0   0 -13   -0.90   10.70
   0   0 -13   -2.00    7.70
   0   0  13   -2.70   10.60
  -1   0 -13    1.40    7.70
  -1   0 -13    0.20   11.60
   1   0  13   -9.20    9.70
  -2   0 -13   -6.10   10.30
   2   0  13    4.80   14.70
   3   0  13    6.20   13.80
  -3   0 -13   -6.70   11.80
  -4   0 -13   -0.10   14.20
   4   0  13   17.50   20.30
  -5   0 -13   -3.70   13.40
   5   0  13   -7.20   16.30
   6   0  13  -24.60   15.20
  -6   0 -13  -11.70   12.10
   7   0  13  -14.90   18.50
  -7   0 -13   -5.10   15.60
   8   0  13   19.10   22.00
  -8   0 -13  -12.30   15.90
  -9   0 -13    5.90   18.30
   9   0  13   14.20   24.90
 -10   0 -13   27.70   24.40
  10   0  13    6.40   23.40
 -11   0 -13   42.20   27.40
  11   0  13  -23.60   25.50
 -18  -1  13   30.10   29.00
  18  -1 -13   14.60   26.30
  18   1 -13   11.60   24.90
 -18   1  13   44.20   30.60
  17  -1 -13   21.20   23.70
 -17  -1  13   22.90   24.80
  17   1 -13    1.20   22.70
 -17   1  13  -14.50   20.70
 -16  -1  13    6.50   18.20
  16  -1 -13   13.90   23.50
 -16   1  13   18.60   19.20
  16   1 -13  -12.80   18.60
  15  -1 -13    5.10   20.30
 -15  -1  13    0.40   17.00
 -15   1  13    2.10   16.20
  15   1 -13   12.90   18.90
 -14  -1  13   14.90   22.30
  14  -1 -13   25.30   24.40
  14   1 -13   24.50   21.10
 -14   1  13   47.50   21.70
 -13  -1  13    9.60   16.30
  13  -1 -13  -15.00   14.50
 -13   1  13   -4.10   12.70
  13   1 -13   37.20   22.10
  12  -1 -13  -29.30   13.20
 -12  -1  13    0.00   12.20
 -12   1  13   -2.30   11.60
  12   1 -13  -14.90   13.10
  11  -1 -13   33.30   19.50
 -11  -1  13   18.20   14.60
 -11   1  13   38.50   17.90
  11   1 -13   56.49   22.60
 -10  -1  13    2.80   11.90
  10  -1 -13   38.00   20.70
  10   1 -13   -6.40   11.40
 -10   1  13   15.50   12.20
  -9  -1  13   71.59   23.30
   9  -1 -13   91.89   27.00
  -9   1  13  177.88   29.30
   9   1 -13   99.69   26.40
  -8  -1  13   16.80   12.50
   8  -1 -13    6.70   17.10
   8   1 -13   38.70   18.20
  -8   1  13   12.60   11.50
  -7  -1  13  213.18   35.20
   7  -1 -13  149.19   31.40
   7   1 -13  141.79   31.30
  -7   1  13  184.98   31.20
  -7   1  13  190.38   23.80
   6  -1 -13  105.09   25.40
  -6  -1  13   68.89   21.70
   6   1 -13   62.99   20.20
  -6   1  13   55.69   14.70
  -6   1  13   69.49   18.80
  -5  -1  13   -5.70    9.40
  -5  -1  13   -4.70    6.30
   5  -1 -13    6.20   14.00
  -5   1  13   -0.20    8.00
   5   1 -13    7.80   12.90
  -5   1  13    0.20    8.20
  -4  -1  13  320.07   33.20
   4  -1 -13  287.47   36.20
   4  -1 -13  292.87   36.60
  -4  -1  13  346.37   40.80
   4   1 -13  297.77   36.00
   4   1 -13  266.57   38.60
  -4   1  13  284.07   34.60
  -4   1  13  277.17   35.00
   3  -1 -13   26.60   14.90
  -3  -1  13   51.59   19.20
   3  -1 -13   24.00   15.60
  -3  -1  13   58.89   15.90
   3   1 -13   60.39   19.20
  -3   1  13   81.69   20.70
  -3   1  13   61.49   16.80
   2  -1 -13  113.09   26.60
  -2  -1  13  174.38   33.20
  -2  -1  13  198.68   27.80
  -2   1  13  251.17   30.30
  -2   1  13  187.08   28.70
   2   1 -13  216.98   26.90
   2   1 -13  196.68   34.10
   1  -1 -13   -8.50   11.20
   1  -1 -13   -3.90   10.10
  -1  -1  13   -1.20   10.20
  -1   1  13   -1.30   10.50
   1   1 -13   37.20   16.50
   1   1 -13    5.60    8.20
   0  -1 -13  231.58   28.90
   0  -1 -13  230.28   33.20
   0  -1  13  219.78   31.60
   0   1 -13  212.88   26.40
   0   1 -13  243.78   35.50
   0   1  13  235.18   34.50
  -1  -1 -13   19.70   12.80
   1  -1  13   18.00   14.80
  -1  -1 -13   18.80   15.10
  -1   1 -13   15.50   13.70
   1   1  13   48.50   18.90
  -2  -1 -13  463.65   49.99
   2  -1  13  326.77   45.90
  -2   1 -13  379.66   49.50
   2   1  13  421.46   49.90
  -3  -1 -13  251.07   35.40
   3  -1  13  161.28   35.70
   3   1  13  248.88   41.60
  -3   1 -13  164.68   36.50
  -4  -1 -13   91.89   27.30
   4  -1  13   44.20   20.90
   4   1  13   92.19   28.40
  -4   1 -13   39.40   19.60
  -5  -1 -13  191.48   36.30
   5  -1  13  189.28   39.50
   5   1  13  122.39   34.00
  -5   1 -13  168.48   37.80
  -6  -1 -13  105.89   28.50
   6  -1  13   59.89   26.90
   6   1  13   66.09   28.40
  -6   1 -13  126.59   33.10
  -7  -1 -13  146.69   35.10
   7  -1  13  103.19   33.60
  -7   1 -13   55.39   25.20
   7   1  13  122.79   34.50
   8  -1  13  111.39   34.00
  -8  -1 -13   71.59   26.70
  -8   1 -13   95.09   31.90
   8   1  13   86.49   33.90
  -9  -1 -13   99.49   33.70
   9  -1  13  158.18   40.50
   9   1  13  148.19   43.40
  -9   1 -13  105.09   35.00
  10  -1  13   37.30   26.60
 -10  -1 -13    2.20   21.50
 -10   1 -13   27.40   23.40
  10   1  13   64.79   37.70
 -11  -1 -13  161.28   44.00
  11  -1  13  144.59   45.30
  11   1  13    9.20   29.00
 -11   1 -13  120.29   39.70
 -17  -2  13   69.49   34.30
  17  -2 -13   46.50   32.40
  17   2 -13  108.69   34.70
 -17   2  13   76.49   31.70
 -16  -2  13   -8.20   18.50
  16  -2 -13  -24.50   19.20
 -16   2  13    1.50   19.00
  16   2 -13  -12.20   18.50
  15  -2 -13  140.09   39.40
 -15  -2  13  107.39   33.70
 -15   2  13  126.29   32.50
  15   2 -13   99.99   36.60
 -14  -2  13    0.30   17.50
  14  -2 -13   -9.20   19.10
 -14   2  13    4.50   15.70
  14   2 -13  -20.50   20.20
 -13  -2  13  -19.50   14.70
  13  -2 -13  -13.00   19.70
  13   2 -13   -2.00   16.10
 -13   2  13   -3.70   12.50
 -12  -2  13    4.70   16.00
  12  -2 -13   12.30   19.60
  12   2 -13   10.80   18.40
 -12   2  13    8.40   13.90
  11  -2 -13  271.67   49.10
 -11  -2  13  266.07   45.50
  11   2 -13  289.77   42.70
 -11   2  13  221.08   34.60
 -10  -2  13  162.58   33.00
  10  -2 -13  141.49   32.20
 -10   2  13  159.98   28.70
  10   2 -13   56.69   25.10
   9  -2 -13  447.46   53.99
  -9  -2  13  496.55   53.59
   9   2 -13  353.46   50.59
   8  -2 -13  209.48   38.50
  -8  -2  13  318.67   39.50
  -8   2  13  216.38   30.30
   8   2 -13  255.57   38.80
   7  -2 -13  286.67   39.50
  -7  -2  13  327.47   41.80
  -7   2  13  298.77   35.10
   7   2 -13  308.57   42.10
  -6  -2  13  361.86   44.50
   6  -2 -13  328.67   44.50
  -6   2  13  346.57   38.70
   6   2 -13  306.47   41.20
   5  -2 -13  271.07   37.50
  -5  -2  13  216.08   39.70
  -5   2  13  214.58   31.40
  -5   2  13  270.77   32.80
   5   2 -13  350.86   39.00
  -4  -2  13    0.60   11.00
  -4  -2  13    1.80    9.40
   4  -2 -13   24.00   14.70
  -4   2  13   11.00   10.60
  -4   2  13   -8.90    7.60
   4   2 -13    9.30    9.70
   4   2 -13   20.60   15.10
   3  -2 -13   45.00   15.30
  -3  -2  13   59.29   20.20
   3  -2 -13   90.49   21.20
  -3  -2  13   35.70   14.80
  -3   2  13   64.99   18.00
   3   2 -13   48.30   16.00
   3   2 -13   54.89   19.90
  -2  -2  13    9.70   12.40
   2  -2 -13    0.70   13.90
  -2  -2  13   -4.00   10.80
   2  -2 -13    3.70    9.10
   2   2 -13   12.00   13.70
  -2   2  13   -2.30   11.40
  -1  -2  13   64.69   22.40
   1  -2 -13  104.39   22.40
  -1  -2  13   49.99   18.40
  -1   2  13   78.89   22.90
   1   2 -13   91.19   19.50
   1   2 -13  109.19   28.50
   0  -2  13  208.68   37.60
   0  -2 -13  229.08   34.50
   0  -2 -13  333.17   35.40
   0   2 -13  269.77   39.90
   0   2 -13  277.17   30.90
   0   2  13  261.17   42.00
  -1  -2 -13   -2.30    9.70
   1  -2  13    9.70   14.20
  -1  -2 -13   -1.20   11.80
  -1   2 -13   17.20   16.00
   1   2  13    0.40   12.20
  -2  -2 -13  128.39   27.70
   2  -2  13   88.09   25.30
  -2  -2 -13  126.19   22.80
   2   2  13   81.39   26.00
  -2   2 -13   85.79   26.10
   3  -2  13    8.30   16.20
  -3  -2 -13   15.50   15.60
   3   2  13   15.90   16.50
  -3   2 -13   20.60   19.50
   4  -2  13   -8.50   16.60
  -4  -2 -13   31.00   18.00
  -4   2 -13   28.10   19.70
   4   2  13  -12.60   13.80
   5  -2  13   24.70   23.70
  -5  -2 -13    3.00   15.00
  -5   2 -13    5.60   16.30
   5   2  13   22.70   19.40
   6  -2  13   20.40   23.60
  -6  -2 -13   25.20   18.80
   6   2  13   36.30   25.50
  -6   2 -13   37.40   22.30
   7  -2  13   10.90   22.40
  -7  -2 -13   -4.40   13.30
  -7   2 -13    7.60   18.20
   7   2  13  -12.60   14.50
  -8  -2 -13   74.09   28.80
   8  -2  13   28.80   25.50
   8   2  13   59.79   32.80
  -8   2 -13   15.60   24.70
  -9  -2 -13    9.30   20.50
   9  -2  13    5.00   27.10
   9   2  13   18.90   27.20
  -9   2 -13    3.20   22.90
  10  -2  13   33.20   30.20
 -10  -2 -13   38.30   24.70
 -10   2 -13   39.20   29.70
  10   2  13   36.80   34.50
 -17  -3  13   20.20   26.10
  17  -3 -13    7.80   29.20
  17   3 -13  -13.90   23.20
 -16  -3  13  138.29   39.30
  16  -3 -13   86.99   39.10
  16   3 -13   76.69   34.40
 -15  -3  13   -8.80   22.40
  15  -3 -13  -13.70   25.60
  15   3 -13  -13.60   19.00
  14  -3 -13  149.49   40.10
 -14  -3  13   98.99   33.90
  14   3 -13  117.09   36.00
  13  -3 -13  -10.90   20.80
 -13  -3  13    7.80   19.70
  13   3 -13    1.20   19.10
  12  -3 -13   16.60   24.80
 -12  -3  13   60.09   28.60
  12   3 -13   25.90   20.80
  11  -3 -13  -10.40   15.60
 -11  -3  13    1.00   14.00
  11   3 -13   13.40   18.80
  10  -3 -13   21.90   18.70
 -10  -3  13  -10.20   12.50
 -10   3  13   10.00   15.90
  10   3 -13    0.80   15.00
   9  -3 -13  128.29   31.50
  -9  -3  13   63.39   23.40
   9   3 -13  130.69   31.10
  -9   3  13   83.59   22.50
  -8  -3  13   31.70   18.20
   8  -3 -13   -0.90   12.70
   8   3 -13   14.20   16.90
  -8   3  13   -2.90   10.70
  -7  -3  13  233.98   41.70
   7  -3 -13  267.87   44.70
  -7   3  13  208.08   31.30
   7   3 -13  159.78   34.70
  -7   3  13  249.38   33.90
  -6  -3  13   63.79   22.20
   6  -3 -13   44.60   20.60
  -6   3  13   47.20   18.80
  -6   3  13   61.39   16.30
   6   3 -13   53.59   22.10
  -5  -3  13  242.38   36.00
   5  -3 -13  247.68   39.60
  -5   3  13  204.98   31.10
   5   3 -13  216.28   33.20
  -5   3  13  192.68   27.00
   4  -3 -13   16.30   13.60
  -4  -3  13    9.60   14.30
  -4   3  13   -0.20    8.60
  -4   3  13    3.70   11.40
   4   3 -13   21.00   14.70
   3  -3 -13   25.50   16.10
  -3  -3  13   13.40   14.40
  -3  -3  13   -8.70    9.70
   3   3 -13   -3.20   10.40
  -3   3  13   31.60   18.40
  -3   3  13   -2.80    9.00
   3   3 -13   -0.60   13.70
   2  -3 -13   42.20   18.30
  -2  -3  13   48.00   21.90
  -2  -3  13   71.19   21.60
  -2   3  13   68.69   17.20
   2   3 -13   28.00   18.10
  -2   3  13   88.19   23.60
  -1  -3  13   97.39   30.30
   1  -3 -13   68.09   22.10
  -1  -3  13   73.09   22.70
  -1   3  13   96.79   20.80
   1   3 -13   69.39   23.50
   1   3 -13   56.59   19.30
  -1   3  13   72.19   21.30
   0  -3  13  192.08   38.10
   0  -3 -13  145.39   29.50
   0  -3  13  166.68   35.50
   0   3 -13  168.28   36.30
   0   3 -13  167.88   29.00
   0   3  13  164.68   34.80
   1  -3  13  145.29   32.70
  -1  -3 -13   99.59   24.40
  -1   3 -13  101.59   30.60
   1   3  13  149.69   33.50
   2  -3  13  347.37   48.70
  -2  -3 -13  386.16   43.60
  -2  -3 -13  298.27   43.40
   2   3  13  314.37   46.90
  -2   3 -13  358.76   49.00
   3  -3  13  -16.60   15.40
  -3  -3 -13   38.00   18.90
   3   3  13   18.30   19.10
  -3   3 -13   -5.30   14.60
  -4  -3 -13  276.87   37.80
   4  -3  13  161.88   40.70
   4   3  13  222.28   43.30
  -4   3 -13  175.78   39.80
   5  -3  13    6.90   19.10
  -5  -3 -13    0.40   15.90
   5   3  13   37.10   23.30
  -5   3 -13  -11.20   13.50
  -6  -3 -13   55.79   22.50
   6  -3  13   35.50   27.50
  -6   3 -13   17.90   20.30
   6   3  13   51.99   28.20
  -7  -3 -13    4.60   15.60
   7  -3  13   10.80   23.00
  -7   3 -13   18.70   23.80
   7   3  13    0.40   24.20
   8  -3  13   10.10   29.40
  -8  -3 -13   75.39   27.20
   8   3  13   48.00   30.80
  -8   3 -13   78.99   36.40
  -9  -3 -13   12.70   19.10
   9  -3  13  -41.80   21.00
  -9   3 -13  -13.30   20.70
   9   3  13  -16.50   28.20
  15  -4 -13  159.38   46.00
 -15  -4  13  139.99   41.40
  15   4 -13  218.68   48.30
 -14  -4  13   49.50   28.80
  14  -4 -13   68.89   33.80
  14   4 -13   42.70   27.00
  13  -4 -13  246.08   49.80
 -13  -4  13  211.28   45.80
  13   4 -13  146.69   41.00
  12  -4 -13   23.70   21.30
 -12  -4  13  -12.90   16.20
  12   4 -13   30.10   25.30
  11  -4 -13  287.17   51.89
 -11  -4  13  340.57   48.70
  11   4 -13  271.67   49.99
  10  -4 -13    2.40   19.00
 -10  -4  13   32.60   20.20
  10   4 -13   43.80   24.10
 -10   4  13   44.80   21.50
  -9  -4  13  123.49   33.10
   9  -4 -13  146.49   35.70
  -9   4  13  146.49   30.30
   9   4 -13   90.79   30.20
   8  -4 -13  -17.30   13.30
  -8  -4  13   15.20   17.80
   8   4 -13    6.30   18.10
  -8   4  13   11.60   14.90
  -7  -4  13   71.59   24.20
   7  -4 -13   81.89   25.30
   7   4 -13   75.79   26.00
  -7   4  13   63.19   21.40
   6  -4 -13  219.28   42.00
  -6  -4  13  207.68   40.10
  -6   4  13  255.57   36.50
   6   4 -13  199.18   40.90
   5  -4 -13  202.38   43.90
  -5  -4  13  196.98   37.70
   5   4 -13  125.29   31.80
  -5   4  13  121.29   30.20
   4  -4 -13  170.88   42.30
  -4  -4  13  253.47   40.30
   4   4 -13  380.36   44.50
  -4   4  13  328.47   41.80
   3  -4 -13   -7.30   18.90
  -3  -4  13   22.40   17.30
   3   4 -13   37.40   19.10
  -3   4  13   -6.80   11.70
   2  -4 -13  404.76   58.19
  -2  -4  13  541.15   61.79
  -2  -4  13  493.75   57.89
  -2  -4  13  516.75   56.59
  -2   4  13  477.15   57.89
   2   4 -13  602.34   65.29
   2   4 -13  542.35   57.99
   1  -4 -13   20.30   17.50
  -1  -4  13   10.80   18.00
  -1  -4  13   29.40   17.50
  -1  -4  13   28.70   19.40
   1   4 -13   52.29   26.40
  -1   4  13   -2.70   13.50
   0  -4  13  286.87   44.80
   0  -4 -13  404.06   46.70
   0  -4  13  215.28   44.90
   0   4  13  410.36   49.60
   0   4 -13  320.47   54.09
   0   4 -13  289.97   42.40
  -1  -4 -13   25.00   17.40
   1  -4  13    8.10   19.30
   1  -4  13    5.80   16.50
  -1   4 -13   13.90   19.90
   1   4  13   34.70   22.10
   2  -4  13   16.80   22.10
  -2   4 -13   40.30   24.10
   2   4  13   11.60   16.70
   3  -4  13   14.00   25.80
  -3   4 -13    9.80   18.10
   3   4  13  -14.80   14.90
   4  -4  13  294.47   56.99
  -4   4 -13  170.88   41.10
   4   4  13  187.78   44.50
   5  -4  13  -15.80   22.90
  -5   4 -13   24.40   24.60
   5   4  13   32.70   24.10
   6  -4  13  137.99   43.90
  -6   4 -13   68.39   30.50
   6   4  13  135.49   41.60
   7  -4  13   -0.60   27.30
   7   4  13    4.70   25.80
  -7   4 -13   13.30   21.20
   8  -4  13  103.39   46.10
   8   4  13   26.30   33.40
  -8   4 -13   22.10   24.00
  14  -5 -13   49.00   34.60
  14   5 -13  121.09   43.80
 -13  -5  13   22.60   24.90
  13  -5 -13   -1.60   24.30
  13   5 -13  -17.40   23.70
  12  -5 -13  318.37   58.29
 -12  -5  13  308.67   53.39
  12   5 -13  219.58   50.09
 -11  -5  13   53.59   28.00
  11  -5 -13  102.29   35.10
 -11   5  13   63.69   22.60
  11   5 -13   -3.70   22.10
 -10  -5  13  138.89   38.00
  10  -5 -13  271.47   48.80
  10   5 -13  248.38   49.80
 -10   5  13  191.08   39.60
   9  -5 -13  135.59   34.70
  -9  -5  13   56.69   25.30
  -9   5  13  119.29   33.70
   9   5 -13   57.99   32.00
  -8  -5  13   38.10   22.50
   8  -5 -13   70.59   27.80
   8   5 -13   87.79   30.80
  -8   5  13   16.30   18.00
  -7  -5  13   64.69   26.50
   7  -5 -13   23.00   21.70
   7   5 -13   81.09   27.90
  -7   5  13   64.79   23.90
  -6  -5  13   11.00   17.20
   6  -5 -13  -14.00   16.10
   6   5 -13   -9.00   16.50
  -6   5  13   12.00   18.20
  -5  -5  13  159.78   33.50
  -5  -5  13   77.09   27.10
   5  -5 -13  103.99   31.10
  -5   5  13   68.99   26.10
   5   5 -13  111.89   31.50
  -4  -5  13  -13.90   16.80
   4  -5 -13    6.60   19.20
  -4  -5  13   12.60   15.40
  -4   5  13   16.60   18.30
   4   5 -13   -5.80   15.10
   3  -5 -13  930.71   92.29
  -3  -5  13  912.91   92.69
  -3  -5  13  884.51   92.99
   3   5 -13  950.80   93.89
  -3   5  13  865.11   92.09
  -2  -5  13   41.80   21.50
   2  -5 -13   28.90   22.10
  -2  -5  13   16.80   16.20
  -2   5  13   34.90   20.90
   2   5 -13   52.39   25.00
  -1  -5  13  466.65   58.89
  -1  -5  13  434.56   54.69
  -1  -5  13  466.55   59.79
   1  -5 -13  400.66   54.09
  -1   5  13  441.06   56.99
   1   5 -13  498.65   61.29
   1   5 -13  419.86   53.59
   0  -5  13   48.60   24.10
   0  -5 -13   40.60   20.60
   0  -5  13   37.70   24.40
   0   5 -13   40.80   24.70
   0   5  13   42.20   23.70
   1  -5  13  172.48   41.00
   1  -5  13  147.79   38.90
  -1  -5 -13  163.28   35.30
  -1   5 -13  222.38   45.60
   1   5  13  126.29   37.00
  -2  -5 -13   32.70   18.90
   2  -5  13    0.30   22.20
   2  -5  13   18.60   18.40
   2   5  13   35.50   23.50
  -2   5 -13   -2.20   20.30
   3  -5  13  155.28   45.10
  -3  -5 -13   87.59   28.50
   3   5  13   64.29   30.10
  -3   5 -13   78.19   31.90
   4  -5  13  118.69   42.70
   4   5  13   77.99   37.40
  -4   5 -13   74.09   32.90
   5  -5  13  221.28   56.69
  -5   5 -13  197.38   45.20
   5   5  13  317.87   60.69
   6  -5  13   89.49   42.50
   6   5  13   79.69   32.90
  -6   5 -13  119.99   38.90
  11  -6 -13   51.79   32.60
 -11  -6  13   24.30   30.50
 -11   6  13   37.00   24.60
  11   6 -13   -8.80   22.10
 -10  -6  13   25.80   27.60
  10  -6 -13   19.90   26.80
 -10   6  13   30.50   25.60
  10   6 -13    4.20   23.00
  -9  -6  13   34.20   24.90
   9  -6 -13   39.40   27.00
  -9   6  13   21.00   25.10
   9   6 -13  -24.60   19.10
   8  -6 -13  131.79   37.80
  -8  -6  13   57.19   30.20
   8   6 -13   74.59   34.00
  -8   6  13   72.79   28.60
  -7  -6  13   -4.10   21.60
   7  -6 -13   -3.50   21.30
  -7   6  13  -11.70   18.80
   7   6 -13   -4.20   20.50
   6  -6 -13   20.70   23.90
  -6  -6  13   73.59   30.50
  -6   6  13   52.49   23.30
   6   6 -13   54.39   28.00
   5  -6 -13   13.30   22.20
  -5  -6  13   -8.00   15.60
  -5   6  13   -4.40   19.40
   5   6 -13  -16.30   17.70
   4  -6 -13    1.10   17.50
  -4  -6  13   29.60   22.10
  -4   6  13   61.99   25.90
   4   6 -13   17.80   26.10
   3  -6 -13   97.89   30.30
  -3  -6  13  168.88   38.50
  -3   6  13  131.89   36.00
   3   6 -13  146.99   39.30
  -2  -6  13   36.90   21.20
   2  -6 -13  -12.60   17.30
   2   6 -13    5.30   21.70
  -2   6  13   23.30   22.80
   1  -6 -13    8.90   18.50
   1   6 -13   18.00   22.00
  -1   6  13  -16.20   18.10
   0  -6 -13  117.59   34.00
   0  -6  13  181.48   54.59
   0   6  13  133.79   37.50
   1  -6  13   -3.80   26.80
  -1  -6 -13   16.80   17.30
   1   6  13    5.20   23.40
  -2  -6 -13   19.30   21.20
   2  -6  13   42.10   31.00
   2   6  13   58.29   27.20
  -3  -6 -13   -4.90   18.40
   3  -6  13  -18.20   32.00
   3   6  13   23.00   25.40
   4  -6  13    7.60   29.20
   4   6  13   -1.30   25.20
  18   0 -14   -2.00   26.80
 -18   0  14    6.70   23.30
 -17   0  14   29.60   26.20
  17   0 -14   52.19   31.90
 -16   0  14   47.80   24.40
  16   0 -14  108.69   34.10
 -15   0  14   31.00   24.10
  15   0 -14   40.10   26.70
 -14   0  14  -18.40   14.10
  14   0 -14    0.90   18.70
  13   0 -14   76.29   27.80
 -13   0  14  140.29   32.60
 -12   0  14  245.38   38.10
  12   0 -14  228.98   42.90
 -11   0  14  303.97   39.50
  11   0 -14  203.18   41.80
  10   0 -14  758.62   77.89
 -10   0  14  703.73   73.29
  -9   0  14  397.96   48.00
   9   0 -14  437.26   52.09
   8   0 -14  460.35   51.29
  -8   0  14  368.66   46.30
   7   0 -14  490.25   54.69
  -7   0  14  466.75   51.99
  -6   0  14  146.19   28.90
   6   0 -14  122.79   27.50
  -5   0  14  742.53   73.69
   5   0 -14  809.32   74.99
  -5   0  14  761.82   67.99
  -4   0  14   81.59   19.00
  -4   0  14  109.09   24.60
   4   0 -14  139.49   26.80
   4   0 -14   72.99   21.00
  -3   0  14  639.94   67.79
   3   0 -14  703.43   68.99
  -3   0  14  656.33   63.79
  -2   0  14   39.50   16.70
   2   0 -14   28.70   16.30
  -2   0  14   39.20   16.80
   2   0 -14   64.89   17.20
  -1   0  14  939.91   93.09
   1   0 -14  986.80   88.69
   1   0 -14 1181.58   98.69
   0   0 -14   44.20   13.60
   0   0 -14   60.19   20.50
   0   0  14   53.39   18.20
  -1   0 -14  439.66   51.29
   1   0  14  399.46   49.70
  -2   0 -14   73.99   23.30
   2   0  14  113.79   28.80
  -3   0 -14  121.99   29.10
   3   0  14   90.99   29.30
  -4   0 -14   62.79   26.00
   4   0  14   58.79   26.20
  -5   0 -14  102.39   31.40
   5   0  14  128.29   36.00
   6   0  14  214.88   48.00
  -6   0 -14  259.97   47.50
   7   0  14  404.76   61.39
  -7   0 -14  483.85   63.59
  -8   0 -14   62.89   26.90
   8   0  14   77.49   33.20
  -9   0 -14   75.39   32.10
   9   0  14   74.39   34.90
  10   0  14  418.56   78.09
 -10   0 -14  499.45   71.59
  18  -1 -14   28.60   28.20
 -18  -1  14  115.89   40.10
  18   1 -14   90.89   36.20
 -18   1  14   59.59   32.00
  17  -1 -14  -13.90   23.60
 -17  -1  14    8.20   24.60
 -17   1  14    9.30   19.50
  17   1 -14    4.30   22.80
 -16  -1  14   -5.50   21.90
  16  -1 -14  -18.20   19.20
  16   1 -14  -12.80   20.20
 -16   1  14   -1.50   17.60
 -15  -1  14    9.20   17.60
  15  -1 -14  -11.10   19.40
  15   1 -14   28.40   23.70
 -15   1  14   28.30   20.20
  14  -1 -14   21.40   23.30
 -14  -1  14   13.00   16.60
  14   1 -14   15.50   19.00
 -14   1  14   -1.40   15.10
 -13  -1  14   29.60   18.00
  13  -1 -14   28.00   22.20
 -13   1  14   -4.90   15.00
  13   1 -14   -5.80   16.50
 -12  -1  14   33.80   19.40
  12  -1 -14   46.70   23.70
  12   1 -14   93.29   28.80
 -12   1  14   70.29   22.20
 -11  -1  14   14.30   15.10
  11  -1 -14   28.90   20.30
 -11   1  14   16.90   15.00
  11   1 -14   21.30   18.70
 -10  -1  14   10.90   13.40
  10  -1 -14   77.79   25.00
  10   1 -14   -0.90   14.40
 -10   1  14   29.40   15.40
   9  -1 -14   58.79   23.90
  -9  -1  14   46.50   19.60
  -9   1  14   31.50   15.20
   9   1 -14   73.19   23.30
  -8  -1  14   22.80   15.20
   8  -1 -14   15.90   16.60
  -8   1  14    8.90   10.90
   8   1 -14   13.00   13.90
  -7  -1  14    2.00   12.50
   7  -1 -14   36.10   17.50
  -7   1  14   23.20   13.10
   7   1 -14   -1.50   11.70
  -7   1  14   11.90   11.10
  -6  -1  14   55.09   19.40
   6  -1 -14  122.19   28.30
  -6   1  14   30.30   15.20
   6   1 -14   70.19   20.40
  -6   1  14   70.59   16.40
   5  -1 -14   12.50   14.50
  -5  -1  14   -4.50    9.30
  -5   1  14   -0.80    8.40
  -5   1  14    8.30    9.50
   5   1 -14   -4.00   10.10
  -4  -1  14  121.99   26.80
  -4  -1  14   96.99   19.70
   4  -1 -14  204.68   31.60
   4  -1 -14   95.79   22.90
   4   1 -14   93.79   25.30
  -4   1  14  118.99   23.40
   4   1 -14   50.29   16.60
  -4   1  14   82.09   20.30
  -3  -1  14   87.69   20.40
   3  -1 -14  145.29   27.70
   3  -1 -14  126.89   26.10
  -3  -1  14   40.80   19.30
  -3   1  14  111.29   22.10
   3   1 -14   93.29   25.30
  -3   1  14   89.49   22.80
  -2  -1  14   11.60   13.70
  -2  -1  14   -8.00   10.40
   2  -1 -14   15.40   13.10
   2   1 -14   17.70   13.60
   2   1 -14    9.00   10.70
  -2   1  14    8.50   10.80
  -2   1  14   -9.70    9.50
   1  -1 -14   27.90   15.60
  -1  -1  14   38.40   18.00
   1  -1 -14   58.69   17.30
   1   1 -14   19.10   11.30
   1   1 -14   40.30   18.40
  -1   1  14    4.10   12.40
   0  -1 -14   50.19   19.30
   0  -1 -14   59.39   17.10
   0  -1  14   49.99   18.50
   0   1 -14   70.09   15.20
   0   1 -14   19.70   15.70
   0   1  14   75.59   22.20
   1  -1  14    2.70   13.40
  -1  -1 -14    0.10   11.20
  -1   1 -14   24.40   15.00
   1   1  14   -4.30   12.70
  -2  -1 -14   28.10   17.00
   2  -1  14   47.90   22.40
   2   1  14   58.99   22.80
  -2   1 -14   44.70   20.30
   3  -1  14   42.90   19.20
  -3  -1 -14   63.89   23.00
  -3   1 -14   38.90   19.90
   3   1  14   63.99   24.30
   4  -1  14   92.49   28.00
  -4  -1 -14   88.59   29.40
  -4   1 -14   94.89   28.70
   4   1  14  198.68   40.10
   5  -1  14   15.60   18.80
  -5  -1 -14   50.39   23.10
   5   1  14   17.60   20.20
  -5   1 -14   28.40   20.70
   6  -1  14   -4.40   18.50
  -6  -1 -14    9.40   16.80
   6   1  14    3.30   18.50
  -6   1 -14    5.90   19.20
  -7  -1 -14   65.79   27.40
   7  -1  14   80.49   31.10
  -7   1 -14   79.79   29.90
   7   1  14   46.10   29.10
  -8  -1 -14    7.50   17.30
   8  -1  14  -11.60   20.10
   8   1  14   -9.90   21.30
  -8   1 -14   12.60   22.40
  -9  -1 -14   12.40   21.40
   9  -1  14   12.20   22.20
   9   1  14   -4.20   26.20
  -9   1 -14   -6.00   20.10
 -10  -1 -14   -6.20   24.40
  10  -1  14   -1.60   26.10
 -10   1 -14   -4.80   22.10
  10   1  14  -29.30   20.50
 -17  -2  14    6.20   20.90
  17  -2 -14    8.50   23.80
 -17   2  14   48.30   28.50
  17   2 -14   11.80   24.40
 -16  -2  14  120.49   37.00
  16  -2 -14   26.40   26.30
  16   2 -14  103.29   33.60
 -16   2  14   27.90   23.20
  15  -2 -14   39.40   28.90
 -15  -2  14   -4.90   19.40
 -15   2  14    2.00   15.50
  15   2 -14   12.40   24.00
 -14  -2  14  125.29   34.80
  14  -2 -14  165.28   41.30
 -14   2  14  126.69   30.80
  14   2 -14  116.49   34.00
  13  -2 -14    9.10   26.50
 -13  -2  14  -12.40   11.50
  13   2 -14  -18.60   16.20
 -13   2  14    1.60   12.70
 -12  -2  14  117.59   33.00
  12  -2 -14   96.09   32.70
  12   2 -14  159.48   35.90
 -12   2  14  149.79   31.10
 -11  -2  14    2.20   14.40
  11  -2 -14   20.50   21.50
  11   2 -14   20.30   19.60
 -11   2  14   29.50   14.40
 -10  -2  14  221.78   41.50
  10  -2 -14  227.98   41.60
  10   2 -14  147.89   35.80
 -10   2  14  264.57   34.30
  -9  -2  14   14.20   14.80
   9  -2 -14   38.50   21.90
   9   2 -14   80.89   25.50
   8  -2 -14   61.69   24.30
  -8  -2  14   53.59   20.50
   8   2 -14   -6.00   13.20
  -8   2  14   28.80   13.90
  -7  -2  14  286.87   38.80
   7  -2 -14  295.77   38.50
  -7   2  14  205.28   30.40
   7   2 -14  187.88   36.90
  -6  -2  14  103.39   26.60
   6  -2 -14  123.09   28.20
  -6   2  14  173.18   28.20
   6   2 -14  131.19   29.20
  -5  -2  14  356.66   42.30
   5  -2 -14  305.37   38.20
  -5   2  14  235.48   34.80
   5   2 -14  266.37   36.70
   4  -2 -14   55.09   18.80
  -4  -2  14   61.89   22.10
   4   2 -14   26.30   14.20
   4   2 -14   18.20   15.10
  -4   2  14   56.59   17.80
   3  -2 -14  627.94   60.19
  -3  -2  14  499.85   63.39
   3  -2 -14  584.54   59.29
  -3  -2  14  673.13   59.29
   3   2 -14  568.04   65.79
  -3   2  14  556.84   59.79
  -2  -2  14   29.90   15.50
   2  -2 -14   11.70   12.60
   2  -2 -14   26.40   13.90
  -2  -2  14   -4.00   12.30
   2   2 -14    0.40   12.40
  -2   2  14   24.30   15.20
   2   2 -14   12.80   12.00
  -1  -2  14  854.81   77.49
  -1  -2  14  728.53   80.79
   1  -2 -14  682.83   74.09
   1   2 -14  769.72   71.69
   1   2 -14  875.71   83.99
  -1   2  14  856.91   79.19
   0  -2  14    2.30   15.10
   0  -2 -14    9.00   13.20
   0  -2 -14    6.90   11.30
   0   2 -14  -17.40   10.40
   0   2  14   21.40   15.80
   1  -2  14  332.57   43.90
  -1  -2 -14  383.56   40.70
  -1  -2 -14  369.76   43.80
  -1   2 -14  252.97   47.10
   1   2  14  236.68   44.50
   2  -2  14   -1.00   14.90
  -2  -2 -14    5.40   14.10
   2   2  14   12.30   17.30
  -2   2 -14   30.70   18.90
   3  -2  14  162.08   36.20
  -3  -2 -14  117.79   27.90
  -3   2 -14   55.89   24.30
   3   2  14  127.29   32.40
  -4  -2 -14   47.20   20.40
   4  -2  14   73.49   28.40
  -4   2 -14   49.80   22.70
   4   2  14   28.00   22.10
  -5  -2 -14  347.97   47.50
   5  -2  14  229.98   49.80
   5   2  14  325.67   56.09
  -5   2 -14  327.77   49.80
   6  -2  14   56.59   29.50
  -6  -2 -14   -1.90   15.10
   6   2  14    0.80   17.60
  -6   2 -14   51.59   26.40
  -7  -2 -14  107.59   29.10
   7  -2  14   49.10   29.60
  -7   2 -14   65.39   31.70
   7   2  14   62.89   30.50
   8  -2  14  122.99   43.00
  -8  -2 -14  253.07   46.60
  -8   2 -14  309.97   57.39
   8   2  14  245.38   52.89
   9  -2  14   99.39   38.80
  -9  -2 -14  124.99   36.70
   9   2  14  149.69   45.50
  -9   2 -14  114.09   39.00
 -10  -2 -14  163.28   40.00
  10  -2  14  117.69   41.50
[truncated: 116,375 more chars]
