# Supplementary material for: Poly[[μ-1,3-bis­(pyridin-3-yl)urea]bis­(μ4-succinato)dicopper(II)], a ribbon-like coordination polymer
Source: IUCrdata. 2023 Sep 8;8(Pt 9):x230747. doi: 10.1107/S2414314623007472 (PMC10561230; doi:10.1107/S2414314623007472)
Supplement: Supplementary file 2 [file x-08-x230747-Isup2.hkl]

data_I                                                                          
_shelx_title ' p21c_a.res in P2(1)/c'                                           
_shelx_refln_list_code          4                                               
_shelx_F_calc_maximum      323.34                                               
_exptl_crystal_F_000      1160.00                                               
_reflns_d_resolution_high  0.8290                                               
                                                                                
loop_                                                                           
 _space_group_symop_operation_xyz                                               
 'x, y, z'                                                                      
 '-x, y+1/2, -z+1/2'                                                            
 '-x, -y, -z'                                                                   
 'x, -y-1/2, z-1/2'                                                             
                                                                                
_cell_length_a    15.5875                                                       
_cell_length_b     6.7579                                                       
_cell_length_c    20.9424                                                       
_cell_angle_alpha  90.000                                                       
_cell_angle_beta  111.614                                                       
_cell_angle_gamma  90.000                                                       
                                                                                
_shelx_F_squared_multiplier     1.000                                           
                                                                                
loop_                                                                           
 _refln_index_h                                                                 
 _refln_index_k                                                                 
 _refln_index_l                                                                 
 _refln_F_squared_calc                                                          
 _refln_F_squared_meas                                                          
 _refln_F_squared_sigma                                                         
 _refln_observed_status                                                         
   1   0   0       3433.85       2576.73       227.38 o                         
   2   0   0      90829.95      87792.41      4742.15 o                         
   3   0   0       1477.84       1316.95       117.14 o                         
   4   0   0       1048.64        754.16       102.23 o                         
   5   0   0         24.53          2.51        49.40 o                         
   6   0   0       1933.57       1690.88       143.50 o                         
   7   0   0       4232.66       4321.49       257.59 o                         
   8   0   0      19133.52      21082.66      1001.68 o                         
   9   0   0      27248.37      30114.43      1414.15 o                         
  10   0   0      15282.76      17573.31       906.46 o                         
  11   0   0      16450.99      16178.63      1032.33 o                         
  12   0   0         68.79        177.40       135.00 o                         
  13   0   0        160.47        211.68       140.67 o                         
  14   0   0        348.48        240.47       169.01 o                         
  15   0   0       2474.88       2684.36       391.25 o                         
  16   0   0        126.40        298.65       308.83 o                         
  17   0   0       1569.35       1826.72       498.88 o                         
   1   1   0       1389.59       1460.27        66.36 o                         
   2   1   0        106.73         13.59        36.36 o                         
   3   1   0       3119.20       3026.99       134.10 o                         
   4   1   0        188.59        183.87        59.53 o                         
   5   1   0         13.59         24.08        34.57 o                         
   6   1   0       2120.11       2457.28       156.71 o                         
   7   1   0       6420.47       6696.15       284.06 o                         
   8   1   0        301.42        306.55        65.58 o                         
   9   1   0        312.40        266.97        66.15 o                         
  10   1   0        301.67        145.74        63.10 o                         
  11   1   0        505.86        451.65       108.62 o                         
  12   1   0        456.54        393.85       134.13 o                         
  13   1   0        173.66        242.70       114.77 o                         
  14   1   0        340.13        296.98       118.55 o                         
  15   1   0         24.85        -86.52       120.92 o                         
  16   1   0         67.40        186.15       157.15 o                         
  17   1   0         50.04        228.55       222.53 o                         
   0   2   0        492.91        593.67        65.90 o                         
   1   2   0      12929.92      14440.10       440.99 o                         
   2   2   0      20596.02      20789.05       624.42 o                         
   3   2   0       7635.27       8004.81       260.78 o                         
   4   2   0      64705.42      72713.70      2127.94 o                         
   5   2   0      24607.46      25533.58       915.04 o                         
   6   2   0      42716.21      47011.80      1509.31 o                         
   7   2   0       5818.93       5600.65       228.10 o                         
   8   2   0       1304.43       1373.74       108.15 o                         
   9   2   0       2498.28       2628.25       168.70 o                         
  10   2   0        144.46         39.50        73.03 o                         
  11   2   0       3489.58       3801.82       314.12 o                         
  12   2   0          5.66        -33.85       102.40 o                         
  13   2   0       3709.53       3970.25       347.39 o                         
  14   2   0         99.80        206.97       142.01 o                         
  15   2   0       3380.65       4545.80       458.25 o                         
  16   2   0         43.61         70.96       145.99 o                         
   1   3   0        486.00        474.14        44.13 o                         
   2   3   0       1450.29       1507.65       118.20 o                         
   3   3   0       6251.12       6618.20       231.69 o                         
   4   3   0         54.01         12.38        33.97 o                         
   5   3   0      11635.96      11712.91       384.38 o                         
   6   3   0        641.99        554.93        61.04 o                         
   7   3   0       3810.90       4114.28       188.82 o                         
   8   3   0       1372.04       1638.58       123.25 o                         
   9   3   0       1861.34       1784.09       126.19 o                         
  10   3   0         93.59         24.78        63.58 o                         
  11   3   0       1073.44        945.38       225.15 o                         
  12   3   0        284.99        346.31       164.79 o                         
  13   3   0        895.04       1206.45       497.64 o                         
  14   3   0       1470.86       1538.16       245.47 o                         
  15   3   0        299.92        104.18       162.97 o                         
  16   3   0       1081.42        752.55       221.34 o                         
   0   4   0       3949.06       3739.13       226.72 o                         
   1   4   0        664.00        677.38        62.45 o                         
   2   4   0        888.17        924.46        76.49 o                         
   3   4   0       2633.80       2700.59       151.16 o                         
   4   4   0         64.18         19.04        39.89 o                         
   5   4   0        192.15        170.59        49.22 o                         
   6   4   0         73.20         34.45        45.51 o                         
   7   4   0       2372.14       2389.57       131.93 o                         
   8   4   0       1061.70       1021.94        94.05 o                         
   9   4   0       5646.40       6223.18       244.28 o                         
  10   4   0          4.84         11.90        71.11 o                         
  11   4   0       4539.26       5218.20       294.14 o                         
  12   4   0          0.30        -68.48        88.51 o                         
  13   4   0       1264.78       1207.79       226.93 o                         
  14   4   0          2.81        -10.72       153.76 o                         
  15   4   0        554.07        749.70       285.16 o                         
   1   5   0       1872.10       1684.74       169.79 o                         
   2   5   0        209.34         50.47        63.22 o                         
   3   5   0        760.08        739.78       116.57 o                         
   4   5   0         17.44         51.48        67.01 o                         
   5   5   0        880.52        895.08       128.94 o                         
   6   5   0         73.38        -15.36        72.55 o                         
   7   5   0          7.12         28.89        73.19 o                         
   8   5   0         68.49        117.80        71.74 o                         
   9   5   0       1861.04       1911.65       175.95 o                         
  10   5   0        762.49        464.68       188.18 o                         
  11   5   0       1852.63       1248.06       183.79 o                         
  12   5   0        772.59        495.75       152.81 o                         
  13   5   0        499.99        171.95       307.70 o                         
   0   6   0          0.97        -44.47       118.21 o                         
   1   6   0         40.92        -35.47        76.04 o                         
   2   6   0          4.38        -76.51        76.51 o                         
   3   6   0          6.35         93.15        85.16 o                         
   4   6   0        317.54        256.78       199.01 o                         
   5   6   0         60.99         18.44       102.05 o                         
   6   6   0         68.40        -20.39        90.55 o                         
   7   6   0        389.13        417.65       122.77 o                         
   8   6   0         45.18         53.41        89.19 o                         
   9   6   0        196.06        210.10       124.32 o                         
  10   6   0         10.55       -135.05       135.05 o                         
  11   6   0         69.77         95.34       157.66 o                         
   1   7   0         12.79          5.77        99.81 o                         
   2   7   0        539.27        344.62       137.09 o                         
   3   7   0        276.95        368.27       127.18 o                         
   4   7   0        102.25        -70.44        98.21 o                         
   5   7   0        118.96        296.47       128.98 o                         
   6   7   0        211.14        132.90       122.69 o                         
   7   7   0          0.87         66.68       119.27 o                         
   8   7   0        186.31        269.63       151.29 o                         
   0   8   0          2.94       -111.30       166.36 o                         
   1   8   0         51.84        180.76       138.77 o                         
   2   8   0        213.29        104.88       127.35 o                         
   3   8   0         22.36        -83.72       114.73 o                         
 -17   1   1         43.35       -102.11       202.62 o                         
 -16   1   1        944.21        867.62       208.13 o                         
 -15   1   1        260.66        -23.22       124.00 o                         
 -14   1   1       5012.14       5464.81       409.39 o                         
 -13   1   1        575.69        624.73       161.89 o                         
 -12   1   1      15021.99      16499.74       871.37 o                         
 -11   1   1       3105.49       3042.82       191.33 o                         
 -10   1   1       9432.42      10272.80       447.70 o                         
  -9   1   1      16959.04      18781.02       707.85 o                         
  -8   1   1      15945.88      16964.96       635.60 o                         
  -7   1   1      13694.47      13837.14       478.12 o                         
  -6   1   1       3279.68       3153.57       129.23 o                         
  -5   1   1       4268.55       3435.41       132.77 o                         
  -4   1   1       3814.10       3857.87       139.72 o                         
  -3   1   1     104547.33     110981.34      3797.73 o                         
  -2   1   1         71.58         -3.72        27.43 o                         
  -1   1   1      63325.61      70754.87      2706.48 o                         
   0   1   1       6063.70       6052.65       203.76 o                         
   1   1   1      36394.10      41838.13      1437.92 o                         
   2   1   1       6890.20       7166.24       245.93 o                         
   3   1   1      22132.74      23174.12       689.34 o                         
   4   1   1       1441.09       1369.34        75.16 o                         
   5   1   1       6094.86       5737.31       213.87 o                         
   6   1   1       2948.67       2542.83       123.42 o                         
   7   1   1       9586.44      10455.70       376.38 o                         
   8   1   1       9218.02       8552.36       322.28 o                         
   9   1   1       1298.79       1160.35        99.96 o                         
  10   1   1       3136.58       3279.59       194.66 o                         
  11   1   1        589.61        567.05       119.16 o                         
  12   1   1       4435.07       4527.55       295.22 o                         
  13   1   1        172.13        220.01       113.46 o                         
  14   1   1       1544.83       2196.44       246.49 o                         
  15   1   1          8.40        129.46       121.38 o                         
  16   1   1        523.09        562.83       206.95 o                         
  17   1   1        273.17        497.54       227.31 o                         
 -17   2   1        137.20        377.04       244.25 o                         
 -16   2   1          1.47       -133.82       133.82 o                         
 -15   2   1        187.67        218.67       180.57 o                         
 -14   2   1        485.37        382.72       149.82 o                         
 -13   2   1          6.42         76.48        96.06 o                         
 -12   2   1       1666.66       1571.93       157.83 o                         
 -11   2   1         23.97         83.40        71.12 o                         
 -10   2   1        931.52        852.37        96.29 o                         
  -9   2   1        808.01        641.39        75.11 o                         
  -8   2   1        163.76        114.51        45.84 o                         
  -7   2   1       4151.70       4152.64       168.60 o                         
  -6   2   1       6285.54       6434.83       251.75 o                         
  -5   2   1       9934.09      11058.31       427.44 o                         
  -4   2   1       5674.34       5416.37       226.52 o                         
  -3   2   1       1020.90        948.56        69.31 o                         
  -2   2   1       9732.70      10310.83       326.57 o                         
  -1   2   1      34605.68      40553.57      1113.92 o                         
   0   2   1        333.33        249.98        33.25 o                         
   1   2   1      30133.92      34343.16      1092.65 o                         
   2   2   1        295.54        303.30        42.53 o                         
   3   2   1       2443.15       2500.16       106.35 o                         
   4   2   1      14325.81      15184.21       472.17 o                         
   5   2   1        267.36        317.01        44.91 o                         
   6   2   1       5179.68       5339.34       199.74 o                         
   7   2   1        107.62        124.06        44.66 o                         
   8   2   1        719.70        634.42        76.21 o                         
   9   2   1        288.11        262.88        64.26 o                         
  10   2   1        125.30          1.02        61.81 o                         
  11   2   1        376.23        315.01       104.86 o                         
  12   2   1          9.64        -53.84        81.82 o                         
  13   2   1        788.59        671.27       144.69 o                         
  14   2   1        189.49         35.36       122.06 o                         
  15   2   1        874.32       1236.16       320.96 o                         
  16   2   1        575.41        527.69       197.38 o                         
 -16   3   1       2057.47       1689.76       459.61 o                         
 -15   3   1        243.92        157.12       196.99 o                         
 -14   3   1       3861.60       4138.47       392.63 o                         
 -13   3   1         87.85         41.75       113.65 o                         
 -12   3   1       1399.44       1693.01       173.76 o                         
 -11   3   1        840.06        769.13       105.93 o                         
 -10   3   1       1981.99       2573.71       170.87 o                         
  -9   3   1        684.94        664.20        89.44 o                         
  -8   3   1        545.97        492.48        77.72 o                         
  -7   3   1      12885.22      13967.41       455.81 o                         
  -6   3   1       2845.34       2782.48       158.83 o                         
  -5   3   1      21726.10      22708.78       756.44 o                         
  -4   3   1       2358.32       2567.29       118.04 o                         
  -3   3   1      15893.50      16571.12       517.48 o                         
  -2   3   1        472.84        514.42        50.27 o                         
  -1   3   1       2826.26       2785.19       121.36 o                         
   0   3   1       2778.46       2748.25       121.21 o                         
   1   3   1        669.00        644.16        60.39 o                         
   2   3   1       3665.69       3890.43       162.10 o                         
   3   3   1       9209.97       9436.71       335.71 o                         
   4   3   1       3810.59       3386.38       163.92 o                         
   5   3   1       4747.16       4416.27       174.61 o                         
   6   3   1      14237.33      15222.53       492.83 o                         
   7   3   1       1130.57       1018.62        96.75 o                         
   8   3   1       8465.61       9187.55       304.64 o                         
   9   3   1          9.34        -22.86        49.09 o                         
  10   3   1        234.48        130.39        77.60 o                         
  11   3   1        353.25        159.45        98.71 o                         
  12   3   1        784.61       1104.42       249.77 o                         
  13   3   1         33.86        -79.34       140.54 o                         
  14   3   1        994.35       1010.86       410.75 o                         
  15   3   1        354.32        337.50       190.61 o                         
 -15   4   1        450.80        210.36       223.39 o                         
 -14   4   1        312.58        211.35       196.83 o                         
 -13   4   1        663.01        504.03       145.48 o                         
 -12   4   1          5.18        -78.27        78.27 o                         
 -11   4   1        385.00        342.67       116.40 o                         
 -10   4   1         63.15        221.34        69.86 o                         
  -9   4   1       1079.32       1179.00       114.37 o                         
  -8   4   1       1892.30       1779.27       129.69 o                         
  -7   4   1        671.47        637.54        91.71 o                         
  -6   4   1        471.12        414.51        68.97 o                         
  -5   4   1        312.03        368.90        58.67 o                         
  -4   4   1        217.82        238.25        50.79 o                         
  -3   4   1       8508.66       8985.05       310.08 o                         
  -2   4   1         49.70         34.30        42.87 o                         
  -1   4   1       2392.24       2696.39       149.18 o                         
   0   4   1       8892.26       9364.78       377.99 o                         
   1   4   1        734.80        716.42        85.07 o                         
   2   4   1      14293.87      14803.44       461.63 o                         
   3   4   1       1332.12       1353.24        98.27 o                         
   4   4   1       1061.76        962.60        87.39 o                         
   5   4   1       1100.09        916.31        91.08 o                         
   6   4   1       2154.65       2094.16       139.94 o                         
   7   4   1          1.97          2.25        43.49 o                         
   8   4   1       3205.47       3325.46       160.81 o                         
   9   4   1        599.63        507.43        94.95 o                         
  10   4   1       2785.99       2547.89       219.63 o                         
  11   4   1        593.13        550.02        97.57 o                         
  12   4   1       1486.41       1756.35       219.25 o                         
  13   4   1        210.52        111.50       145.49 o                         
  14   4   1        688.38        531.41       189.46 o                         
 -14   5   1         30.39       -217.20       312.22 o                         
 -13   5   1        194.14        169.07       150.35 o                         
 -12   5   1        631.43        258.08       214.21 o                         
 -11   5   1        676.56        660.58       149.87 o                         
 -10   5   1         38.34         -5.44       102.32 o                         
  -9   5   1       2006.91       2252.73       204.86 o                         
  -8   5   1         21.25         40.99        69.15 o                         
  -7   5   1          7.56         60.78        68.66 o                         
  -6   5   1        104.77        126.32        75.03 o                         
  -5   5   1        254.37        262.34        85.86 o                         
  -4   5   1          4.59         26.75        90.13 o                         
  -3   5   1        245.87        184.36        74.29 o                         
  -2   5   1        985.14        881.70       125.45 o                         
  -1   5   1       3001.12       2695.12       201.19 o                         
   0   5   1       3303.01       2760.89       207.49 o                         
   1   5   1        549.07        611.74       110.50 o                         
   2   5   1       3153.59       3249.24       217.50 o                         
   3   5   1         34.87        -33.84        57.00 o                         
   4   5   1       1514.97       1336.66       152.64 o                         
   5   5   1         61.12         -4.43        68.07 o                         
   6   5   1        787.17        736.18       188.56 o                         
   7   5   1        458.95        419.68       115.03 o                         
   8   5   1       1281.10       1423.46       153.75 o                         
   9   5   1       2123.74       2132.69       225.00 o                         
  10   5   1       4909.92       4292.26       370.17 o                         
  11   5   1        851.69        920.27       206.85 o                         
  12   5   1        297.84        218.54       162.26 o                         
  13   5   1        988.91        768.00       434.40 o                         
 -12   6   1        211.28        291.82       193.08 o                         
 -11   6   1         25.58          2.59       153.78 o                         
 -10   6   1        365.23        116.33       150.65 o                         
  -9   6   1          4.32        174.34       115.31 o                         
  -8   6   1          3.89        -42.14        90.96 o                         
  -7   6   1        106.75         32.86        94.84 o                         
  -6   6   1         55.64         97.17       103.23 o                         
  -5   6   1         15.05        -57.24        79.40 o                         
  -4   6   1         12.94         38.39       100.09 o                         
  -3   6   1        190.32        103.67        87.85 o                         
  -2   6   1        167.71        -73.68        73.68 o                         
  -1   6   1         64.33         28.22        96.17 o                         
   0   6   1        181.46         69.75       109.61 o                         
   1   6   1         93.50        205.68        95.03 o                         
   2   6   1       1262.51       1264.63       193.47 o                         
   3   6   1        817.97        764.11       138.01 o                         
   4   6   1       1140.96       1147.06       292.08 o                         
   5   6   1         33.60         -5.43        84.64 o                         
   6   6   1        755.53        779.56       143.07 o                         
   7   6   1          5.44        -14.62        85.23 o                         
   8   6   1       1607.22       1548.05       209.00 o                         
   9   6   1         37.54        136.76       116.76 o                         
  10   6   1       2334.25       1767.88       269.32 o                         
  11   6   1          0.09        -43.89       138.99 o                         
  -9   7   1          7.21        -40.23       144.61 o                         
  -8   7   1        320.94        279.46       160.60 o                         
  -7   7   1         30.75          1.80       108.92 o                         
  -6   7   1        194.50        230.24       109.96 o                         
  -5   7   1         19.45        -69.75       102.50 o                         
  -4   7   1        791.62        903.00       163.46 o                         
  -3   7   1          0.83        -37.31        99.84 o                         
  -2   7   1        377.63        668.48       150.08 o                         
  -1   7   1         58.47        114.08       133.50 o                         
   0   7   1        164.84          8.24        98.62 o                         
   1   7   1          1.44         12.98        93.20 o                         
   2   7   1         87.33        126.88       105.38 o                         
   3   7   1        618.58        751.12       151.58 o                         
   4   7   1       2019.97       2458.83       253.85 o                         
   5   7   1        180.07         52.15       119.85 o                         
   6   7   1        969.17       1172.37       179.66 o                         
   7   7   1        897.85        730.43       148.60 o                         
   8   7   1        659.66        468.52       162.96 o                         
  -3   8   1        445.96        239.88       142.76 o                         
  -2   8   1         65.75        -57.68       122.29 o                         
  -1   8   1         20.35        -75.62       134.95 o                         
   0   8   1         55.00        196.05       137.98 o                         
   1   8   1         48.83        109.22       128.97 o                         
   2   8   1          7.95       -108.64       108.64 o                         
   3   8   1         42.43        123.05       162.98 o                         
 -17   0   2       1695.09       1890.07       549.78 o                         
 -16   0   2        123.57        181.00       245.48 o                         
 -15   0   2       3809.90       4751.88       687.68 o                         
 -14   0   2       1554.01       1205.79       375.57 o                         
 -13   0   2       6509.29       9383.85      1019.13 o                         
 -12   0   2       9095.49      10875.90       733.64 o                         
 -11   0   2      27349.98      30010.38      1750.53 o                         
 -10   0   2      24356.89      25438.63      1489.03 o                         
  -9   0   2      11069.29      11980.60       796.90 o                         
  -8   0   2       5448.23       4817.17       292.33 o                         
  -7   0   2        926.59        958.97       178.67 o                         
  -6   0   2        118.16         19.41        51.44 o                         
  -5   0   2         46.69        -33.50        50.91 o                         
  -4   0   2        225.13        381.29       104.51 o                         
  -3   0   2         62.85         20.23        35.27 o                         
  -2   0   2      42168.86      43996.62      1947.38 o                         
  -1   0   2       5901.51       5027.33       291.96 o                         
   0   0   2      30780.44      32962.88      1463.93 o                         
   1   0   2      17734.84      19128.34      1058.99 o                         
   2   0   2         76.02         44.84        71.83 o                         
   3   0   2       1890.56       2064.98       332.90 o                         
   4   0   2       1417.75       1519.92       147.07 o                         
   5   0   2       1653.10       1771.48       246.36 o                         
   6   0   2         62.23         47.83        48.17 o                         
   7   0   2        851.04        582.55        90.17 o                         
   8   0   2        220.83        164.81        68.72 o                         
   9   0   2      13996.06      15490.95       980.15 o                         
  10   0   2        828.82        824.04       262.96 o                         
  11   0   2       3671.88       4112.20       387.95 o                         
  12   0   2         11.86        -66.91        99.90 o                         
  13   0   2        494.28        197.49       152.53 o                         
  14   0   2        211.74         94.86       164.20 o                         
  15   0   2       1171.12       1850.87       333.08 o                         
  16   0   2         69.79        174.78       207.98 o                         
 -17   1   2         26.93        135.57       220.16 o                         
 -16   1   2          1.35         38.76       177.41 o                         
 -15   1   2          0.02         19.89       129.66 o                         
 -14   1   2        204.37        181.28       138.98 o                         
 -13   1   2        321.77        156.06       100.50 o                         
 -12   1   2         27.71         53.43        69.50 o                         
 -11   1   2         14.29         15.79        55.88 o                         
 -10   1   2         25.55         77.75        54.25 o                         
  -9   1   2        355.57        401.22        67.73 o                         
  -8   1   2       2281.52       2117.84       142.03 o                         
  -7   1   2        199.77        239.81        68.54 o                         
  -6   1   2        419.08        376.95        48.25 o                         
  -5   1   2       1032.55        906.70        62.06 o                         
  -4   1   2       9555.42      10585.83       389.01 o                         
  -3   1   2        923.55       1033.93        65.99 o                         
  -2   1   2       1405.96       1318.73        64.63 o                         
  -1   1   2       1235.83       1296.52        72.38 o                         
   0   1   2         74.96        105.77        26.32 o                         
   1   1   2       2200.94       2260.53       101.97 o                         
   2   1   2       1270.05       1302.36        71.68 o                         
   3   1   2       1552.67       1583.52        76.14 o                         
   4   1   2       2312.19       2291.96        97.01 o                         
   5   1   2       1378.34       1383.00       117.98 o                         
   6   1   2       6257.66       7110.54       265.71 o                         
   7   1   2        319.50        286.21        54.11 o                         
   8   1   2        723.18        735.70        76.24 o                         
   9   1   2        465.25        551.95        87.79 o                         
  10   1   2         88.55        113.15        87.52 o                         
  11   1   2        215.72        260.66       100.57 o                         
  12   1   2        291.73        378.12       119.26 o                         
  13   1   2        999.30        649.35       170.60 o                         
  14   1   2         52.24         10.13       110.71 o                         
  15   1   2         85.86       -111.24       144.29 o                         
  16   1   2          5.44         53.53       164.61 o                         
 -17   2   2       1990.06       2041.33       762.96 o                         
 -16   2   2        126.12         28.23       139.75 o                         
 -15   2   2       7123.36       8576.72       565.99 o                         
 -14   2   2        644.77        429.66       154.50 o                         
 -13   2   2       2807.90       3638.50       361.11 o                         
 -12   2   2       2898.65       2914.50       227.76 o                         
 -11   2   2        857.48        929.83       104.63 o                         
 -10   2   2       2169.03       2323.07       174.53 o                         
  -9   2   2        128.95         77.87        46.71 o                         
  -8   2   2       3793.89       3675.01       158.34 o                         
  -7   2   2       3878.11       3955.45       163.11 o                         
  -6   2   2      52640.97      58831.92      2043.82 o                         
  -5   2   2       2507.68       2608.89       123.58 o                         
  -4   2   2      42031.80      45538.64      1447.58 o                         
  -3   2   2       1221.17       1247.71        77.59 o                         
  -2   2   2       2428.89       2793.50       118.29 o                         
  -1   2   2      11768.83      13339.10       445.06 o                         
   0   2   2         27.79         44.46        24.66 o                         
   1   2   2       5116.86       6241.53       223.38 o                         
   2   2   2        670.50        547.66        54.70 o                         
   3   2   2      10533.30      11293.45       357.81 o                         
   4   2   2      27300.90      29843.29       839.30 o                         
   5   2   2      23405.99      24325.23       742.47 o                         
   6   2   2        876.01        776.86        71.40 o                         
   7   2   2       2297.16       2178.17       113.68 o                         
   8   2   2        228.29        274.20        52.87 o                         
   9   2   2         31.62         87.00        55.35 o                         
  10   2   2         37.49         85.03        66.72 o                         
  11   2   2        356.60        364.32       111.61 o                         
  12   2   2        140.81         40.64       111.68 o                         
  13   2   2        490.53        363.59       136.23 o                         
  14   2   2        444.28        453.35       153.21 o                         
  15   2   2        415.09        263.87       181.05 o                         
  16   2   2        183.05        -15.98       170.35 o                         
 -16   3   2        342.29        261.48       177.15 o                         
 -15   3   2          1.91        170.39       155.51 o                         
 -14   3   2         93.60         74.83       122.67 o                         
 -13   3   2         62.07         -2.22        98.69 o                         
 -12   3   2        260.40        308.64       117.81 o                         
 -11   3   2        528.96        528.71        84.53 o                         
 -10   3   2       1166.45       1331.23       115.95 o                         
  -9   3   2         71.27         53.10        53.65 o                         
  -8   3   2       4858.23       4667.27       330.86 o                         
  -7   3   2        937.06        930.16       101.85 o                         
  -6   3   2       5014.41       4914.46       206.29 o                         
  -5   3   2       2344.59       2263.77       121.15 o                         
  -4   3   2       6687.76       7170.42       269.21 o                         
  -3   3   2       2036.91       2036.99       100.00 o                         
  -2   3   2       6960.11       7341.52       273.83 o                         
  -1   3   2       1817.75       1845.40       104.49 o                         
   0   3   2       2634.12       2486.05       119.82 o                         
   1   3   2       2166.62       2053.77       102.33 o                         
   2   3   2       2564.85       2822.99       129.76 o                         
   3   3   2       8482.28       9002.18       324.08 o                         
   4   3   2       1940.73       1974.56       109.58 o                         
   5   3   2       4594.81       4294.35       174.97 o                         
   6   3   2        390.95        341.58        60.10 o                         
   7   3   2       6814.11       6822.19       240.29 o                         
   8   3   2        611.56        559.47        75.08 o                         
   9   3   2        378.99        579.62       100.82 o                         
  10   3   2         14.89        -20.33        69.90 o                         
  11   3   2        475.03        417.13       119.16 o                         
  12   3   2          1.67          6.03       102.47 o                         
  13   3   2       1490.57       1152.78       230.70 o                         
  14   3   2        386.35        332.96       178.55 o                         
  15   3   2        914.12        462.80       193.09 o                         
 -15   4   2        351.87         51.96       329.76 o                         
 -14   4   2        272.04        457.79       210.26 o                         
 -13   4   2        490.73        467.05       139.46 o                         
 -12   4   2        558.06        596.78       131.63 o                         
 -11   4   2        154.32        253.40        87.23 o                         
 -10   4   2       3074.03       3556.83       174.43 o                         
  -9   4   2         26.30         42.65        53.49 o                         
  -8   4   2       3089.13       3222.11       175.03 o                         
  -7   4   2         99.84        137.20        55.54 o                         
  -6   4   2       2157.86       2270.66       139.84 o                         
  -5   4   2       1376.86       1447.47       109.04 o                         
  -4   4   2       2836.21       3019.03       157.06 o                         
  -3   4   2       7942.83       7745.06       300.93 o                         
  -2   4   2      15286.41      16680.38       632.38 o                         
  -1   4   2      10746.83      11146.36       440.20 o                         
   0   4   2       7747.65       7847.22       326.27 o                         
   1   4   2       7377.44       7445.86       283.15 o                         
   2   4   2       3955.57       4019.13       199.10 o                         
   3   4   2       1063.62       1060.25        90.54 o                         
   4   4   2        279.21        263.76        56.54 o                         
   5   4   2       1156.49        989.32        93.47 o                         
   6   4   2        132.05        105.47        51.91 o                         
   7   4   2       2413.65       2416.11       145.75 o                         
   8   4   2         56.18        -16.21        61.37 o                         
   9   4   2       1265.63       1266.92       137.00 o                         
  10   4   2       1207.27       1443.04       130.91 o                         
  11   4   2         30.60        -17.36        91.03 o                         
  12   4   2       1238.42       1558.45       212.01 o                         
  13   4   2          3.20       -138.72       145.46 o                         
  14   4   2        781.08       1247.39       308.68 o                         
 -14   5   2        133.51         -6.40       143.03 o                         
 -13   5   2        289.29        255.27       136.10 o                         
 -12   5   2       1903.57       1954.01       341.88 o                         
 -11   5   2         13.65         25.98       107.99 o                         
 -10   5   2       2706.59       2466.53       258.51 o                         
  -9   5   2          0.52        -73.10        73.10 o                         
  -8   5   2        166.08        166.30       101.10 o                         
  -7   5   2         31.92         18.99        73.74 o                         
  -6   5   2        707.02        721.10       110.08 o                         
  -5   5   2          6.16         -5.27        56.24 o                         
  -4   5   2       2234.95       1951.55       210.08 o                         
  -3   5   2        338.02        322.29        86.14 o                         
  -2   5   2       6056.82       6140.67       331.33 o                         
  -1   5   2       6395.87       5867.62       326.66 o                         
   0   5   2       1470.79       1430.92       157.04 o                         
   1   5   2       4434.12       4259.62       257.84 o                         
   2   5   2       1489.45       1444.06       159.04 o                         
   3   5   2        145.92        164.74       112.48 o                         
   4   5   2          4.37          7.87        59.96 o                         
   5   5   2        931.54       1006.74       184.16 o                         
   6   5   2         58.70        155.33        72.89 o                         
   7   5   2       2744.23       3064.25       225.44 o                         
   8   5   2         87.09        -23.34        86.26 o                         
   9   5   2       4602.79       4878.93       326.26 o                         
  10   5   2        348.81        141.28       119.61 o                         
  11   5   2       2112.48       2424.48       258.25 o                         
  12   5   2         27.47        -56.56       265.84 o                         
  13   5   2        523.96       1090.40       461.55 o                         
 -12   6   2        510.27        398.31       265.62 o                         
 -11   6   2         44.85         13.56       219.11 o                         
 -10   6   2        149.07        151.13       125.99 o                         
  -9   6   2        675.70        566.40       145.27 o                         
  -8   6   2        818.54        866.52       157.75 o                         
  -7   6   2        628.10        520.20       173.04 o                         
  -6   6   2        361.49        526.68       127.56 o                         
  -5   6   2       1998.96       2154.56       215.76 o                         
  -4   6   2       3158.08       2688.73       242.94 o                         
  -3   6   2        848.00       1164.34       239.84 o                         
  -2   6   2        431.26        267.53       100.24 o                         
  -1   6   2       1808.74       1914.54       354.29 o                         
   0   6   2       1124.78       1019.55       147.71 o                         
   1   6   2       5876.70       6234.41       354.95 o                         
   2   6   2         17.09         32.08        79.43 o                         
   3   6   2       4651.18       4518.57       392.49 o                         
   4   6   2        109.94        126.89        93.49 o                         
   5   6   2       2163.96       2155.35       359.69 o                         
   6   6   2       1132.98        984.61       146.48 o                         
   7   6   2       1219.26       1316.90       162.50 o                         
   8   6   2       2840.64       2673.35       270.50 o                         
   9   6   2         87.58         36.61       123.11 o                         
  10   6   2       3435.57       4223.26       353.68 o                         
  11   6   2        203.14        169.53       166.40 o                         
  -9   7   2         51.82        -66.29       130.93 o                         
  -8   7   2        603.59        637.83       185.84 o                         
  -7   7   2         20.74        -89.65       154.18 o                         
  -6   7   2        268.54        252.04       156.24 o                         
  -5   7   2          7.97       -101.26       101.26 o                         
  -4   7   2         73.58          7.05       103.55 o                         
  -3   7   2        603.94        354.69       131.41 o                         
  -2   7   2        110.12        -49.19        93.67 o                         
  -1   7   2        267.84        135.16       111.21 o                         
   0   7   2         44.96        -57.36        94.45 o                         
   1   7   2         62.15         60.99       109.75 o                         
   2   7   2        115.08        107.59       108.04 o                         
   3   7   2        320.09        291.32       125.48 o                         
   4   7   2        278.01        247.08       122.33 o                         
   5   7   2       1104.31        642.77       158.25 o                         
   6   7   2         69.33        -83.17       104.95 o                         
   7   7   2        150.21         86.25       135.02 o                         
   8   7   2         28.47       -120.68       120.68 o                         
  -3   8   2       1204.96       1250.25       218.98 o                         
  -2   8   2        146.00         72.12       127.77 o                         
  -1   8   2        801.07        919.46       187.57 o                         
   0   8   2          5.15         90.51       131.52 o                         
   1   8   2        487.85        120.58       156.59 o                         
   2   8   2        609.46        473.16       162.92 o                         
 -18   1   3       2157.83       3301.93       503.74 o                         
 -17   1   3        200.14         86.87       312.22 o                         
 -16   1   3        711.14        906.87       284.60 o                         
 -15   1   3       1440.36       1382.78       286.60 o                         
 -14   1   3       2281.11       2748.79       962.57 o                         
 -13   1   3       4675.05       5202.75       433.41 o                         
 -12   1   3        581.83        649.01       102.46 o                         
 -11   1   3       4171.43       4206.92       224.89 o                         
 -10   1   3       2141.97       2015.97       149.34 o                         
  -9   1   3       6548.17       6182.70       274.55 o                         
  -8   1   3       1183.52       1153.94       120.86 o                         
  -7   1   3       8008.78       8432.16       305.38 o                         
  -6   1   3          0.80         22.83        34.20 o                         
  -5   1   3        858.25        594.91        56.11 o                         
  -4   1   3        890.60        854.58        66.27 o                         
  -3   1   3      10151.09       9878.99       328.39 o                         
  -2   1   3         16.22         39.70        27.46 o                         
  -1   1   3        129.07         51.61        28.70 o                         
   0   1   3        387.55        389.08        40.88 o                         
   1   1   3       9188.62      10053.69       309.84 o                         
   2   1   3       6542.24       6747.84       237.67 o                         
   3   1   3        264.32        230.34        37.50 o                         
   4   1   3          7.12        -27.97        27.97 o                         
   5   1   3       3597.50       3839.99       144.76 o                         
   6   1   3       1356.65       1420.78        80.86 o                         
   7   1   3          4.47         -2.18        31.70 o                         
   8   1   3        211.88        228.58        64.67 o                         
   9   1   3          0.02          8.75        70.91 o                         
  10   1   3         18.95         -7.90        75.49 o                         
  11   1   3          0.30          8.77       119.19 o                         
  12   1   3        263.46         92.24        97.19 o                         
  13   1   3          0.26          0.78        99.03 o                         
  14   1   3        313.68        202.19       133.18 o                         
  15   1   3         58.25         47.63       139.56 o                         
  16   1   3          2.93         47.89       148.08 o                         
 -17   2   3        744.20        666.13       264.54 o                         
 -16   2   3        591.77        629.40       429.25 o                         
 -15   2   3       1483.03       1249.09       276.40 o                         
 -14   2   3        176.03        337.16       153.01 o                         
 -13   2   3       1417.17       1873.96       205.25 o                         
 -12   2   3        491.34        322.84        92.83 o                         
 -11   2   3        488.60        459.96        80.43 o                         
 -10   2   3        296.13        220.00        67.33 o                         
  -9   2   3        524.67        571.10        71.18 o                         
  -8   2   3          8.61         18.46        39.09 o                         
  -7   2   3       8071.74       8177.53       331.35 o                         
  -6   2   3       1029.78       1090.41        89.29 o                         
  -5   2   3       7837.15       8233.00       295.95 o                         
  -4   2   3       3086.13       2809.71       125.69 o                         
  -3   2   3       1299.81       1090.48        71.88 o                         
  -2   2   3       8320.65       9756.74       361.73 o                         
  -1   2   3       3601.35       4781.36       314.58 o                         
   0   2   3        203.08        237.26        34.07 o                         
   1   2   3        810.45       1081.45        77.36 o                         
   2   2   3       1997.02       1871.56       119.38 o                         
   3   2   3        909.31        902.63        68.11 o                         
   4   2   3      16249.86      17000.14       571.95 o                         
   5   2   3       1732.56       1517.16        83.62 o                         
   6   2   3       3735.14       3676.29       152.10 o                         
   7   2   3        312.21        221.16        46.65 o                         
   8   2   3        687.20        669.23        82.62 o                         
   9   2   3         11.84        -29.94        52.32 o                         
  10   2   3       1357.86       1200.18       165.10 o                         
  11   2   3        180.34        156.51        99.40 o                         
  12   2   3        753.19        701.53       242.93 o                         
  13   2   3         10.52        -81.88       102.10 o                         
  14   2   3       2072.40       2189.39       331.43 o                         
  15   2   3         79.63        148.49       154.32 o                         
 -16   3   3       2433.48       1880.71       292.38 o                         
 -15   3   3       1448.77       1157.79       231.75 o                         
 -14   3   3        681.19        764.67       175.25 o                         
 -13   3   3       1378.11       1340.34       182.34 o                         
 -12   3   3        147.28        274.86       113.68 o                         
 -11   3   3        145.77        144.67        67.59 o                         
 -10   3   3        583.61        444.04        81.28 o                         
  -9   3   3       4316.21       4100.57       196.42 o                         
  -8   3   3         59.94         42.32        49.39 o                         
  -7   3   3       5722.14       5715.84       234.71 o                         
  -6   3   3       2233.07       2127.55       120.26 o                         
  -5   3   3      10703.24      10594.75       377.62 o                         
  -4   3   3       5098.05       5501.61       202.79 o                         
  -3   3   3        349.23        258.05        41.47 o                         
  -2   3   3       2682.20       2647.35       160.61 o                         
  -1   3   3         21.64         18.03        39.04 o                         
   0   3   3        420.85        367.31        80.89 o                         
   1   3   3        153.13         93.48        34.82 o                         
   2   3   3       4096.32       4393.97       180.93 o                         
   3   3   3          0.87         27.46        37.13 o                         
   4   3   3       5974.51       6260.17       246.60 o                         
   5   3   3         40.77         50.97        43.57 o                         
   6   3   3        704.11        677.57        80.28 o                         
   7   3   3        722.23        687.25       104.51 o                         
   8   3   3          6.85         97.84        62.27 o                         
   9   3   3        155.65         30.48        59.58 o                         
  10   3   3          1.32         10.83        70.78 o                         
  11   3   3        263.14        224.15       113.54 o                         
  12   3   3          0.45        -90.35        90.35 o                         
  13   3   3        639.04        506.77       157.78 o                         
  14   3   3         18.83         37.59       127.47 o                         
  15   3   3        195.81        549.30       235.30 o                         
 -15   4   3        141.02        126.70       240.31 o                         
 -14   4   3        645.45        559.05       229.70 o                         
 -13   4   3       1365.53       1626.47       307.77 o                         
 -12   4   3        173.33        216.25        97.69 o                         
 -11   4   3       6120.10       6691.68       308.03 o                         
 -10   4   3          1.60          9.86        66.34 o                         
  -9   4   3       3401.38       3304.69       185.56 o                         
  -8   4   3        246.60        268.52        70.14 o                         
  -7   4   3       1205.55       1182.28       113.53 o                         
  -6   4   3        424.27        479.82        77.12 o                         
  -5   4   3       3624.82       4030.18       208.57 o                         
  -4   4   3         89.96         82.50        48.11 o                         
  -3   4   3        223.56        246.77        55.29 o                         
  -2   4   3      15870.34      16652.85       574.87 o                         
  -1   4   3       9197.02       9473.73       385.61 o                         
   0   4   3       5480.29       5216.44       240.60 o                         
   1   4   3       3328.83       3386.75       162.22 o                         
   2   4   3        956.79        889.98        99.67 o                         
   3   4   3       2779.18       2490.35       151.75 o                         
   4   4   3        765.57        873.43        99.32 o                         
   5   4   3       1295.28       1228.88        99.61 o                         
   6   4   3       3189.65       3176.63       156.44 o                         
   7   4   3         76.34        149.06        60.29 o                         
   8   4   3       3252.34       3195.42       210.88 o                         
   9   4   3         81.99         86.71        69.31 o                         
  10   4   3       3653.01       4524.55       695.34 o                         
  11   4   3        665.13        675.12       152.92 o                         
  12   4   3        829.45        826.49       172.29 o                         
  13   4   3         26.53        -14.66       125.11 o                         
  14   4   3        583.13        599.77       212.49 o                         
 -14   5   3         22.73        -83.91       138.04 o                         
 -13   5   3       1089.84       1153.41       206.10 o                         
 -12   5   3        259.47         65.85       126.78 o                         
 -11   5   3       4121.46       3819.16       261.74 o                         
 -10   5   3         10.40         70.00        92.12 o                         
  -9   5   3        190.90        242.77       110.20 o                         
  -8   5   3       2197.29       1934.34       175.08 o                         
  -7   5   3        786.03        990.66       145.54 o                         
  -6   5   3        743.38        731.70       127.17 o                         
  -5   5   3        474.61        276.10        78.54 o                         
  -4   5   3       5933.16       5712.65       281.23 o                         
  -3   5   3         63.75         87.96        72.39 o                         
  -2   5   3       9180.69       9007.59       441.47 o                         
  -1   5   3         39.24         36.19        64.43 o                         
   0   5   3      10005.83       9995.35       476.60 o                         
   1   5   3        361.26        414.24        94.39 o                         
   2   5   3       4637.99       5336.85       300.28 o                         
   3   5   3        547.21        666.77       155.07 o                         
   4   5   3        995.67        829.88       125.73 o                         
   5   5   3        305.32        250.53        80.42 o                         
   6   5   3        226.74        186.61        78.23 o                         
   7   5   3       2218.07       2187.04       220.86 o                         
   8   5   3        626.97        369.70       158.57 o                         
   9   5   3       2067.97       2051.43       228.01 o                         
  10   5   3        450.55        474.56       142.40 o                         
  11   5   3       3406.88       2250.71       406.78 o                         
  12   5   3          1.29         53.20       242.46 o                         
 -12   6   3          1.08        147.69       138.10 o                         
 -11   6   3        108.55        134.53       135.45 o                         
 -10   6   3         55.15        -47.21       101.48 o                         
  -9   6   3        764.60        563.75       174.68 o                         
  -8   6   3          9.30          9.84        95.60 o                         
  -7   6   3       1395.59       1225.86       155.72 o                         
  -6   6   3         19.03        146.34        91.86 o                         
  -5   6   3       2332.97       2444.53       239.23 o                         
  -4   6   3       4099.50       3914.40       266.24 o                         
  -3   6   3       4383.84       3684.14       260.80 o                         
  -2   6   3        173.99        195.88        95.20 o                         
  -1   6   3       2261.96       2136.11       215.90 o                         
   0   6   3          4.29        -11.52        92.91 o                         
   1   6   3       1917.41       1834.49       192.03 o                         
   2   6   3       1705.59       1827.94       196.17 o                         
   3   6   3        451.14        492.39       115.81 o                         
   4   6   3       1225.17       1138.00       161.35 o                         
   5   6   3        425.26        652.54       160.64 o                         
   6   6   3       1236.00       1260.50       157.63 o                         
   7   6   3        101.82        299.64       138.61 o                         
   8   6   3        470.81        394.23       195.76 o                         
   9   6   3       1345.87       1495.91       342.55 o                         
  10   6   3         68.48        174.49       156.02 o                         
  -9   7   3       1148.51       1092.46       237.53 o                         
  -8   7   3       1304.73       1540.56       326.09 o                         
  -7   7   3        854.82        724.95       187.75 o                         
  -6   7   3       4205.48       5322.15       359.94 o                         
  -5   7   3        416.32        301.81       127.20 o                         
  -4   7   3       2826.60       3619.66       301.80 o                         
  -3   7   3        188.41         13.16       104.07 o                         
  -2   7   3       2866.40       3363.69       286.03 o                         
  -1   7   3         25.21         93.76       101.10 o                         
   0   7   3       1573.94       1916.81       223.06 o                         
   1   7   3        429.96        291.94       181.86 o                         
   2   7   3       2131.53       2517.35       256.32 o                         
   3   7   3       1913.28       2177.80       411.32 o                         
   4   7   3       3784.30       3637.38       301.15 o                         
   5   7   3       4808.10       4782.66       338.41 o                         
   6   7   3       2430.13       2482.09       272.59 o                         
   7   7   3       3194.50       4233.82       345.62 o                         
  -3   8   3        209.39        311.67       247.66 o                         
  -2   8   3          7.46        -32.25       125.67 o                         
  -1   8   3         20.45        -27.82       125.83 o                         
   0   8   3         74.64         99.36       132.51 o                         
   1   8   3          3.11         44.17       130.53 o                         
 -18   0   4        108.64       -235.30       235.30 o                         
 -17   0   4        899.26        686.55       372.18 o                         
 -16   0   4       1002.69        918.45       423.08 o                         
 -15   0   4        110.65        326.93       287.33 o                         
 -14   0   4        323.22        731.80       338.24 o                         
 -13   0   4         20.37        -86.63        86.63 o                         
 -12   0   4        978.21       1221.60       167.19 o                         
 -11   0   4       3244.03       3030.05       247.19 o                         
 -10   0   4       8092.78       8574.33       586.62 o                         
  -9   0   4        382.74        231.78       105.08 o                         
  -8   0   4       1053.78       1147.95       129.06 o                         
  -7   0   4       1938.71       2127.08       217.41 o                         
  -6   0   4        280.98        350.70        71.39 o                         
  -5   0   4         95.36         54.15        38.04 o                         
  -4   0   4      11876.97      12099.88       566.16 o                         
  -3   0   4        220.67        172.39        39.00 o                         
  -2   0   4      11465.52      11183.88       516.90 o                         
  -1   0   4      25867.30      25549.41      1151.94 o                         
   0   0   4      46892.90      53346.25      2369.89 o                         
   1   0   4        765.60        627.38        66.13 o                         
   2   0   4       9846.33      10712.60       640.24 o                         
   3   0   4       2626.38       2447.49       215.61 o                         
   4   0   4         31.17         83.10        87.61 o                         
   5   0   4       6453.75       6554.31       282.70 o                         
   6   0   4        134.58         70.45        42.70 o                         
   7   0   4        580.57        499.74       110.56 o                         
   8   0   4         56.57        -81.98       139.14 o                         
   9   0   4         54.01         24.63       104.56 o                         
  10   0   4         66.74         -8.69       108.53 o                         
  11   0   4       2572.39       2097.39       410.02 o                         
  12   0   4        448.79        405.25       180.38 o                         
  13   0   4       1766.75       1556.19       303.51 o                         
  14   0   4          0.89         85.88       182.92 o                         
  15   0   4         33.94          3.42       183.55 o                         
  16   0   4         11.14          0.95       204.61 o                         
 -18   1   4        217.34        516.69       293.50 o                         
 -17   1   4          9.09         50.98       203.91 o                         
 -16   1   4        632.54        934.31       480.72 o                         
 -15   1   4        131.53         57.44       216.63 o                         
 -14   1   4        439.31        335.68       113.68 o                         
 -13   1   4        117.82         35.46        73.10 o                         
 -12   1   4       1483.80       1556.94       136.16 o                         
 -11   1   4        336.03        225.85        67.51 o                         
 -10   1   4        105.52         53.17        54.97 o                         
  -9   1   4         32.19         32.22        46.06 o                         
  -8   1   4       1482.66       1609.37        97.39 o                         
  -7   1   4          0.99         -5.33        34.02 o                         
  -6   1   4       2756.86       2508.67       115.70 o                         
  -5   1   4         36.00         -1.74        28.68 o                         
  -4   1   4       4168.56       4095.18       170.09 o                         
  -3   1   4        674.24        723.95        97.63 o                         
  -2   1   4        312.86        371.48        44.49 o                         
  -1   1   4        719.97        878.89        51.64 o                         
   0   1   4         83.96         43.35        36.00 o                         
   1   1   4        550.03        672.71        58.16 o                         
   2   1   4       1525.92       1492.40        80.60 o                         
   3   1   4        340.59        287.86        43.83 o                         
   4   1   4        218.71        243.96        40.07 o                         
   5   1   4          4.46         15.80        28.70 o                         
   6   1   4        241.47        277.50        38.84 o                         
   7   1   4       1333.98       1387.19        97.10 o                         
   8   1   4         47.87         14.83        48.79 o                         
   9   1   4         16.55        -13.06        69.51 o                         
  10   1   4        172.47        131.96       113.81 o                         
  11   1   4       1360.11       1266.83       295.52 o                         
  12   1   4         15.90          7.99       105.63 o                         
  13   1   4        216.11        322.50       132.24 o                         
  14   1   4        117.62         14.42       127.09 o                         
  15   1   4        100.59        201.45       150.53 o                         
  16   1   4        197.00        541.65       270.31 o                         
 -17   2   4        569.68        607.76       272.64 o                         
 -16   2   4        822.63        842.95       271.52 o                         
 -15   2   4         37.26        107.88       175.54 o                         
 -14   2   4       1167.09       1468.69       188.59 o                         
 -13   2   4        159.43         73.34        82.27 o                         
 -12   2   4        324.39        412.60        92.46 o                         
 -11   2   4          0.37         -9.23        53.03 o                         
 -10   2   4         50.93         71.73        48.44 o                         
  -9   2   4        229.67        203.42        50.85 o                         
  -8   2   4        600.88        654.60        70.87 o                         
  -7   2   4        601.67        696.23        79.01 o                         
  -6   2   4       8555.15       8236.78       300.60 o                         
  -5   2   4       3296.97       3799.73       157.52 o                         
  -4   2   4       1575.67       1459.10        84.93 o                         
  -3   2   4         19.77         30.87        36.51 o                         
  -2   2   4         49.47         59.03        39.49 o                         
  -1   2   4       3347.93       3808.16       146.61 o                         
   0   2   4       8680.33       9996.87       341.27 o                         
   1   2   4        254.32        236.20        41.68 o                         
   2   2   4        202.26        165.05        38.87 o                         
   3   2   4       1906.32       1826.93       111.56 o                         
   4   2   4        512.60        521.18        56.25 o                         
   5   2   4        549.58        514.55        65.89 o                         
   6   2   4        425.94        376.89        56.57 o                         
   7   2   4       3218.03       3301.89       163.82 o                         
   8   2   4        138.91        162.73        64.00 o                         
   9   2   4        654.15        395.48       135.34 o                         
  10   2   4         45.94         -9.81       128.88 o                         
  11   2   4        475.03        274.95       107.83 o                         
  12   2   4        199.59        200.73       110.73 o                         
  13   2   4        133.96        244.24       133.09 o                         
  14   2   4         53.37        -25.21       125.42 o                         
  15   2   4        957.43        694.79       198.42 o                         
 -17   3   4        533.14        493.16       290.67 o                         
 -16   3   4       1343.57        780.27       213.32 o                         
 -15   3   4        157.39        183.97       145.97 o                         
 -14   3   4       2460.85       3023.63       280.48 o                         
 -13   3   4        158.10        223.76       113.65 o                         
 -12   3   4        457.62        538.81        98.37 o                         
 -11   3   4        255.86        249.19        77.23 o                         
 -10   3   4       3368.97       3785.74       201.15 o                         
  -9   3   4         85.32        107.42        49.72 o                         
  -8   3   4      11102.46      12032.03       437.48 o                         
  -7   3   4         10.24        -16.17        44.28 o                         
  -6   3   4       8159.71       8235.88       308.13 o                         
  -5   3   4         15.23          4.12        36.25 o                         
  -4   3   4       7117.74       8167.70       297.65 o                         
  -3   3   4         27.60        -16.54        25.43 o                         
  -2   3   4       1997.84       1968.91       146.73 o                         
  -1   3   4          4.73         22.73        37.38 o                         
   0   3   4        368.39        347.88        54.89 o                         
   1   3   4       3798.72       4340.62       179.22 o                         
   2   3   4       4772.06       4960.16       207.04 o                         
   3   3   4       2842.42       2824.72       139.63 o                         
   4   3   4        221.32        178.55        51.05 o                         
   5   3   4       4908.48       4898.78       195.21 o                         
   6   3   4       2067.57       1931.65       132.23 o                         
   7   3   4       2865.95       2880.32       200.64 o                         
   8   3   4        225.02         92.68        93.43 o                         
   9   3   4        402.30        552.06        98.75 o                         
  10   3   4        323.81        201.66       106.46 o                         
  11   3   4        521.94        373.70       126.72 o                         
  12   3   4         77.25         66.69       117.44 o                         
  13   3   4        963.18        794.76       184.12 o                         
  14   3   4         50.28        135.15       152.93 o                         
 -16   4   4       1567.45       1290.69       342.36 o                         
 -15   4   4          3.73         35.67       140.46 o                         
 -14   4   4        746.34        678.00       141.49 o                         
 -13   4   4        436.65        436.28       137.57 o                         
 -12   4   4       1518.52       1924.27       189.71 o                         
 -11   4   4        662.44        716.19       126.81 o                         
 -10   4   4       1508.29       1507.69       156.43 o                         
  -9   4   4        501.53        334.41        76.58 o                         
  -8   4   4       1153.42       1306.02       119.05 o                         
  -7   4   4       1600.54       1516.98       142.48 o                         
  -6   4   4       1398.82       1521.16       122.89 o                         
  -5   4   4       3923.64       3819.50       185.59 o                         
  -4   4   4        702.23        728.88        91.01 o                         
  -3   4   4       1754.12       1770.69       121.06 o                         
  -2   4   4        262.77        108.95        47.52 o                         
  -1   4   4       8755.21       9215.66       347.97 o                         
   0   4   4        125.12          4.32        40.55 o                         
   1   4   4       2783.29       2577.16       138.16 o                         
   2   4   4       2603.10       2302.05       157.56 o                         
   3   4   4         80.07        -11.63        50.00 o                         
   4   4   4       6929.95       7643.88       307.56 o                         
   5   4   4         21.77         -3.88        43.15 o                         
   6   4   4       1730.24       1674.01       130.44 o                         
   7   4   4        371.20        184.53        77.72 o                         
   8   4   4       2072.58       1895.53       153.06 o                         
   9   4   4        444.89        378.01       113.60 o                         
  10   4   4       2456.59       2499.56       244.63 o                         
  11   4   4        147.20        128.94       119.38 o                         
  12   4   4        745.96        647.88       175.22 o                         
  13   4   4        499.18        349.58       159.85 o                         
 -14   5   4       1304.80       1325.72       254.84 o                         
 -13   5   4        800.85        931.68       168.16 o                         
 -12   5   4       2698.67       2941.03       255.37 o                         
 -11   5   4         56.43         51.88        88.58 o                         
 -10   5   4       1213.99       1284.43       162.78 o                         
  -9   5   4        494.53        463.48       123.33 o                         
  -8   5   4        998.29       1121.54       154.80 o                         
  -7   5   4         16.81          3.78        69.47 o                         
  -6   5   4        503.69        456.73       141.06 o                         
  -5   5   4       1453.93       1387.68       221.54 o                         
  -4   5   4       2950.67       3430.15       204.81 o                         
  -3   5   4        563.37        476.73        93.11 o                         
  -2   5   4       4379.35       3928.05       378.94 o                         
  -1   5   4       2831.52       2764.52       282.90 o                         
   0   5   4       6438.33       6023.44       364.56 o                         
   1   5   4        635.89        608.47       113.37 o                         
   2   5   4       2699.58       2771.84       206.41 o                         
   3   5   4       2154.72       2256.26       201.20 o                         
   4   5   4        573.46        701.36       110.00 o                         
   5   5   4         76.61         12.08        69.99 o                         
   6   5   4        545.25        554.69       120.91 o                         
   7   5   4        762.27        730.81       146.30 o                         
   8   5   4        816.90        606.27       134.55 o                         
   9   5   4       1711.65       2089.81       501.22 o                         
  10   5   4        114.99       -171.89       172.65 o                         
  11   5   4       1929.92       1713.54       371.56 o                         
  12   5   4        245.77        238.23       249.13 o                         
 -12   6   4        534.49        378.11       162.06 o                         
 -11   6   4       2163.01       2698.52       311.81 o                         
 -10   6   4        933.02       1071.75       183.20 o                         
  -9   6   4       3495.99       3184.33       290.51 o                         
  -8   6   4        532.42        465.06       236.89 o                         
  -7   6   4       5284.16       5409.23       345.24 o                         
  -6   6   4        132.50         95.86        85.19 o                         
  -5   6   4       2557.43       2885.71       237.87 o                         
  -4   6   4        249.87        129.88        89.48 o                         
  -3   6   4       4727.92       4606.86       375.50 o                         
  -2   6   4       1985.72       2158.43       266.78 o                         
  -1   6   4       5907.29       5855.93       343.22 o                         
   0   6   4       3095.96       2865.22       241.42 o                         
   1   6   4       5740.34       5338.68       324.02 o                         
   2   6   4       1111.12       1149.02       265.40 o                         
   3   6   4       3004.03       3081.15       292.09 o                         
   4   6   4       1775.03       2049.59       313.45 o                         
   5   6   4       1475.15       1791.18       246.41 o                         
   6   6   4       3027.26       3319.18       356.70 o                         
   7   6   4        600.57        655.92       150.12 o                         
   8   6   4       3473.93       3638.60       323.21 o                         
   9   6   4         30.82         60.20       130.61 o                         
  10   6   4       2874.94       2956.99       392.37 o                         
  -9   7   4        266.89        434.40       174.02 o                         
  -8   7   4        502.29        286.21       154.48 o                         
  -7   7   4        118.24        159.39       135.76 o                         
  -6   7   4       1203.29       1204.97       346.14 o                         
  -5   7   4         38.76         30.47       112.47 o                         
  -4   7   4        259.41        334.01       124.02 o                         
  -3   7   4         27.79        112.37       110.95 o                         
  -2   7   4        170.97          1.77       116.09 o                         
  -1   7   4        134.06        167.86       116.15 o                         
   0   7   4        132.71        173.91       108.63 o                         
   1   7   4         62.86         96.35       100.63 o                         
   2   7   4       1095.71       1058.00       176.37 o                         
   3   7   4        139.83         47.56       103.01 o                         
   4   7   4         41.61        222.92       119.99 o                         
   5   7   4        681.05        672.85       144.67 o                         
   6   7   4        352.05        316.04       148.89 o                         
   7   7   4        151.15         87.55       137.71 o                         
  -3   8   4       4615.25       5037.54       517.80 o                         
  -2   8   4         10.48        105.38       141.04 o                         
  -1   8   4        574.18        600.24       178.14 o                         
   0   8   4        206.66        191.72       141.69 o                         
 -18   1   5         88.41         37.29       250.47 o                         
 -17   1   5         30.86       -113.95       173.29 o                         
 -16   1   5        109.08         95.40       172.78 o                         
 -15   1   5         19.50        -80.79       204.19 o                         
 -14   1   5        661.59        601.84       176.64 o                         
 -13   1   5          3.69        -31.48        77.28 o                         
 -12   1   5        373.49        357.14       110.08 o                         
 -11   1   5        981.25       1181.01       166.44 o                         
 -10   1   5        175.00        126.43        68.59 o                         
  -9   1   5         33.53         50.15        42.38 o                         
  -8   1   5        205.54        138.84        41.94 o                         
  -7   1   5       5174.43       5638.41       199.29 o                         
  -6   1   5         82.99         37.23        47.12 o                         
  -5   1   5       1532.48       1260.21       103.84 o                         
  -4   1   5       1040.35        994.82        90.79 o                         
  -3   1   5       1027.80        816.85        50.50 o                         
  -2   1   5       1229.26       1171.22        65.82 o                         
  -1   1   5      12055.23      13754.28       455.76 o                         
   0   1   5       1819.56       1944.55       104.44 o                         
   1   1   5       1948.65       1866.95        92.88 o                         
   2   1   5        565.64        459.66        42.42 o                         
   3   1   5        426.62        383.35        43.66 o                         
   4   1   5       3056.52       3017.02       132.61 o                         
   5   1   5        199.19        206.43        65.21 o                         
   6   1   5       2081.40       2024.90       134.49 o                         
   7   1   5        118.71         68.31        49.47 o                         
   8   1   5       4524.66       4195.76       317.07 o                         
   9   1   5        107.08        -11.35        69.91 o                         
  10   1   5       4642.47       4925.53       311.25 o                         
  11   1   5         34.04         70.00        95.68 o                         
  12   1   5       1210.80       1229.66       184.27 o                         
  13   1   5        102.66        376.76       145.05 o                         
  14   1   5       1702.30       1665.29       230.58 o                         
  15   1   5        186.88        283.56       162.12 o                         
 -17   2   5        890.88        771.66       270.87 o                         
 -16   2   5        869.94       1104.85       292.87 o                         
 -15   2   5        852.64        747.84       176.43 o                         
 -14   2   5         74.20        258.57       127.87 o                         
 -13   2   5         58.34         60.24        91.73 o                         
 -12   2   5        128.41        138.11        86.09 o                         
 -11   2   5       1258.91       1405.06       135.57 o                         
 -10   2   5       1001.98       1060.13       114.12 o                         
  -9   2   5       1824.43       1844.72       110.62 o                         
  -8   2   5         10.16          4.00        43.84 o                         
  -7   2   5      16516.94      17812.41       658.13 o                         
  -6   2   5        979.70       1093.57        83.94 o                         
  -5   2   5      16087.47      16587.52       552.49 o                         
  -4   2   5       1113.75       1050.26        74.44 o                         
  -3   2   5         42.15        -15.13        30.28 o                         
  -2   2   5        521.25        528.99        54.45 o                         
  -1   2   5       9275.08      10283.16       304.22 o                         
   0   2   5         55.43         72.20        33.84 o                         
   1   2   5         37.26         67.54        38.27 o                         
   2   2   5       1093.07        973.21        84.06 o                         
   3   2   5       4920.64       5025.45       204.82 o                         
   4   2   5       1936.83       1834.43       149.39 o                         
   5   2   5       3856.11       4292.55       185.47 o                         
   6   2   5        176.48         85.67        63.83 o                         
   7   2   5       2565.88       2529.89       252.00 o                         
   8   2   5        482.52        444.77        84.20 o                         
   9   2   5         33.52         -8.76        79.84 o                         
  10   2   5       1309.26        861.01       147.01 o                         
  11   2   5        113.45          5.91        94.51 o                         
  12   2   5        174.31        221.30       137.32 o                         
  13   2   5        220.06        164.31       131.27 o                         
  14   2   5       1103.62        925.09       203.50 o                         
  15   2   5          9.77        -42.42       148.94 o                         
 -17   3   5        746.26        534.80       249.10 o                         
 -16   3   5         51.02       -163.74       163.74 o                         
 -15   3   5         76.76        -62.03       118.34 o                         
 -14   3   5       1006.00       1004.84       177.45 o                         
 -13   3   5         52.77         71.66        75.23 o                         
 -12   3   5       1351.89       1705.47       149.57 o                         
 -11   3   5       1194.29       1020.67       125.80 o                         
 -10   3   5        311.74        185.29        81.28 o                         
  -9   3   5         56.44         41.94        49.57 o                         
  -8   3   5       3757.66       3783.47       179.81 o                         
  -7   3   5        225.37        255.31        58.17 o                         
  -6   3   5        121.67         79.69        43.75 o                         
  -5   3   5       3607.47       3594.57       190.94 o                         
  -4   3   5       3501.41       3566.70       154.04 o                         
  -3   3   5        282.34        255.72        41.91 o                         
  -2   3   5        162.37        122.45        50.40 o                         
  -1   3   5         13.57          3.64        25.26 o                         
   0   3   5         35.77        -12.52        29.82 o                         
   1   3   5       2608.64       2792.23       133.32 o                         
   2   3   5       1237.80       1389.84       136.75 o                         
   3   3   5       7602.69       7920.07       279.45 o                         
   4   3   5       3893.91       4247.10       176.71 o                         
   5   3   5       9039.91       9139.54       349.57 o                         
   6   3   5        179.17        214.01        78.46 o                         
   7   3   5       2157.39       2012.37       207.56 o                         
   8   3   5        646.22        684.51       108.51 o                         
   9   3   5         62.84         27.37        83.28 o                         
  10   3   5        521.01        276.05       168.32 o                         
  11   3   5         62.10        194.06       109.32 o                         
  12   3   5       1638.73       1976.80       241.55 o                         
  13   3   5         77.41         17.24       125.07 o                         
  14   3   5       1530.39       1698.42       255.76 o                         
 -16   4   5        398.18        354.40       362.51 o                         
 -15   4   5        353.92        390.05       174.41 o                         
 -14   4   5        217.64        328.44       157.55 o                         
 -13   4   5       1971.79       1401.44       167.40 o                         
 -12   4   5       1314.10       1360.64       163.59 o                         
 -11   4   5       4546.17       4631.98       264.90 o                         
 -10   4   5        112.71        191.71        91.30 o                         
  -9   4   5       3330.25       3377.92       256.82 o                         
  -8   4   5        153.03        129.22        67.65 o                         
  -7   4   5       2528.88       2717.79       171.18 o                         
  -6   4   5       1466.49       1388.26       115.63 o                         
  -5   4   5       2427.76       2202.59       139.56 o                         
  -4   4   5        508.64        605.04        90.08 o                         
  -3   4   5      10688.16      10575.13       432.18 o                         
  -2   4   5        198.56        167.13        52.52 o                         
  -1   4   5       6077.63       6430.78       262.35 o                         
   0   4   5       2299.42       2193.75       133.20 o                         
   1   4   5       3246.65       3122.92       158.84 o                         
   2   4   5         46.20        -25.13        48.30 o                         
   3   4   5       3473.00       3310.51       178.99 o                         
   4   4   5        509.32        467.75        80.86 o                         
   5   4   5       3177.54       3002.05       221.14 o                         
   6   4   5        331.55        280.00        86.03 o                         
   7   4   5        310.56        269.06        80.77 o                         
   8   4   5       1959.77       1571.31       266.28 o                         
   9   4   5       1748.88       1531.25       204.88 o                         
  10   4   5        905.48        670.60       151.44 o                         
  11   4   5        317.93        252.68       127.70 o                         
  12   4   5       1008.54       1145.48       312.32 o                         
  13   4   5         40.70        -70.38       137.01 o                         
 -14   5   5       1712.77       1881.80       216.15 o                         
 -13   5   5       2067.89       1996.12       218.12 o                         
 -12   5   5       2150.05       2201.44       194.74 o                         
 -11   5   5        682.24        683.85       121.87 o                         
 -10   5   5       6746.77       7590.43       378.69 o                         
  -9   5   5        297.21        260.37        97.56 o                         
  -8   5   5       2837.30       3492.52       223.82 o                         
  -7   5   5          0.30         66.97        71.67 o                         
  -6   5   5       1637.47       1971.63       171.24 o                         
  -5   5   5         54.20         40.47        75.42 o                         
  -4   5   5       2906.44       3161.34       207.71 o                         
  -3   5   5       2165.26       2313.34       208.94 o                         
  -2   5   5       6900.70       6787.97       364.25 o                         
  -1   5   5       3487.52       3060.89       213.65 o                         
   0   5   5       4864.99       5099.53       291.76 o                         
   1   5   5       7886.50       7887.37       410.15 o                         
   2   5   5       1924.59       1659.95       171.20 o                         
   3   5   5       2270.85       2270.39       252.72 o                         
   4   5   5        166.95        128.07        72.45 o                         
   5   5   5        707.17        762.69       119.15 o                         
   6   5   5        253.93        100.22       105.64 o                         
   7   5   5       3502.74       3125.62       263.04 o                         
   8   5   5        281.50        222.53       126.10 o                         
   9   5   5       3465.13       2946.12       319.94 o                         
  10   5   5        258.87        311.14       241.49 o                         
  11   5   5       1774.11       1946.26       907.20 o                         
 -12   6   5        349.98        438.02       147.78 o                         
 -11   6   5        154.95        110.63       123.67 o                         
 -10   6   5        918.02        569.55       152.69 o                         
  -9   6   5        904.36        914.60       171.21 o                         
  -8   6   5          0.65        -89.16        95.81 o                         
  -7   6   5        717.36        635.84       142.80 o                         
  -6   6   5        109.88        150.02       102.47 o                         
  -5   6   5        691.81        715.10       145.09 o                         
  -4   6   5          2.13         58.57        82.32 o                         
  -3   6   5        102.76         16.56        86.91 o                         
  -2   6   5         52.94        -64.61        71.14 o                         
  -1   6   5       4550.43       4790.61       299.65 o                         
   0   6   5         45.16        -29.32        80.26 o                         
   1   6   5       1177.35       1157.54       158.21 o                         
   2   6   5        584.16        555.02       172.72 o                         
   3   6   5        112.25        -39.56        86.56 o                         
   4   6   5        265.87        123.90        91.85 o                         
   5   6   5        237.44        257.90       113.51 o                         
   6   6   5        551.82        519.97       141.06 o                         
   7   6   5        551.11        443.32       141.84 o                         
   8   6   5        408.81        260.71       137.45 o                         
   9   6   5        561.86        459.50       155.91 o                         
  -9   7   5         28.38        387.78       176.37 o                         
  -8   7   5       6784.64       8583.72       571.28 o                         
  -7   7   5        120.70        113.65       137.98 o                         
  -6   7   5       7023.84       8293.02       667.41 o                         
  -5   7   5        348.22        359.18       182.68 o                         
  -4   7   5       4110.80       4583.35       330.95 o                         
  -3   7   5        611.38       1035.77       173.30 o                         
  -2   7   5       3122.54       3487.51       299.15 o                         
  -1   7   5        511.32        478.12       142.38 o                         
   0   7   5       1944.27       2151.71       308.33 o                         
   1   7   5       1600.61       1935.28       320.83 o                         
   2   7   5       2046.06       2066.08       235.36 o                         
   3   7   5       3807.67       4434.46       371.92 o                         
   4   7   5       2359.72       2097.44       219.56 o                         
   5   7   5       3556.84       4228.56       349.82 o                         
   6   7   5        172.52        239.97       150.98 o                         
 -18   0   6          4.83        488.69       372.18 o                         
 -17   0   6         69.35        292.99       339.37 o                         
 -16   0   6        325.63         45.25       245.48 o                         
 -15   0   6        562.40        392.94       290.11 o                         
 -14   0   6       2261.08       2051.99       300.41 o                         
 -13   0   6         30.04        152.15       120.05 o                         
 -12   0   6       4872.17       5016.99       484.11 o                         
 -11   0   6        261.83        137.24        85.96 o                         
 -10   0   6       5281.27       5466.58       408.94 o                         
  -9   0   6         13.39        -33.69        58.50 o                         
  -8   0   6       6828.79       7454.13       398.01 o                         
  -7   0   6       2890.07       3064.42       193.76 o                         
  -6   0   6      17683.65      17102.01       688.17 o                         
  -5   0   6         28.66         32.61        35.60 o                         
  -4   0   6      21954.28      22583.62      1029.99 o                         
  -3   0   6       3681.98       3670.93       202.30 o                         
  -2   0   6       6114.15       5891.12       262.16 o                         
  -1   0   6       5032.00       4635.09       308.94 o                         
   0   0   6       8798.99       8885.67       433.47 o                         
   1   0   6      16348.44      17539.06       812.03 o                         
   2   0   6       2804.56       3076.88       228.69 o                         
   3   0   6       6198.32       5163.36       373.10 o                         
   4   0   6        628.45        421.28       127.15 o                         
   5   0   6       1753.21       1320.68       310.52 o                         
   6   0   6        963.14        979.43       177.05 o                         
   7   0   6       5626.41       5219.17       418.89 o                         
   8   0   6         53.84         31.82       102.38 o                         
   9   0   6      14431.22      15522.40      1009.72 o                         
  10   0   6        518.35        420.12       163.85 o                         
  11   0   6      17300.96      17252.06      1135.36 o                         
  12   0   6        280.98        403.62       176.48 o                         
  13   0   6       1413.29       1487.63       311.08 o                         
  14   0   6        514.42        819.65       399.84 o                         
  15   0   6        278.04        674.25       271.97 o                         
 -18   1   6          1.39       -110.65       202.08 o                         
 -17   1   6         21.41        175.51       222.39 o                         
 -16   1   6         52.85         12.27       172.95 o                         
 -15   1   6        233.81        412.54       150.74 o                         
 -14   1   6       2540.12       2293.05       214.63 o                         
 -13   1   6       5978.55       6411.01       509.16 o                         
 -12   1   6        236.64         99.64        68.66 o                         
 -11   1   6        759.09        605.87       137.38 o                         
 -10   1   6         16.18        -12.01        43.24 o                         
  -9   1   6        382.40        423.07        71.50 o                         
  -8   1   6        459.74        469.36        51.49 o                         
  -7   1   6        694.39        765.46        96.83 o                         
  -6   1   6        679.31        403.88        60.24 o                         
  -5   1   6        361.34        448.15        67.93 o                         
  -4   1   6       4172.60       4011.21       171.77 o                         
  -3   1   6        273.78        235.42        45.11 o                         
  -2   1   6        212.01        245.82        40.21 o                         
  -1   1   6       1211.27       1214.62        83.75 o                         
   0   1   6        578.00        485.04        59.00 o                         
   1   1   6       3665.96       4218.78       168.58 o                         
   2   1   6       3425.13       3603.39       135.37 o                         
   3   1   6        106.20        105.19        30.98 o                         
   4   1   6       2171.59       2319.25       135.04 o                         
   5   1   6         34.32        110.65        45.77 o                         
   6   1   6       1201.17       1321.64       109.20 o                         
   7   1   6         14.83        -65.27        65.27 o                         
   8   1   6          9.98         15.04        94.05 o                         
   9   1   6       1199.68       1281.79       169.16 o                         
  10   1   6         20.05        -23.40        87.95 o                         
  11   1   6       1944.76       1741.11       337.14 o                         
  12   1   6          0.71        -16.83       107.60 o                         
  13   1   6        130.02        231.30       140.22 o                         
  14   1   6        400.43        281.50       161.09 o                         
  15   1   6         35.08        -71.09       123.58 o                         
 -18   2   6        213.76        381.42       246.78 o                         
 -17   2   6        683.49        888.51       292.26 o                         
 -16   2   6         16.25         47.95       187.81 o                         
 -15   2   6         13.15         -7.79       122.22 o                         
 -14   2   6        281.82        338.21       119.67 o                         
 -13   2   6        461.44        315.75       107.17 o                         
 -12   2   6         13.20        -39.49        69.69 o                         
 -11   2   6        900.89       1073.42       187.31 o                         
 -10   2   6       5754.37       6003.27       281.63 o                         
  -9   2   6        630.21        479.85        80.48 o                         
  -8   2   6       9383.08       9646.18       386.47 o                         
  -7   2   6        397.69        301.23        50.20 o                         
  -6   2   6       1267.42        979.10        84.99 o                         
  -5   2   6        801.69        873.24        69.07 o                         
  -4   2   6       5935.69       5957.41       220.83 o                         
  -3   2   6       1820.46       1818.87       108.09 o                         
  -2   2   6      11836.04      11811.10       349.88 o                         
  -1   2   6        740.53        659.29        59.49 o                         
   0   2   6       6454.96       6588.09       248.23 o                         
   1   2   6       3696.25       3816.85       140.29 o                         
   2   2   6       4235.58       4233.38       176.37 o                         
   3   2   6       1761.45       1649.77       101.73 o                         
   4   2   6       3206.44       2844.74       138.02 o                         
   5   2   6       9809.75      10021.71       412.86 o                         
   6   2   6       1082.57        985.25       108.46 o                         
   7   2   6      11298.29      12327.91       505.61 o                         
   8   2   6        504.87        548.91       115.58 o                         
   9   2   6       2155.03       2584.21       241.98 o                         
  10   2   6         10.12        -84.62        84.62 o                         
  11   2   6       1301.63       1742.15       218.61 o                         
  12   2   6        380.61        338.75       141.80 o                         
  13   2   6       3659.61       4366.70       609.97 o                         
  14   2   6        535.77        857.62       205.08 o                         
 -17   3   6       1636.92       2673.95       430.21 o                         
 -16   3   6        163.54        201.46       167.49 o                         
 -15   3   6       2406.01       2598.88       257.31 o                         
 -14   3   6         95.98         36.93        86.92 o                         
 -13   3   6        587.00        468.82        98.70 o                         
 -12   3   6        174.45        115.27        76.64 o                         
 -11   3   6        603.57        473.15        96.37 o                         
 -10   3   6       1666.27       1745.69       153.77 o                         
  -9   3   6        832.13        927.96       119.74 o                         
  -8   3   6       6213.21       6133.15       304.81 o                         
  -7   3   6       3533.77       3384.31       160.80 o                         
  -6   3   6       2378.59       1829.15       111.20 o                         
  -5   3   6       2067.93       2123.09       118.29 o                         
  -4   3   6       9750.05      10383.72       371.08 o                         
  -3   3   6        740.89        735.54        76.47 o                         
  -2   3   6        198.35         78.11        39.64 o                         
  -1   3   6         20.14         62.11        25.75 o                         
   0   3   6       2919.43       2872.02       113.91 o                         
   1   3   6          0.85        -24.65        34.30 o                         
   2   3   6       6476.08       7041.41       253.47 o                         
   3   3   6        368.85        285.51        51.90 o                         
   4   3   6       9415.38      10300.58       382.59 o                         
   5   3   6       2328.39       2036.44       177.90 o                         
   6   3   6       3916.15       3843.23       210.83 o                         
   7   3   6       5107.53       4694.84       263.99 o                         
   8   3   6       1558.02       1408.78       167.13 o                         
   9   3   6         11.13        -33.15       102.21 o                         
  10   3   6        337.72        199.30       110.53 o                         
  11   3   6        720.66        657.93       162.34 o                         
  12   3   6        137.12         14.42       156.91 o                         
  13   3   6        410.38        213.09       150.00 o                         
  14   3   6         17.57         70.18       144.54 o                         
 -16   4   6        113.15        269.92       224.86 o                         
 -15   4   6       1228.46       1099.58       204.00 o                         
 -14   4   6        276.35        455.95       148.99 o                         
 -13   4   6       2065.92       2155.73       208.98 o                         
 -12   4   6        342.23        173.66       100.50 o                         
 -11   4   6       3223.59       3427.40       246.95 o                         
 -10   4   6        343.48        225.20       152.30 o                         
  -9   4   6        491.77        519.26       111.79 o                         
  -8   4   6        151.02          9.01        67.65 o                         
  -7   4   6       2868.00       2822.29       178.38 o                         
  -6   4   6       2701.01       2722.58       171.33 o                         
  -5   4   6       1648.43       1603.37       123.89 o                         
  -4   4   6       2266.30       2018.00       133.49 o                         
  -3   4   6       2368.87       2534.71       163.78 o                         
  -2   4   6       1509.36       1437.30       215.75 o                         
  -1   4   6        458.15        418.65        70.95 o                         
   0   4   6       3881.48       3874.16       171.90 o                         
   1   4   6        119.28        155.44        49.91 o                         
   2   4   6       4268.58       4020.45       286.55 o                         
   3   4   6       2091.28       2032.32       154.93 o                         
   4   4   6       6285.69       6435.88       302.46 o                         
   5   4   6       1812.00       1722.50       159.30 o                         
   6   4   6       1099.07       1181.24       138.01 o                         
   7   4   6        268.21        224.99       129.89 o                         
   8   4   6        523.84        488.22       204.07 o                         
   9   4   6       1320.39       1296.04       222.45 o                         
  10   4   6        370.58        260.27       171.97 o                         
  11   4   6        969.49       1044.75       223.91 o                         
  12   4   6         16.09       -110.12       157.76 o                         
  13   4   6        955.72        738.59       421.95 o                         
 -14   5   6        392.77        277.85       135.34 o                         
 -13   5   6        553.21        724.22       143.05 o                         
 -12   5   6       2504.43       2604.71       218.24 o                         
 -11   5   6        309.71        283.97       106.18 o                         
 -10   5   6       2536.22       2905.55       255.50 o                         
  -9   5   6       1531.72       1709.39       174.12 o                         
  -8   5   6        599.78        741.44       158.53 o                         
  -7   5   6        121.52        173.88        80.94 o                         
  -6   5   6        130.61        139.34        66.72 o                         
  -5   5   6         19.71          7.30        55.98 o                         
  -4   5   6       3329.32       2947.79       194.77 o                         
  -3   5   6         13.57         87.28        63.49 o                         
  -2   5   6       7794.16       7363.00       342.60 o                         
  -1   5   6        144.72         -0.71        64.84 o                         
   0   5   6       6592.36       6897.86       362.47 o                         
   1   5   6         15.06        -14.70        55.84 o                         
   2   5   6       5820.64       5679.59       261.19 o                         
   3   5   6        117.41         45.17        60.62 o                         
   4   5   6          8.78         -4.62        60.54 o                         
   5   5   6        151.21        105.02        81.90 o                         
   6   5   6       1306.42       1017.16       158.61 o                         
   7   5   6        101.59         61.41       104.18 o                         
   8   5   6        493.34        625.64       156.04 o                         
   9   5   6        545.46        471.44       288.41 o                         
  10   5   6        265.65        264.42       211.17 o                         
  11   5   6       1309.75       1105.64       324.22 o                         
 -12   6   6        328.64        595.80       155.77 o                         
 -11   6   6       4277.80       4465.39       338.58 o                         
 -10   6   6        299.39        323.17       135.00 o                         
  -9   6   6       4907.91       5861.17       373.02 o                         
  -8   6   6        202.89        124.24       103.03 o                         
  -7   6   6       2336.50       2779.28       263.02 o                         
  -6   6   6         26.04         60.65        94.04 o                         
  -5   6   6       3454.74       3712.10       287.83 o                         
  -4   6   6         17.08         38.23        72.83 o                         
  -3   6   6       2332.02       2366.36       228.30 o                         
  -2   6   6       3429.92       3370.75       261.61 o                         
  -1   6   6       1918.06       2165.61       358.53 o                         
   0   6   6       4355.75       3967.23       272.29 o                         
   1   6   6        595.04        492.14       121.65 o                         
   2   6   6       1374.79       1563.13       185.70 o                         
   3   6   6         37.64         25.03        77.45 o                         
   4   6   6        765.30        722.83       130.66 o                         
   5   6   6         43.17          6.36       106.75 o                         
   6   6   6        883.40        901.29       170.77 o                         
   7   6   6         58.12         94.06       116.76 o                         
   8   6   6        941.73        875.94       181.63 o                         
   9   6   6        450.00         20.59       204.63 o                         
  -9   7   6        150.15        194.16       144.53 o                         
  -8   7   6        481.55        552.15       268.23 o                         
  -7   7   6        107.19        365.25       156.87 o                         
  -6   7   6        743.32        959.85       203.16 o                         
  -5   7   6        161.48        -32.84       123.18 o                         
  -4   7   6        716.44        628.64       149.72 o                         
  -3   7   6         22.40        -50.02       103.25 o                         
  -2   7   6         67.44        -70.09       118.05 o                         
  -1   7   6        175.92        222.11       115.50 o                         
   0   7   6          3.16         13.80       107.28 o                         
   1   7   6         19.97          7.28       105.18 o                         
   2   7   6         13.15        -95.92        95.92 o                         
   3   7   6        430.33        260.08       129.07 o                         
   4   7   6        136.87         62.57       119.58 o                         
   5   7   6         99.07        115.53       129.47 o                         
   6   7   6         32.44         24.37       124.94 o                         
 -18   1   7        931.89       1444.36       382.87 o                         
 -17   1   7        812.58       1057.98       294.11 o                         
 -16   1   7        667.79        804.48       243.48 o                         
 -15   1   7       1753.44       1990.52       219.70 o                         
 -14   1   7       2102.40       2046.88       214.49 o                         
 -13   1   7       4750.66       5227.15       399.99 o                         
 -12   1   7       2831.52       2684.15       189.82 o                         
 -11   1   7       9160.33       9501.42       405.30 o                         
 -10   1   7        138.27         94.99        50.36 o                         
  -9   1   7       7126.85       6833.20       240.69 o                         
  -8   1   7         26.49          7.16        37.24 o                         
  -7   1   7       7180.93       6757.21       520.54 o                         
  -6   1   7        443.07        420.54        64.59 o                         
  -5   1   7      13075.92      12412.32       524.98 o                         
  -4   1   7        146.87        121.57        34.26 o                         
  -3   1   7      18354.58      18890.41       677.73 o                         
  -2   1   7      10214.38      10130.01       325.26 o                         
  -1   1   7      24525.60      26619.11       946.39 o                         
   0   1   7      12074.62      11877.01       410.10 o                         
   1   1   7       8182.53       7948.71       286.10 o                         
   2   1   7      17365.43      19666.83       649.80 o                         
   3   1   7       3454.34       2990.85       146.86 o                         
   4   1   7      14754.03      16022.67       605.30 o                         
   5   1   7        719.52        706.36        98.56 o                         
   6   1   7      14780.63      14617.94       652.34 o                         
   7   1   7          0.08         18.46        71.78 o                         
   8   1   7      20109.38      21316.94       930.50 o                         
   9   1   7        184.69        218.01       107.48 o                         
  10   1   7      11342.15      13124.83       867.43 o                         
  11   1   7        835.36        798.25       158.54 o                         
  12   1   7       4497.16       4782.59       351.37 o                         
  13   1   7       1943.43       1962.49       248.88 o                         
  14   1   7        975.73        510.78       174.43 o                         
 -18   2   7        745.38        695.96       281.02 o                         
 -17   2   7        146.09         22.77       182.21 o                         
 -16   2   7       1587.13       1759.98       391.90 o                         
 -15   2   7         26.62        -63.17        97.10 o                         
 -14   2   7        682.04        672.41       142.66 o                         
 -13   2   7         49.04        118.96        84.48 o                         
 -12   2   7       1596.49       1527.66       134.84 o                         
 -11   2   7         68.09         27.42        70.20 o                         
 -10   2   7       1236.98       1105.72       118.03 o                         
  -9   2   7         19.02         22.77        60.44 o                         
  -8   2   7       5427.02       5151.19       229.74 o                         
  -7   2   7       1304.14       1085.54        78.99 o                         
  -6   2   7       2817.25       2783.01       128.60 o                         
  -5   2   7         72.39         74.06        45.45 o                         
  -4   2   7        740.15        792.70        72.56 o                         
  -3   2   7       3598.55       3890.09       148.45 o                         
  -2   2   7        116.79        124.60        32.42 o                         
  -1   2   7       9044.01       9548.62       342.08 o                         
   0   2   7        136.31        149.40        44.31 o                         
   1   2   7       4562.77       4824.31       194.11 o                         
   2   2   7        206.77        260.57        44.79 o                         
   3   2   7       3514.23       3201.29       150.94 o                         
   4   2   7        739.62        947.41       123.52 o                         
   5   2   7       3222.10       2969.55       170.17 o                         
   6   2   7         37.01         52.64        54.04 o                         
   7   2   7       1190.64       1382.31       266.28 o                         
   8   2   7       2848.15       2605.13       268.12 o                         
   9   2   7       1183.28       1102.07       164.61 o                         
  10   2   7         34.39         30.50       101.35 o                         
  11   2   7        247.15        -56.24       105.49 o                         
  12   2   7        104.39        -58.28       115.74 o                         
  13   2   7        251.34         49.88       128.87 o                         
  14   2   7        271.21        509.94       181.80 o                         
 -17   3   7        155.75        252.26       413.41 o                         
 -16   3   7       1315.42       1286.85       236.66 o                         
 -15   3   7         59.39        150.50       141.94 o                         
 -14   3   7        298.50        353.00       119.50 o                         
 -13   3   7        310.59        206.13        84.11 o                         
 -12   3   7        123.41          1.14        69.09 o                         
 -11   3   7       2370.73       2433.43       188.63 o                         
 -10   3   7        973.92       1197.50       127.94 o                         
  -9   3   7       3997.96       3795.80       206.63 o                         
  -8   3   7        754.93        752.47       149.22 o                         
  -7   3   7      12581.84      12380.85       440.44 o                         
  -6   3   7         36.35         51.04        41.54 o                         
  -5   3   7       9463.03       9479.37       345.52 o                         
  -4   3   7        800.80        792.78        86.32 o                         
  -3   3   7       6890.62       6680.17       254.91 o                         
  -2   3   7        773.86        683.16        63.18 o                         
  -1   3   7       1168.19        957.43        59.59 o                         
   0   3   7       1447.37       1381.21        81.69 o                         
   1   3   7      10474.78      11498.68       360.80 o                         
   2   3   7       4703.71       4593.09       186.32 o                         
   3   3   7       4235.53       4259.37       178.95 o                         
   4   3   7      10038.67       9658.42       401.41 o                         
   5   3   7       2582.80       2456.00       181.97 o                         
   6   3   7       5193.38       4956.69       302.58 o                         
   7   3   7        539.79        447.54        93.88 o                         
   8   3   7        864.96        756.10       133.30 o                         
   9   3   7        531.15        679.82       190.35 o                         
  10   3   7        585.98        444.41       135.88 o                         
  11   3   7        375.33        280.10       134.48 o                         
  12   3   7       1515.14       1028.36       198.60 o                         
  13   3   7       1045.05        741.70       225.95 o                         
 -16   4   7       1395.90        517.28       254.32 o                         
 -15   4   7         22.05        -68.08       135.13 o                         
 -14   4   7        939.51        957.95       160.90 o                         
 -13   4   7        309.51        360.03       115.50 o                         
 -12   4   7       1480.56       1913.19       187.53 o                         
 -11   4   7        711.71        765.93       137.06 o                         
 -10   4   7       1234.92        909.09       140.25 o                         
  -9   4   7        135.38        208.46       107.02 o                         
  -8   4   7       1238.00       1220.71       148.24 o                         
  -7   4   7       3705.27       3928.68       217.42 o                         
  -6   4   7       3663.00       3466.30       194.44 o                         
  -5   4   7       5273.67       5330.32       254.02 o                         
  -4   4   7       3979.84       4152.78       195.52 o                         
  -3   4   7        816.47        821.14       101.48 o                         
  -2   4   7         29.72        -28.91        47.94 o                         
  -1   4   7       4859.34       5408.21       236.63 o                         
   0   4   7        275.79        336.81        62.52 o                         
   1   4   7       2389.16       2597.39       186.87 o                         
   2   4   7        521.16        459.49       109.50 o                         
   3   4   7       7727.65       8473.09       341.82 o                         
   4   4   7       1080.40       1058.11       115.03 o                         
   5   4   7       1881.35       2289.21       183.03 o                         
   6   4   7         85.13        148.93       110.17 o                         
   7   4   7        624.96        285.63       145.14 o                         
   8   4   7         23.52        -75.77       105.55 o                         
   9   4   7        118.83        183.17       226.37 o                         
  10   4   7        750.33        699.08       197.08 o                         
  11   4   7       1236.36        935.16       232.59 o                         
  12   4   7         83.76        205.41       176.88 o                         
 -14   5   7       1972.99       2090.28       236.74 o                         
 -13   5   7        218.08         36.65       101.97 o                         
 -12   5   7       2390.90       2909.66       266.09 o                         
 -11   5   7         38.59        197.58       102.72 o                         
 -10   5   7        662.11        660.22       133.32 o                         
  -9   5   7        734.30        482.26       158.30 o                         
  -8   5   7        193.69        133.22        85.77 o                         
  -7   5   7         23.33         -1.11        66.46 o                         
  -6   5   7         43.29         46.36        63.65 o                         
  -5   5   7       1565.90       1592.32       156.98 o                         
  -4   5   7        744.81        714.23       117.47 o                         
  -3   5   7       3964.34       3582.44       195.48 o                         
  -2   5   7         28.17        -45.55        48.52 o                         
  -1   5   7       3121.94       2850.35       190.47 o                         
   0   5   7         47.22        -41.15        63.42 o                         
   1   5   7       1724.99       1624.06       160.09 o                         
   2   5   7         78.46          8.09        62.98 o                         
   3   5   7         12.68        -55.72        55.72 o                         
   4   5   7          7.18        -62.62        62.62 o                         
   5   5   7          4.55        -72.28        72.28 o                         
   6   5   7        163.76         53.28       100.66 o                         
   7   5   7        114.89         -7.78       103.52 o                         
   8   5   7        273.58        350.41       211.13 o                         
   9   5   7         88.82        383.67       572.92 o                         
  10   5   7        318.90        340.87       223.11 o                         
  11   5   7        185.71        192.31       331.45 o                         
 -12   6   7        504.28        424.28       161.71 o                         
 -11   6   7        660.94        555.69       161.48 o                         
 -10   6   7        704.70        945.95       178.56 o                         
  -9   6   7        704.68        764.30       276.56 o                         
  -8   6   7         98.66        119.42       102.26 o                         
  -7   6   7        526.70        651.19       173.70 o                         
  -6   6   7          2.35         27.22        98.01 o                         
  -5   6   7         66.75        -84.93        88.89 o                         
  -4   6   7        300.77         84.76        86.69 o                         
  -3   6   7       2601.26       2576.82       237.43 o                         
  -2   6   7       1650.81       1492.08       180.62 o                         
  -1   6   7       2574.22       2686.78       246.43 o                         
   0   6   7        107.09         25.42        89.69 o                         
   1   6   7        319.81        228.67        94.55 o                         
   2   6   7         13.13         -2.94        77.60 o                         
   3   6   7         51.29         61.26        82.67 o                         
   4   6   7         10.01        -30.34        92.73 o                         
   5   6   7          4.63        -16.77        97.80 o                         
   6   6   7          3.37        -71.59        99.49 o                         
   7   6   7        250.49        269.12       141.41 o                         
   8   6   7        144.44        415.49       236.92 o                         
  -9   7   7         70.79       -118.56       118.56 o                         
  -8   7   7       2154.46       2691.85       286.45 o                         
  -7   7   7         16.90        219.72       140.49 o                         
  -6   7   7       1698.01       1488.77       287.90 o                         
  -5   7   7         61.24        -36.16       133.23 o                         
  -4   7   7        410.21        782.37       241.09 o                         
  -3   7   7          2.18         44.85       108.98 o                         
  -2   7   7        207.60        296.03       121.70 o                         
  -1   7   7         35.21         37.96       109.05 o                         
   0   7   7         23.79        -46.27       100.28 o                         
   1   7   7          5.62         68.62        97.20 o                         
   2   7   7         53.46        -93.36        93.36 o                         
   3   7   7        143.11        109.68       110.86 o                         
   4   7   7         81.97       -128.16       128.16 o                         
   5   7   7        101.42        211.28       153.39 o                         
 -18   0   8        205.42       -156.11       266.97 o                         
 -17   0   8       1110.53       2094.83       549.78 o                         
 -16   0   8        371.83        411.25       193.12 o                         
 -15   0   8       2349.79       2782.29       398.14 o                         
 -14   0   8       9502.01       9826.93       703.95 o                         
 -13   0   8       2931.50       2899.74       486.94 o                         
 -12   0   8       9429.89      10702.34       723.42 o                         
 -11   0   8         25.90        -26.89        91.59 o                         
 -10   0   8      11372.60      11294.17       580.19 o                         
  -9   0   8        657.32        682.20       139.20 o                         
  -8   0   8       5385.11       5143.30       292.95 o                         
  -7   0   8       2978.22       3176.84       157.64 o                         
  -6   0   8       2305.48       1350.56       133.86 o                         
  -5   0   8       4750.08       4364.08       244.36 o                         
  -4   0   8      34751.76      33655.06      1523.72 o                         
  -3   0   8      22833.27      22044.86       885.33 o                         
  -2   0   8      45540.98      47912.68      2159.62 o                         
  -1   0   8      58324.10      61591.60      2759.58 o                         
   0   0   8      39483.66      42666.93      1922.85 o                         
   1   0   8      37237.79      39251.68      1780.90 o                         
   2   0   8       3555.91       3538.86       212.66 o                         
   3   0   8      10750.24      10350.33       513.84 o                         
   4   0   8        162.91        145.41       102.94 o                         
   5   0   8       7543.38       7496.73       533.76 o                         
   6   0   8        262.95        602.04       156.31 o                         
   7   0   8      27382.15      29077.22      2491.27 o                         
   8   0   8         25.78         24.87       132.92 o                         
   9   0   8      19285.65      19362.17      1236.09 o                         
  10   0   8       1288.93       1022.42       247.14 o                         
  11   0   8       4078.13       5270.25       503.44 o                         
  12   0   8       1997.88       2377.67       666.19 o                         
  13   0   8        180.59        191.43       250.57 o                         
  14   0   8        176.11        466.22       260.53 o                         
 -18   1   8        171.29        421.10       281.06 o                         
 -17   1   8         52.86        150.31       225.68 o                         
 -16   1   8        220.70         96.50       111.45 o                         
 -15   1   8        799.76        961.39       169.94 o                         
 -14   1   8         36.52        -28.48       106.95 o                         
 -13   1   8          4.12         54.13        87.14 o                         
 -12   1   8       1188.92       1323.53       156.99 o                         
 -11   1   8       1270.90       1275.48       126.54 o                         
 -10   1   8          2.26         13.95        43.54 o                         
  -9   1   8        122.67         70.56        45.48 o                         
  -8   1   8        126.83        159.96        52.78 o                         
  -7   1   8       2686.82       2962.65       170.54 o                         
  -6   1   8       3011.34       3306.81       169.00 o                         
  -5   1   8        700.88        899.92        83.49 o                         
  -4   1   8       5303.64       5352.05       221.97 o                         
  -3   1   8        247.77        324.78        49.50 o                         
  -2   1   8       1840.43       2008.34       117.00 o                         
  -1   1   8       2208.14       2742.02       140.76 o                         
   0   1   8      12157.62      13517.80       461.74 o                         
   1   1   8         13.35         26.40        35.37 o                         
   2   1   8        581.34        505.04        78.24 o                         
   3   1   8       5593.69       6243.27       239.81 o                         
   4   1   8         95.65         78.22        45.19 o                         
   5   1   8       2796.53       2738.28       205.76 o                         
   6   1   8        542.25        467.62       103.43 o                         
   7   1   8         78.14         68.35        75.37 o                         
   8   1   8        741.68        705.69       257.13 o                         
   9   1   8        100.57        202.37       104.87 o                         
  10   1   8         55.58        -41.27       101.29 o                         
  11   1   8        231.59        258.19       139.42 o                         
  12   1   8        119.48        146.49       128.16 o                         
  13   1   8        207.13         -6.31       130.66 o                         
  14   1   8       1199.42       1100.59       268.56 o                         
 -18   2   8        737.46        631.79       492.60 o                         
 -17   2   8       1244.53       1493.66       255.81 o                         
 -16   2   8       1705.65       1767.85       467.75 o                         
 -15   2   8       1072.52       1130.27       176.91 o                         
 -14   2   8        901.07       1104.79       167.00 o                         
 -13   2   8        356.65        324.74       107.80 o                         
 -12   2   8       2584.16       2547.08       173.06 o                         
 -11   2   8       1210.95       1007.73       105.63 o                         
 -10   2   8       7856.91       7876.57       344.70 o                         
  -9   2   8         10.00        -47.57        62.54 o                         
  -8   2   8      16479.26      15212.16       654.48 o                         
  -7   2   8       1381.63       1174.60        96.88 o                         
  -6   2   8      24361.06      25906.38       779.50 o                         
  -5   2   8       1725.30       1836.17        90.19 o                         
  -4   2   8       9398.21       9694.51       318.75 o                         
  -3   2   8       2109.68       1804.86       102.56 o                         
  -2   2   8      11384.77      11845.03       358.15 o                         
  -1   2   8       4885.32       5003.32       204.63 o                         
   0   2   8       5399.36       5521.74       221.82 o                         
   1   2   8      16480.81      18163.23       614.22 o                         
   2   2   8       2991.90       2962.31       184.30 o                         
   3   2   8      22340.83      24347.53       812.96 o                         
   4   2   8        837.47        888.89       100.94 o                         
   5   2   8      24068.45      26103.43       967.54 o                         
   6   2   8         45.13        198.93        84.60 o                         
   7   2   8       4614.04       3822.36       262.70 o                         
   8   2   8        546.05        362.30       110.78 o                         
   9   2   8       2074.70       2390.89       236.35 o                         
  10   2   8        726.07        509.64       138.60 o                         
  11   2   8       1265.53       1242.56       205.09 o                         
  12   2   8        830.09        622.35       170.31 o                         
  13   2   8       1292.32       1230.90       212.87 o                         
 -17   3   8        866.39        966.24       324.27 o                         
 -16   3   8        180.97         94.40       148.64 o                         
 -15   3   8        638.82        686.52       199.52 o                         
 -14   3   8        111.30        -48.34       100.51 o                         
 -13   3   8        393.42        508.24       107.42 o                         
 -12   3   8       2427.05       2198.43       186.45 o                         
 -11   3   8        103.79         24.07        66.81 o                         
 -10   3   8       1487.50       1682.15       187.55 o                         
  -9   3   8       2980.50       2723.96       172.59 o                         
  -8   3   8       2343.88       2144.30       153.49 o                         
  -7   3   8       3409.16       3577.04       183.18 o                         
  -6   3   8       3127.28       3149.78       156.08 o                         
  -5   3   8       1569.45       1529.40       101.90 o                         
  -4   3   8       3884.74       3924.18       172.65 o                         
  -3   3   8        125.93        145.60        40.52 o                         
  -2   3   8         31.84          5.76        33.46 o                         
  -1   3   8       1614.38       1637.95        82.06 o                         
   0   3   8        324.97        355.81        52.67 o                         
   1   3   8         36.18         31.25        36.71 o                         
   2   3   8       3848.01       3943.55       195.93 o                         
   3   3   8       2833.47       3180.25       177.12 o                         
   4   3   8       2836.82       2839.31       181.10 o                         
   5   3   8        496.88        454.43        88.41 o                         
   6   3   8       3490.15       3433.57       208.17 o                         
   7   3   8        124.03        140.65        85.72 o                         
   8   3   8       1134.79       1298.44       178.14 o                         
   9   3   8       1915.15       1584.55       280.16 o                         
  10   3   8       1558.38       1389.97       199.93 o                         
  11   3   8        357.35        127.19       124.58 o                         
  12   3   8       1371.95       1591.85       233.69 o                         
  13   3   8         60.02        -46.09       134.46 o                         
 -16   4   8         90.67        113.62       255.66 o                         
 -15   4   8        273.46        345.83       232.02 o                         
 -14   4   8       1596.64       1841.26       233.23 o                         
 -13   4   8        533.82        458.38       119.34 o                         
 -12   4   8       2111.99       2390.62       235.50 o                         
 -11   4   8         70.95         52.79        92.01 o                         
 -10   4   8        974.14        925.36       144.69 o                         
  -9   4   8        248.20        133.85       142.71 o                         
  -8   4   8       2676.77       2550.36       221.51 o                         
  -7   4   8         21.42        -47.43        64.56 o                         
  -6   4   8       9193.64       9133.49       390.47 o                         
  -5   4   8        548.94        447.86        82.80 o                         
  -4   4   8       3743.37       3934.47       191.50 o                         
  -3   4   8        754.92        675.26        85.55 o                         
  -2   4   8       1669.70       1508.88       126.11 o                         
  -1   4   8        577.46        515.92        69.20 o                         
   0   4   8        127.29         76.46        45.21 o                         
   1   4   8       2686.10       2691.25       147.45 o                         
   2   4   8        278.14        185.30        66.25 o                         
   3   4   8       1768.96       1810.79       256.35 o                         
   4   4   8        928.37        780.29       116.65 o                         
   5   4   8        726.75        731.80       155.92 o                         
   6   4   8        441.35        237.16       157.65 o                         
   7   4   8        353.86        246.57       290.62 o                         
   8   4   8        559.27        587.59       183.00 o                         
   9   4   8        549.47        329.34       188.98 o                         
  10   4   8       2522.77       3039.05       403.04 o                         
  11   4   8        561.43        676.81       240.64 o                         
 -14   5   8        654.84        664.54       161.38 o                         
 -13   5   8       2647.39       3231.57       329.03 o                         
 -12   5   8         91.53         37.19       114.51 o                         
 -11   5   8       3178.29       3784.28       306.84 o                         
 -10   5   8         16.44         80.72        91.25 o                         
  -9   5   8       1340.71       1184.97       146.56 o                         
  -8   5   8         36.38        117.44        81.00 o                         
  -7   5   8         28.81         31.90        71.43 o                         
  -6   5   8         86.25        -64.52        64.52 o                         
  -5   5   8        640.75        689.42        98.29 o                         
  -4   5   8        835.32        778.23       105.56 o                         
  -3   5   8       2653.76       3208.20       204.88 o                         
  -2   5   8        540.70        384.33       109.81 o                         
  -1   5   8        690.38        672.62        88.96 o                         
   0   5   8       1025.38       1095.03       140.75 o                         
   1   5   8         55.46        -50.30        56.06 o                         
   2   5   8          4.80         79.76        61.00 o                         
   3   5   8         35.61        118.67        85.12 o                         
   4   5   8         96.36        165.32       137.91 o                         
   5   5   8       1144.89       1049.64       169.61 o                         
   6   5   8        137.59         26.69       121.45 o                         
   7   5   8        206.01         22.85       147.93 o                         
   8   5   8        431.02        299.62       155.36 o                         
   9   5   8          9.20         30.15       187.64 o                         
  10   5   8        139.33        144.40       220.17 o                         
 -12   6   8        168.54        -49.53       138.79 o                         
 -11   6   8        250.62        133.02       172.73 o                         
 -10   6   8       1030.51       1105.81       193.23 o                         
  -9   6   8        172.37        -40.76       115.14 o                         
  -8   6   8        387.25        447.67       136.80 o                         
  -7   6   8          2.03        170.72       112.87 o                         
  -6   6   8        338.05        161.78       115.74 o                         
  -5   6   8        211.55         64.97        98.62 o                         
  -4   6   8         45.26        -56.60        74.10 o                         
  -3   6   8         79.51        -77.07        77.07 o                         
  -2   6   8        575.80        475.61       157.04 o                         
  -1   6   8        200.05         59.46        93.33 o                         
   0   6   8        278.92        188.99        90.89 o                         
   1   6   8         11.41        -63.38        63.38 o                         
   2   6   8        686.94        599.03       173.46 o                         
   3   6   8        115.13        130.55       111.09 o                         
   4   6   8       1076.10        926.19       287.68 o                         
   5   6   8         26.73        124.82       120.95 o                         
   6   6   8        416.90        443.99       149.05 o                         
   7   6   8        347.53        348.39       186.33 o                         
   8   6   8          7.71        -69.47       215.13 o                         
  -9   7   8        105.10       -125.17       125.17 o                         
  -8   7   8        128.38        -26.22       118.34 o                         
  -7   7   8         69.18         88.08       124.92 o                         
  -6   7   8         15.09        200.75       151.69 o                         
  -5   7   8         91.16        123.17       138.13 o                         
  -4   7   8          8.17         19.81       126.61 o                         
  -3   7   8         59.93         86.46       112.43 o                         
  -2   7   8         20.05         91.88       115.27 o                         
  -1   7   8         28.11         -9.31       100.75 o                         
   0   7   8         11.12        -70.10        99.45 o                         
   1   7   8        217.56        353.79       122.04 o                         
   2   7   8         10.75         47.57       120.81 o                         
   3   7   8        143.14        180.84       123.10 o                         
   4   7   8        275.56        307.23       137.81 o                         
 -18   1   9        858.04       1407.29       348.72 o                         
 -17   1   9       1330.46       2028.45       248.38 o                         
 -16   1   9       1465.65       1569.91       200.08 o                         
 -15   1   9       1264.08       1651.46       204.89 o                         
 -14   1   9        719.36        797.02       143.83 o                         
 -13   1   9       6807.06       7069.00       386.38 o                         
 -12   1   9        119.08        -61.68        92.42 o                         
 -11   1   9      14079.25      13999.91       562.34 o                         
 -10   1   9         53.12         16.70        46.66 o                         
  -9   1   9      14730.29      14283.33       551.42 o                         
  -8   1   9        951.22        707.79        82.18 o                         
  -7   1   9       9830.16       9168.47       369.91 o                         
  -6   1   9       4859.23       4696.92       216.73 o                         
  -5   1   9      12862.62      11847.73       407.89 o                         
  -4   1   9      15712.14      16100.96       541.41 o                         
  -3   1   9      24079.31      25062.65       711.12 o                         
  -2   1   9      34327.91      36312.32      1085.45 o                         
  -1   1   9      12849.61      15050.01       563.99 o                         
   0   1   9      25507.70      27739.62       905.11 o                         
   1   1   9       4541.22       4743.85       194.64 o                         
   2   1   9       8597.97       8782.09       320.94 o                         
   3   1   9         41.28        -30.16        30.16 o                         
   4   1   9       8223.63       8406.19       352.95 o                         
   5   1   9          2.49         -9.24        62.05 o                         
   6   1   9       8394.49       8988.01       452.83 o                         
   7   1   9         67.91          7.22        85.85 o                         
   8   1   9       4619.91       4636.65       304.52 o                         
   9   1   9        203.13        129.01       105.20 o                         
  10   1   9       1014.67       1365.77       275.91 o                         
  11   1   9        212.36        242.65       130.96 o                         
  12   1   9        256.92        308.23       185.14 o                         
  13   1   9        448.29        212.77       150.60 o                         
 -18   2   9        359.04        302.13       249.19 o                         
 -17   2   9          7.76        172.76       163.79 o                         
 -16   2   9        219.55        283.46       138.03 o                         
 -15   2   9        319.99        320.42       125.44 o                         
 -14   2   9          4.87         23.69        95.54 o                         
 -13   2   9        925.23        606.87       130.43 o                         
 -12   2   9        367.44        303.87        90.22 o                         
 -11   2   9        738.02        782.92        98.52 o                         
 -10   2   9       1358.10       1398.11       126.17 o                         
  -9   2   9        521.32        480.97       106.10 o                         
  -8   2   9        424.92        326.17        80.79 o                         
  -7   2   9        798.39        725.64        89.18 o                         
  -6   2   9       1614.22       1603.61       129.41 o                         
  -5   2   9          0.37         44.66        37.99 o                         
  -4   2   9       2448.48       2450.55       123.93 o                         
  -3   2   9       1373.98       1295.92        88.43 o                         
  -2   2   9         19.57         36.42        33.89 o                         
  -1   2   9        190.77        146.32        51.40 o                         
   0   2   9       6458.30       7189.59       279.59 o                         
   1   2   9        293.16        357.44        67.81 o                         
   2   2   9       5112.17       5203.64       198.29 o                         
   3   2   9       1484.01       1315.68       169.36 o                         
   4   2   9       3484.42       3230.74       185.83 o                         
   5   2   9       2425.53       2556.86       226.16 o                         
   6   2   9       1915.27       1783.66       188.94 o                         
   7   2   9        881.58        844.13       141.07 o                         
   8   2   9        248.28        346.92       115.91 o                         
   9   2   9        145.80         99.44       102.40 o                         
  10   2   9         97.95        -63.18       109.72 o                         
  11   2   9       1026.72        987.25       187.73 o                         
  12   2   9        119.73         78.41       141.55 o                         
  13   2   9        491.65        270.92       230.85 o                         
 -17   3   9       1051.69        700.54       241.12 o                         
 -16   3   9        162.84         33.30       136.42 o                         
 -15   3   9       5015.73       5582.04       372.30 o                         
 -14   3   9        618.24        621.69       150.40 o                         
 -13   3   9       2758.79       3033.65       314.62 o                         
 -12   3   9         51.66         42.17        86.39 o                         
 -11   3   9       1095.13       1095.56       131.16 o                         
 -10   3   9        369.84        173.81        72.54 o                         
  -9   3   9       6112.71       6321.54       296.35 o                         
  -8   3   9       1043.41       1079.07       183.46 o                         
  -7   3   9      13961.85      14832.73       577.29 o                         
  -6   3   9       3546.91       3182.38       152.51 o                         
  -5   3   9      10719.74      11573.92       380.40 o                         
  -4   3   9       1224.25       1209.54        85.85 o                         
  -3   3   9        413.77        407.40        55.56 o                         
  -2   3   9       1643.76       1383.16       104.29 o                         
  -1   3   9        684.83        810.26        73.11 o                         
   0   3   9       2658.68       2818.83       153.18 o                         
   1   3   9        201.32        251.71        54.77 o                         
   2   3   9      15293.01      17318.96       663.35 o                         
   3   3   9          4.13        -36.87        59.35 o                         
   4   3   9       7791.76       8779.00       386.38 o                         
   5   3   9         35.16          1.24        60.47 o                         
   6   3   9       2291.18       2165.49       212.81 o                         
   7   3   9       2009.18       2078.48       221.74 o                         
   8   3   9        282.15         81.67       117.50 o                         
   9   3   9       3234.78       3185.53       277.69 o                         
  10   3   9        194.04        206.96       134.58 o                         
  11   3   9        807.18        712.99       174.64 o                         
  12   3   9        313.43        225.63       151.19 o                         
 -16   4   9        623.01        736.96       276.98 o                         
 -15   4   9        101.59         29.16       283.08 o                         
 -14   4   9       1197.45       1341.11       205.63 o                         
 -13   4   9         58.08         -7.62        91.49 o                         
 -12   4   9        829.69        875.64       156.07 o                         
 -11   4   9          9.38        -69.31        82.54 o                         
 -10   4   9        205.64        313.93       101.45 o                         
  -9   4   9        135.28         97.98        86.41 o                         
  -8   4   9       1033.13       1081.20       141.30 o                         
  -7   4   9       1580.96       1458.93       163.50 o                         
  -6   4   9       1609.98       1958.38       187.17 o                         
  -5   4   9        119.25        -16.42        53.89 o                         
  -4   4   9       1529.13       1570.15       216.05 o                         
  -3   4   9         62.87         45.89        48.45 o                         
  -2   4   9       2972.30       2962.29       165.07 o                         
  -1   4   9         25.09         19.37        47.63 o                         
   0   4   9       4636.36       5002.73       200.17 o                         
   1   4   9        519.84        463.89        79.81 o                         
   2   4   9       1328.56       1369.44       165.84 o                         
   3   4   9       1270.61       1241.35       156.37 o                         
   4   4   9        604.46        399.96       111.49 o                         
   5   4   9         65.36         58.36       117.90 o                         
   6   4   9       2320.01       2355.98       389.49 o                         
   7   4   9        163.12        -90.27       129.30 o                         
   8   4   9         92.61        155.20       147.31 o                         
   9   4   9       3528.97       3500.94       646.56 o                         
  10   4   9       1205.00        958.48       226.56 o                         
  11   4   9       1079.51        786.51       294.68 o                         
 -14   5   9        338.45        139.55       128.17 o                         
 -13   5   9        738.16        749.26       172.35 o                         
 -12   5   9        179.11        380.94       143.02 o                         
 -11   5   9       1689.51       1492.05       196.80 o                         
 -10   5   9        178.88        242.98       110.75 o                         
  -9   5   9        600.71        790.33       144.56 o                         
  -8   5   9        328.20        279.52        96.30 o                         
  -7   5   9          2.79         80.64        81.24 o                         
  -6   5   9          5.98        -62.97        62.97 o                         
  -5   5   9        202.31         79.56        76.21 o                         
  -4   5   9        303.82        220.73        75.96 o                         
  -3   5   9          0.74         50.12        69.69 o                         
  -2   5   9       3301.88       3465.76       179.53 o                         
  -1   5   9        131.85        117.18        70.69 o                         
   0   5   9        921.46        828.22       107.91 o                         
   1   5   9        109.88        128.35        66.25 o                         
   2   5   9          5.51        129.41        72.23 o                         
   3   5   9       1625.64       1528.52       172.38 o                         
   4   5   9         87.50         94.91        83.38 o                         
   5   5   9       2440.05       2446.29       238.23 o                         
   6   5   9        740.22        644.10       147.72 o                         
   7   5   9       3258.69       3702.43       383.35 o                         
   8   5   9        269.01        157.33       162.05 o                         
   9   5   9       1701.80       1922.10       398.38 o                         
 -12   6   9        936.16        830.15       196.79 o                         
 -11   6   9          3.33        -31.75       130.94 o                         
 -10   6   9        479.42        463.95       152.32 o                         
  -9   6   9          7.27        -67.21       104.16 o                         
  -8   6   9        199.35        122.45       129.32 o                         
  -7   6   9        291.69        226.67       119.56 o                         
  -6   6   9         18.66         50.41        96.51 o                         
  -5   6   9         67.12        -26.09        94.82 o                         
  -4   6   9        588.71        669.77       143.07 o                         
  -3   6   9         67.03          1.09        80.49 o                         
  -2   6   9         19.85        144.87        85.23 o                         
  -1   6   9        279.82        322.72       100.90 o                         
   0   6   9        215.17        215.46        94.79 o                         
   1   6   9         39.66         40.74        88.12 o                         
   2   6   9        354.48        400.94       132.88 o                         
   3   6   9         18.64        -92.54        92.54 o                         
   4   6   9        156.41        201.22       121.28 o                         
   5   6   9        162.71        146.89       118.07 o                         
   6   6   9        146.03         13.74       150.60 o                         
   7   6   9        360.64        675.56       490.90 o                         
  -8   7   9         55.82         74.17       140.89 o                         
  -7   7   9        259.28        287.72       145.52 o                         
  -6   7   9        779.58        648.87       167.10 o                         
  -5   7   9        471.98        363.23       158.95 o                         
  -4   7   9        914.46        759.84       247.59 o                         
  -3   7   9         11.63         31.85       131.77 o                         
  -2   7   9          4.79         69.95       116.56 o                         
  -1   7   9        106.74        322.67       122.62 o                         
   0   7   9        343.01        376.80       125.92 o                         
   1   7   9        464.98        395.01       126.53 o                         
   2   7   9         35.27         68.99       123.07 o                         
   3   7   9        790.53        715.72       174.59 o                         
 -18   0  10        223.57        252.88       213.65 o                         
 -17   0  10        344.76        260.08       203.18 o                         
 -16   0  10       3187.27       4020.77       446.06 o                         
 -15   0  10        577.57        752.55       204.87 o                         
 -14   0  10      13674.78      15792.75      1034.43 o                         
 -13   0  10         30.70        210.91       132.35 o                         
 -12   0  10      25321.20      26239.36      1570.86 o                         
 -11   0  10         19.17         65.60        98.32 o                         
 -10   0  10       7347.56       6601.62       849.45 o                         
  -9   0  10       1966.61       2471.19       354.08 o                         
  -8   0  10       1989.50       1388.43       252.27 o                         
  -7   0  10       5503.23       4816.29       273.39 o                         
  -6   0  10      10515.62      10464.71       525.70 o                         
  -5   0  10       7308.99       7124.84       379.40 o                         
  -4   0  10      11862.97      13154.48       643.74 o                         
  -3   0  10      23817.07      24616.17       995.68 o                         
  -2   0  10       6773.69       5538.18       314.39 o                         
  -1   0  10      13010.16      13789.28       677.08 o                         
   0   0  10         85.42         47.90        59.70 o                         
   1   0  10       5435.92       5272.37       302.92 o                         
   2   0  10         66.32        -39.47        51.84 o                         
   3   0  10        676.73        620.25        96.87 o                         
   4   0  10         54.51         60.73       100.00 o                         
   5   0  10       1813.81       1346.60       226.54 o                         
   6   0  10        419.78        181.25       152.72 o                         
   7   0  10         46.84        -64.54        95.31 o                         
   8   0  10       2798.09       3058.02       368.45 o                         
   9   0  10       1916.74       2216.53       493.79 o                         
  10   0  10        983.41       1026.55       266.56 o                         
  11   0  10        498.23        334.86       202.38 o                         
  12   0  10         12.19        116.30       209.26 o                         
  13   0  10          0.79        233.94       229.15 o                         
 -18   1  10       1666.83       1830.59       287.69 o                         
 -17   1  10        344.20        240.33       138.42 o                         
 -16   1  10          1.35         30.13       112.50 o                         
 -15   1  10          9.98          4.73        91.97 o                         
 -14   1  10       4256.30       4510.56       300.66 o                         
 -13   1  10       1401.95       1269.87       211.15 o                         
 -12   1  10        220.77        366.43       102.96 o                         
 -11   1  10        277.16        266.68        90.12 o                         
 -10   1  10        111.56        133.72        60.06 o                         
  -9   1  10       2238.34       2103.31       144.49 o                         
  -8   1  10       6487.88       6757.90       296.09 o                         
  -7   1  10       1449.38       1441.01       122.49 o                         
  -6   1  10         70.47         55.38        66.85 o                         
  -5   1  10       1663.23       1477.70       106.39 o                         
  -4   1  10        393.55        338.05        53.02 o                         
  -3   1  10        163.54        111.09        45.38 o                         
  -2   1  10       1401.77       1525.15        98.03 o                         
  -1   1  10       1705.47       1676.22       115.68 o                         
   0   1  10        131.74        166.49        52.61 o                         
   1   1  10         25.75         13.58        41.10 o                         
   2   1  10          3.51         36.76        38.15 o                         
   3   1  10       7119.22       7271.01       317.80 o                         
   4   1  10         41.45         37.02        61.83 o                         
   5   1  10       2808.62       3001.96       218.45 o                         
   6   1  10          3.22        115.13        80.92 o                         
   7   1  10        280.20        289.06       104.88 o                         
   8   1  10        113.95        -49.64       124.38 o                         
   9   1  10        753.48        788.73       150.85 o                         
  10   1  10        247.52        132.49       117.56 o                         
  11   1  10        445.22        331.98       188.41 o                         
  12   1  10        284.08        325.92       153.51 o                         
  13   1  10        696.76        617.13       231.99 o                         
 -18   2  10       2683.62       3132.55       405.85 o                         
 -17   2  10       1085.29       1101.39       201.96 o                         
 -16   2  10       2960.42       2859.87       280.43 o                         
 -15   2  10         15.94         -5.74       115.23 o                         
 -14   2  10       1986.67       1871.22       305.46 o                         
 -13   2  10        106.67         22.46        91.47 o                         
 -12   2  10       2592.86       2721.33       230.49 o                         
 -11   2  10        310.77        271.22       123.51 o                         
 -10   2  10      11409.95      12389.28       501.88 o                         
  -9   2  10       2908.17       2597.32       197.33 o                         
  -8   2  10      15962.08      15726.42       683.40 o                         
  -7   2  10       4171.84       4139.50       207.69 o                         
  -6   2  10       4708.74       4221.13       320.13 o                         
  -5   2  10      10175.61      10318.15       370.89 o                         
  -4   2  10        740.11        611.94        70.24 o                         
  -3   2  10       2960.79       2969.96       157.96 o                         
  -2   2  10        194.18        114.77        41.44 o                         
  -1   2  10       2120.31       1971.46       120.45 o                         
   0   2  10          6.16         30.79        49.59 o                         
   1   2  10       4061.34       4158.64       187.76 o                         
   2   2  10         34.65         22.87        37.37 o                         
   3   2  10       9711.20       9975.90       414.11 o                         
   4   2  10        874.90        638.97        95.84 o                         
   5   2  10       2912.95       2809.23       230.97 o                         
   6   2  10       3619.82       3459.26       334.51 o                         
   7   2  10       1107.82       1375.67       190.43 o                         
   8   2  10        120.48         33.85        96.48 o                         
   9   2  10        203.66         83.72       110.33 o                         
  10   2  10          3.74         -1.63       106.23 o                         
  11   2  10          6.01       -115.30       115.30 o                         
  12   2  10        371.05        332.19       167.93 o                         
 -17   3  10        430.99        704.19       343.84 o                         
 -16   3  10          6.77         22.22       240.07 o                         
 -15   3  10        708.32        811.18       170.23 o                         
 -14   3  10        890.44       1101.54       170.65 o                         
 -13   3  10         18.91         28.14       120.59 o                         
 -12   3  10        941.93        844.19       146.28 o                         
 -11   3  10        361.18        377.57       101.65 o                         
 -10   3  10        213.59        119.11        71.75 o                         
  -9   3  10       1310.91       1172.62       122.12 o                         
  -8   3  10         59.41         16.72        53.18 o                         
  -7   3  10       6920.42       7041.23       314.89 o                         
  -6   3  10          1.59         90.53        53.35 o                         
  -5   3  10       3647.74       3812.62       160.50 o                         
  -4   3  10         24.49        -23.47        36.79 o                         
  -3   3  10       8245.91       8387.38       293.54 o                         
  -2   3  10       3019.86       3243.05       170.42 o                         
  -1   3  10       5466.14       5730.17       242.91 o                         
   0   3  10        218.25        234.96        52.41 o                         
   1   3  10       6463.09       7374.50       273.58 o                         
   2   3  10        118.86        -14.43        61.57 o                         
   3   3  10       4031.61       3782.28       212.56 o                         
   4   3  10        315.09        286.74        79.72 o                         
   5   3  10        153.28        123.66        92.06 o                         
   6   3  10         31.19        134.87        95.26 o                         
   7   3  10        706.04       1044.81       168.13 o                         
   8   3  10        652.70        559.77       142.97 o                         
   9   3  10       1462.95       1432.22       202.12 o                         
  10   3  10        459.12        412.78       153.03 o                         
  11   3  10        144.69        303.22       147.43 o                         
 -16   4  10       1205.82       1390.96       382.12 o                         
 -15   4  10         14.50       -126.70       126.70 o                         
 -14   4  10       1542.25       1522.20       252.71 o                         
 -13   4  10         10.87         60.62       125.75 o                         
 -12   4  10        468.76        250.19       117.99 o                         
 -11   4  10       1211.00       1066.10       158.25 o                         
 -10   4  10        215.51         47.17        83.11 o                         
  -9   4  10        317.88        152.66        96.49 o                         
  -8   4  10        611.46        637.56       123.49 o                         
  -7   4  10        104.78        140.36        80.17 o                         
  -6   4  10       1597.19       1547.50       165.66 o                         
  -5   4  10       3597.72       3377.26       196.42 o                         
  -4   4  10        134.34         74.89        56.04 o                         
  -3   4  10       6633.71       6889.52       271.00 o                         
  -2   4  10       1463.25       1549.22       120.60 o                         
  -1   4  10       5594.14       6281.06       236.54 o                         
   0   4  10       1418.11       1346.19       116.80 o                         
   1   4  10       1529.28       1438.65       147.99 o                         
   2   4  10         67.65        -58.70        58.70 o                         
   3   4  10        455.94        532.71       117.32 o                         
   4   4  10        809.96        941.24       175.20 o                         
   5   4  10        245.52        138.05        95.96 o                         
   6   4  10       3475.37       3608.94       359.76 o                         
   7   4  10          7.29         41.92       173.56 o                         
   8   4  10       2176.92       2696.74       863.04 o                         
   9   4  10        100.57        -39.99       149.49 o                         
  10   4  10        992.34        813.83       220.73 o                         
 -14   5  10         86.46          4.53       140.73 o                         
 -13   5  10        437.49        272.74       138.60 o                         
 -12   5  10        777.97        869.91       170.49 o                         
 -11   5  10        259.25        219.77       127.36 o                         
 -10   5  10        123.58        189.53       110.00 o                         
  -9   5  10        343.81        168.85       108.95 o                         
  -8   5  10        788.15        690.10       170.73 o                         
  -7   5  10         77.63         32.12        75.99 o                         
  -6   5  10        816.65        772.81       123.55 o                         
  -5   5  10        316.07        247.19        84.47 o                         
  -4   5  10        107.64        208.93        72.86 o                         
  -3   5  10       3873.46       4142.41       217.23 o                         
  -2   5  10          5.69         52.98        60.46 o                         
  -1   5  10       2451.56       2103.61       143.45 o                         
   0   5  10        491.68        363.24        78.66 o                         
   1   5  10        306.57        355.77        80.73 o                         
   2   5  10        239.70        231.78        82.79 o                         
   3   5  10       1418.19       1652.53       178.70 o                         
   4   5  10         22.19        -49.70        97.23 o                         
   5   5  10       1065.21       1438.41       305.64 o                         
   6   5  10       1792.97       2030.95       284.87 o                         
   7   5  10       2613.56       2441.02       317.67 o                         
   8   5  10       1724.19       1487.91       266.80 o                         
   9   5  10        472.50        373.06       192.16 o                         
 -12   6  10        111.25        290.01       169.14 o                         
 -11   6  10         27.08         49.23       121.92 o                         
 -10   6  10         23.31          2.52       119.49 o                         
  -9   6  10       1044.46       1008.41       206.39 o                         
  -8   6  10        167.55        246.94       127.87 o                         
  -7   6  10       2191.43       2256.37       246.37 o                         
  -6   6  10        719.28        659.26       153.60 o                         
  -5   6  10       1294.75       1614.90       208.30 o                         
  -4   6  10        272.36        268.60       157.06 o                         
  -3   6  10        437.18        240.97        98.76 o                         
  -2   6  10        167.67        154.39        91.31 o                         
  -1   6  10        412.95        242.24       133.03 o                         
   0   6  10       1485.23       1546.12       174.78 o                         
   1   6  10        846.11        973.50       181.66 o                         
   2   6  10       3701.58       4379.56       319.69 o                         
   3   6  10        476.79        299.06       138.98 o                         
   4   6  10       2437.62       2824.12       288.56 o                         
   5   6  10         36.07         87.93       147.01 o                         
   6   6  10        690.68        576.23       275.88 o                         
  -8   7  10        194.51        223.99       148.93 o                         
  -7   7  10         17.75         71.42       136.31 o                         
  -6   7  10        109.65         97.37       128.43 o                         
  -5   7  10         19.29       -124.76       124.76 o                         
  -4   7  10        196.44         70.89       199.62 o                         
  -3   7  10        136.44        191.13       144.60 o                         
  -2   7  10         71.32         71.67       132.85 o                         
  -1   7  10        277.45        272.49       132.26 o                         
   0   7  10         37.90         -2.78       106.37 o                         
   1   7  10        467.07        274.35       136.83 o                         
   2   7  10         76.33        177.07       145.12 o                         
 -18   1  11        179.32        176.09       148.03 o                         
 -17   1  11       2214.10       2633.77       270.94 o                         
 -16   1  11          1.21        233.52       121.96 o                         
 -15   1  11       5276.34       5833.40       511.02 o                         
 -14   1  11         35.82        -80.56        80.56 o                         
 -13   1  11       6054.39       6597.80       375.54 o                         
 -12   1  11        210.95        292.23        99.77 o                         
 -11   1  11       6695.65       7330.20       383.54 o                         
 -10   1  11        907.46        892.52       196.60 o                         
  -9   1  11       3620.61       3303.79       238.37 o                         
  -8   1  11       2293.77       2225.16       149.43 o                         
  -7   1  11       2646.16       2586.42       184.19 o                         
  -6   1  11       2033.48       1757.88       126.49 o                         
  -5   1  11       1558.53       1432.86        96.96 o                         
  -4   1  11       2027.19       2030.07       114.35 o                         
  -3   1  11        561.22        635.97        62.42 o                         
  -2   1  11        366.30        349.60        61.15 o                         
  -1   1  11        160.53        149.66        52.83 o                         
   0   1  11        874.30        846.11        80.94 o                         
   1   1  11        371.40        297.37        60.12 o                         
   2   1  11        881.42        864.18        79.41 o                         
   3   1  11       1311.50       1034.78       136.34 o                         
   4   1  11          8.18        -18.08        71.30 o                         
   5   1  11       1383.52       1347.10       164.67 o                         
   6   1  11         19.71         38.19        88.47 o                         
   7   1  11        188.69        236.34       110.12 o                         
   8   1  11         30.34        -37.98        85.66 o                         
   9   1  11         25.57        157.13       112.35 o                         
  10   1  11        134.56        223.44       139.26 o                         
  11   1  11         43.43         76.91       131.58 o                         
  12   1  11         34.53        -81.43       124.75 o                         
 -18   2  11        343.45        370.39       184.21 o                         
 -17   2  11        660.72        806.77       352.02 o                         
 -16   2  11         18.17         18.82       122.18 o                         
 -15   2  11       1041.81        846.23       160.23 o                         
 -14   2  11        126.84        187.33       112.59 o                         
 -13   2  11         57.03         -6.13        85.52 o                         
 -12   2  11         26.65        228.81       112.65 o                         
 -11   2  11        336.99        297.96        92.19 o                         
 -10   2  11       1754.24       1692.07       217.16 o                         
  -9   2  11        756.17        623.20       105.03 o                         
  -8   2  11       7834.74       7592.56       378.46 o                         
  -7   2  11       1032.53        821.36        97.41 o                         
  -6   2  11       8165.53       8695.96       364.11 o                         
  -5   2  11       2474.38       2353.80       127.76 o                         
  -4   2  11       1418.60       1395.55       167.99 o                         
  -3   2  11        253.62        285.20        48.41 o                         
  -2   2  11        730.65        657.83        70.28 o                         
  -1   2  11        201.43        180.17        52.26 o                         
   0   2  11       4553.24       4924.35       235.62 o                         
   1   2  11         23.80        -19.12        44.50 o                         
   2   2  11       4773.44       5074.67       252.29 o                         
   3   2  11        422.32        369.74        96.27 o                         
   4   2  11       6880.14       6724.08       469.71 o                         
   5   2  11         25.85        -62.97        91.71 o                         
   6   2  11        536.48        585.94       126.31 o                         
   7   2  11          9.94        143.45       100.33 o                         
   8   2  11        614.68        302.10       122.01 o                         
   9   2  11        538.24        486.32       149.94 o                         
  10   2  11        840.64        696.22       165.36 o                         
  11   2  11        350.04        312.27       288.16 o                         
  12   2  11         78.23       -142.48       142.48 o                         
 -17   3  11       2213.25       2890.22       347.58 o                         
 -16   3  11        142.98         30.57       161.87 o                         
 -15   3  11        505.37        490.09       176.00 o                         
 -14   3  11       1069.93       1120.73       370.65 o                         
 -13   3  11        210.92        381.70       154.83 o                         
 -12   3  11       1399.33       1685.61       192.26 o                         
 -11   3  11        289.42        128.06        78.09 o                         
 -10   3  11        443.98        380.19       134.84 o                         
  -9   3  11       2337.19       2336.54       180.36 o                         
  -8   3  11       3012.36       2974.46       182.21 o                         
  -7   3  11        179.23        117.02        58.66 o                         
  -6   3  11       7173.62       6866.94       320.24 o                         
  -5   3  11         21.06        -17.06        49.69 o                         
  -4   3  11       2354.30       2264.75       150.62 o                         
  -3   3  11       3203.74       3266.29       152.71 o                         
  -2   3  11       2073.50       2233.49       122.13 o                         
  -1   3  11        262.61         92.05        59.04 o                         
   0   3  11       1869.16       1735.77       177.88 o                         
   1   3  11         58.19        -15.78        45.93 o                         
   2   3  11       1082.98       1292.99       153.69 o                         
   3   3  11       2130.38       2387.76       188.98 o                         
   4   3  11         83.75        -23.14        66.61 o                         
   5   3  11         48.91         16.61        88.83 o                         
   6   3  11         87.54        -59.74        91.11 o                         
   7   3  11         49.51         33.56       100.88 o                         
   8   3  11        217.90         99.18       117.91 o                         
   9   3  11         17.79        -48.50       118.75 o                         
  10   3  11        236.18        497.28       165.79 o                         
  11   3  11        166.82         99.34       146.11 o                         
 -16   4  11        158.94        101.89       189.37 o                         
 -15   4  11       2252.00       2394.32       714.86 o                         
 -14   4  11        223.36        137.55       259.83 o                         
 -13   4  11       1082.26       1319.60       224.64 o                         
 -12   4  11       1911.73       1789.94       213.19 o                         
 -11   4  11       3787.25       4092.35       281.58 o                         
 -10   4  11       1350.07       1415.87       181.65 o                         
  -9   4  11       1804.05       1864.32       194.53 o                         
  -8   4  11         11.69        -48.92        92.99 o                         
  -7   4  11          6.37        -60.85        60.85 o                         
  -6   4  11       1041.06        825.02       154.45 o                         
  -5   4  11        251.00        147.99        87.32 o                         
  -4   4  11       8556.71       8946.89       391.98 o                         
  -3   4  11        107.16         89.31        60.40 o                         
  -2   4  11       8099.08       8914.94       334.87 o                         
  -1   4  11          3.85         60.66        53.40 o                         
   0   4  11       5511.69       5785.25       290.81 o                         
   1   4  11          3.26         -0.20        65.06 o                         
   2   4  11        261.90        269.62       146.99 o                         
   3   4  11         42.29         92.33        92.83 o                         
   4   4  11        644.65        843.38       179.94 o                         
   5   4  11       1325.22        813.21       191.16 o                         
   6   4  11       3365.76       3825.64       377.18 o                         
   7   4  11       1619.83       2146.79       424.98 o                         
   8   4  11       1361.61       1244.79       373.39 o                         
   9   4  11        322.27         58.76       160.21 o                         
  10   4  11        118.80        247.95       192.30 o                         
 -14   5  11        190.91         -9.07       153.99 o                         
 -13   5  11         55.15        -38.34       153.12 o                         
 -12   5  11       1651.47       1715.98       255.97 o                         
 -11   5  11         33.57         13.40       104.68 o                         
 -10   5  11       2096.21       1936.47       219.92 o                         
  -9   5  11        374.74        418.55       247.83 o                         
  -8   5  11       2549.20       2660.02       311.94 o                         
  -7   5  11        576.15        341.93       124.08 o                         
  -6   5  11       1544.37       1651.78       176.10 o                         
  -5   5  11       1263.54       1358.42       152.97 o                         
  -4   5  11       5114.80       5525.27       296.28 o                         
  -3   5  11       2106.28       2214.61       174.76 o                         
  -2   5  11       2306.72       2420.04       174.53 o                         
  -1   5  11       3557.34       3457.56       180.78 o                         
   0   5  11        371.31        313.27        81.68 o                         
   1   5  11       1211.33       1027.24       130.80 o                         
   2   5  11         37.94         50.60        84.33 o                         
   3   5  11       1401.29       1607.49       199.75 o                         
   4   5  11          5.49        -53.55        99.99 o                         
   5   5  11        842.55        879.46       205.07 o                         
   6   5  11        221.99         54.08       146.09 o                         
   7   5  11       1360.76       1556.67       353.85 o                         
   8   5  11        420.44        862.56       220.88 o                         
 -12   6  11          1.10        -48.70       125.30 o                         
 -11   6  11        183.07         88.22       131.88 o                         
 -10   6  11        379.38        401.60       143.60 o                         
  -9   6  11        512.79        388.59       152.62 o                         
  -8   6  11        387.99        326.16       138.85 o                         
  -7   6  11        854.80        807.57       160.64 o                         
  -6   6  11       1296.78       1507.44       203.79 o                         
  -5   6  11       1402.12       1404.32       285.71 o                         
  -4   6  11        485.43        472.58       137.82 o                         
  -3   6  11         20.86        111.00       102.18 o                         
  -2   6  11       1028.61       1055.86       164.79 o                         
  -1   6  11         57.22        190.59       101.32 o                         
   0   6  11        656.52        693.02       137.02 o                         
   1   6  11          1.29         67.00       114.33 o                         
   2   6  11       1091.38        841.02       205.90 o                         
   3   6  11        294.55        598.94       182.83 o                         
   4   6  11       1532.35        957.56       211.99 o                         
   5   6  11        692.21        553.66       253.36 o                         
   6   6  11        359.97        195.35       390.79 o                         
  -7   7  11        824.97        558.74       168.78 o                         
  -6   7  11       1762.59       2219.35       262.03 o                         
  -5   7  11       1819.17       1774.09       405.52 o                         
  -4   7  11         54.43         71.08       152.56 o                         
  -3   7  11       1268.63       1335.49       243.55 o                         
  -2   7  11        111.11        153.54       157.56 o                         
  -1   7  11       1207.66       1330.19       202.28 o                         
   0   7  11        188.04        170.45       157.16 o                         
   1   7  11       5352.36       6078.65       516.57 o                         
 -18   0  12        233.43        234.00       292.37 o                         
 -17   0  12          1.19       -157.24       157.24 o                         
 -16   0  12        515.82        558.85       212.28 o                         
 -15   0  12          7.21        -65.05       173.08 o                         
 -14   0  12       2287.93       2221.52       319.39 o                         
 -13   0  12         17.95         68.33       168.55 o                         
 -12   0  12       2194.83       1613.99       425.29 o                         
 -11   0  12        473.76        399.59       147.52 o                         
 -10   0  12        770.71        921.80       183.10 o                         
  -9   0  12         44.68        -76.90       123.87 o                         
  -8   0  12        157.08        171.62       141.40 o                         
  -7   0  12        178.84        217.52       106.73 o                         
  -6   0  12        175.00        214.07        67.70 o                         
  -5   0  12         26.90        -15.91        64.77 o                         
  -4   0  12        400.76        400.84        78.36 o                         
  -3   0  12       1005.84        876.15       107.74 o                         
  -2   0  12       1047.75        936.77       240.80 o                         
  -1   0  12        352.59        379.98        89.59 o                         
   0   0  12          0.45          0.41        58.95 o                         
   1   0  12        656.35        682.23       109.10 o                         
   2   0  12          8.68         30.76       105.60 o                         
   3   0  12       3494.07       3665.64       345.55 o                         
   4   0  12        855.31        569.23       221.67 o                         
   5   0  12       6370.46       6136.65       503.45 o                         
   6   0  12        117.66         67.85       123.38 o                         
   7   0  12        464.20        343.39       286.15 o                         
   8   0  12        242.18        250.09       196.27 o                         
   9   0  12        159.90       -121.45       128.12 o                         
  10   0  12         22.99        -26.17       170.74 o                         
  11   0  12         90.70         70.04       193.79 o                         
  12   0  12        503.24        837.48       272.43 o                         
 -18   1  12       1854.32       1760.11       301.58 o                         
 -17   1  12         15.73        -22.02       118.41 o                         
 -16   1  12         59.39         33.85       111.75 o                         
 -15   1  12        323.15        298.89       123.29 o                         
 -14   1  12          1.94        134.78        95.80 o                         
 -13   1  12         33.21         46.44        83.14 o                         
 -12   1  12         52.50        -30.65        71.08 o                         
 -11   1  12        320.98        368.23       101.66 o                         
 -10   1  12       2018.77       2129.36       186.95 o                         
  -9   1  12       1228.18       1145.48       141.80 o                         
  -8   1  12       3941.65       4059.54       210.72 o                         
  -7   1  12       1914.31       1498.38       122.69 o                         
  -6   1  12        682.95        499.18        77.50 o                         
  -5   1  12          9.82         39.07        40.72 o                         
  -4   1  12          0.80        -26.62        34.31 o                         
  -3   1  12        628.59        626.69        63.84 o                         
  -2   1  12        653.65        574.38        69.05 o                         
  -1   1  12       1514.72       1716.66       116.48 o                         
   0   1  12       1231.40       1472.94       115.78 o                         
   1   1  12       1038.70        912.34        85.63 o                         
   2   1  12          4.20         36.06        67.52 o                         
   3   1  12       1878.49       2135.40       489.57 o                         
   4   1  12        803.34        631.37       121.53 o                         
   5   1  12       1368.70       1588.14       184.45 o                         
   6   1  12        248.15        296.60       115.75 o                         
   7   1  12         31.64        -12.88        90.29 o                         
   8   1  12        177.98        285.44       123.70 o                         
   9   1  12         85.28        -51.68        96.56 o                         
  10   1  12          9.52       -118.43       118.43 o                         
  11   1  12         32.27         82.45       143.85 o                         
 -18   2  12       1451.82       1792.14       248.04 o                         
 -17   2  12          9.52        -18.38       146.30 o                         
 -16   2  12        400.38        379.14       148.78 o                         
 -15   2  12        404.88        205.43       125.32 o                         
 -14   2  12          4.12         15.71        98.80 o                         
 -13   2  12          8.18        -84.81        84.81 o                         
 -12   2  12        124.32        120.05       126.34 o                         
 -11   2  12        222.47         68.17       100.42 o                         
 -10   2  12        371.75        385.53       150.02 o                         
  -9   2  12       2155.96       1799.04       172.10 o                         
  -8   2  12        152.85        171.22        90.46 o                         
  -7   2  12       3837.71       3784.09       230.62 o                         
  -6   2  12         61.16         13.61        51.10 o                         
  -5   2  12          1.44        -40.58        40.58 o                         
  -4   2  12        362.07        373.81        62.58 o                         
  -3   2  12       1041.65        974.34        78.12 o                         
  -2   2  12         12.05         11.79        42.53 o                         
  -1   2  12        207.41        176.66        59.19 o                         
   0   2  12       1195.99       1185.90       115.83 o                         
   1   2  12         26.24         21.14        49.94 o                         
   2   2  12       1353.42       1687.58       146.31 o                         
   3   2  12         67.65         14.86        72.39 o                         
   4   2  12        598.66        439.32       151.00 o                         
   5   2  12         59.74        -11.51        79.03 o                         
   6   2  12       1418.73       1110.26       166.05 o                         
   7   2  12       1173.13        976.71       165.59 o                         
   8   2  12        195.45         45.54        98.84 o                         
   9   2  12        230.40         60.22       193.31 o                         
  10   2  12        253.21        144.52       138.62 o                         
  11   2  12        574.64        446.38       171.70 o                         
 -17   3  12         46.98          4.61       169.77 o                         
 -16   3  12       2068.28       2920.61       352.79 o                         
 -15   3  12         66.75       -133.37       133.37 o                         
 -14   3  12       3594.09       4300.04       400.84 o                         
 -13   3  12        649.79        567.05       166.92 o                         
 -12   3  12       3441.99       3943.70       650.91 o                         
 -11   3  12        129.43        160.03       101.97 o                         
 -10   3  12        222.85        252.53        83.29 o                         
  -9   3  12       1510.30       1321.25       136.62 o                         
  -8   3  12       4633.12       4800.88       249.73 o                         
  -7   3  12       3918.27       3870.13       210.60 o                         
  -6   3  12       1989.64       2087.84       238.98 o                         
  -5   3  12       1232.17       1058.00       108.43 o                         
  -4   3  12        499.10        551.27        89.63 o                         
  -3   3  12       2756.02       2658.33       143.15 o                         
  -2   3  12        136.98        106.76        53.95 o                         
  -1   3  12       2406.67       2512.78       144.86 o                         
   0   3  12         10.99        -13.09        48.56 o                         
   1   3  12       4626.54       5254.13       266.25 o                         
   2   3  12        419.08        280.32       107.09 o                         
   3   3  12       4313.90       5082.21       270.89 o                         
   4   3  12        252.67        198.73       118.04 o                         
   5   3  12         42.90         66.11       101.25 o                         
   6   3  12        671.49        455.08       133.69 o                         
   7   3  12        903.90        938.50       170.16 o                         
   8   3  12        960.94       1027.66       186.40 o                         
   9   3  12        886.34        887.04       187.38 o                         
  10   3  12        531.91        322.31       190.03 o                         
 -16   4  12        492.94        321.84       197.02 o                         
 -15   4  12       1248.39       1250.76       270.43 o                         
 -14   4  12        339.50        221.49       191.63 o                         
 -13   4  12       1433.46       1734.51       370.47 o                         
 -12   4  12         50.48         13.76       142.61 o                         
 -11   4  12       1815.34       2331.99       337.78 o                         
 -10   4  12       1354.97       1328.06       273.67 o                         
  -9   4  12       1069.76       1181.85       163.76 o                         
  -8   4  12        813.35        678.40       128.63 o                         
  -7   4  12        201.37        280.83       130.12 o                         
  -6   4  12       3087.25       2903.96       229.03 o                         
  -5   4  12       2878.54       2728.08       216.77 o                         
  -4   4  12       3023.42       3696.57       222.72 o                         
  -3   4  12       1080.94        762.69       109.18 o                         
  -2   4  12       3570.33       3909.82       193.14 o                         
  -1   4  12        825.42        607.93       109.17 o                         
   0   4  12       3411.68       3748.02       234.35 o                         
   1   4  12        119.75         52.95        73.13 o                         
   2   4  12        353.08        163.94        96.47 o                         
   3   4  12        906.08        749.91       175.68 o                         
   4   4  12        277.42        622.31       170.31 o                         
   5   4  12        974.99       1082.59       219.17 o                         
   6   4  12        679.79        702.65       191.98 o                         
   7   4  12        183.19        179.99       163.78 o                         
   8   4  12        411.38        366.18       205.15 o                         
   9   4  12        397.44         20.89       183.32 o                         
 -14   5  12        854.99        895.14       230.34 o                         
 -13   5  12        690.34        395.47       209.63 o                         
 -12   5  12       1439.47       1588.05       277.38 o                         
 -11   5  12        989.52        715.92       158.55 o                         
 -10   5  12       1507.95       1675.15       211.34 o                         
  -9   5  12        260.92        118.65       111.65 o                         
  -8   5  12        958.44       1102.28       198.55 o                         
  -7   5  12        654.72        551.77       144.47 o                         
  -6   5  12        335.26        395.05       163.41 o                         
  -5   5  12       2655.39       3004.05       232.09 o                         
  -4   5  12        190.57        140.07       123.73 o                         
  -3   5  12       6154.80       6689.85       309.38 o                         
  -2   5  12         75.92        -19.38        67.05 o                         
  -1   5  12       3348.02       3485.08       184.75 o                         
   0   5  12        587.37        588.42       129.66 o                         
   1   5  12        976.39        806.11       185.31 o                         
   2   5  12          0.89        -13.69        81.36 o                         
   3   5  12       1209.38       1208.21       192.02 o                         
   4   5  12        249.35          3.15       139.25 o                         
   5   5  12       1242.58       1337.70       292.84 o                         
   6   5  12        173.32         69.95       153.90 o                         
   7   5  12       1085.28       1055.73       251.95 o                         
 -11   6  12       3419.69       2937.56       308.80 o                         
 -10   6  12          7.68        -71.91       122.00 o                         
  -9   6  12       2753.79       2971.57       294.26 o                         
  -8   6  12       1393.90       1655.29       358.86 o                         
  -7   6  12       2342.96       2625.19       275.98 o                         
  -6   6  12       2873.41       3293.94       306.44 o                         
  -5   6  12        288.63        304.13       125.92 o                         
  -4   6  12       2996.09       3541.08       312.78 o                         
  -3   6  12         59.53         39.87       103.21 o                         
  -2   6  12       2589.49       3025.38       270.77 o                         
  -1   6  12        105.12        124.35       102.14 o                         
   0   6  12       4438.73       4280.96       421.38 o                         
   1   6  12         70.27         55.38       114.09 o                         
   2   6  12       3656.32       4380.78       402.67 o                         
   3   6  12        190.63        159.56       156.97 o                         
   4   6  12       2415.69       2967.30       386.40 o                         
   5   6  12        250.35        727.83       284.92 o                         
  -6   7  12         45.37         23.83       123.28 o                         
  -5   7  12        614.72        608.66       174.44 o                         
  -4   7  12        143.92        239.60       149.03 o                         
  -3   7  12         88.21        269.44       154.47 o                         
  -2   7  12        280.13        347.20       173.28 o                         
  -1   7  12         77.96        248.23       196.84 o                         
   0   7  12          5.48        204.20       152.97 o                         
 -18   1  13        166.49        272.67       155.16 o                         
 -17   1  13         30.33         75.70       129.08 o                         
 -16   1  13         66.75         68.38       110.75 o                         
 -15   1  13         51.67         55.21       101.19 o                         
 -14   1  13        182.50        318.93       126.00 o                         
 -13   1  13        200.79         40.70       107.60 o                         
 -12   1  13          0.02        -70.54        70.54 o                         
 -11   1  13        334.38        391.23       101.59 o                         
 -10   1  13        193.78        104.13        93.23 o                         
  -9   1  13       1494.56       1341.88       248.10 o                         
  -8   1  13        305.88        200.03        79.20 o                         
  -7   1  13       1959.07       2035.68       150.70 o                         
  -6   1  13        825.03        800.29        97.07 o                         
  -5   1  13         39.60         -5.23        40.47 o                         
  -4   1  13       3330.22       3367.01       144.70 o                         
  -3   1  13        640.11        589.45        73.22 o                         
  -2   1  13       2220.01       2242.79       127.90 o                         
  -1   1  13         64.93         31.10        53.29 o                         
   0   1  13       2684.22       2575.29       143.96 o                         
   1   1  13        311.26        257.77        74.30 o                         
   2   1  13       3937.34       4540.81       291.75 o                         
   3   1  13       1935.59       2414.67       284.09 o                         
   4   1  13        711.58        725.12       164.06 o                         
   5   1  13       1841.65       1928.65       207.76 o                         
   6   1  13        874.07       1028.27       173.89 o                         
   7   1  13       1381.29       1206.83       181.08 o                         
   8   1  13       1365.15       1022.76       176.23 o                         
   9   1  13       1472.42       1447.84       212.37 o                         
  10   1  13        397.49        324.11       144.76 o                         
  11   1  13       1031.86       1144.88       350.31 o                         
 -17   2  13        718.19        850.33       187.81 o                         
 -16   2  13         18.19       -106.29       106.29 o                         
 -15   2  13       1135.49       1349.65       199.42 o                         
 -14   2  13         62.27        -60.59       101.12 o                         
 -13   2  13         23.83        -85.61        85.61 o                         
 -12   2  13        171.54         99.65        93.50 o                         
 -11   2  13       3119.58       2934.24       236.83 o                         
 -10   2  13       1555.68       1536.51       221.58 o                         
  -9   2  13       4539.88       4952.39       407.33 o                         
  -8   2  13       2890.14       2847.99       242.28 o                         
  -7   2  13       3528.94       3449.62       222.32 o                         
  -6   2  13       3622.20       3810.23       237.60 o                         
  -5   2  13       3012.63       3049.94       217.68 o                         
  -4   2  13        205.34         69.67        44.22 o                         
  -3   2  13        672.79        645.29        74.54 o                         
  -2   2  13         93.31         33.84        53.12 o                         
  -1   2  13       1096.26        955.21       100.35 o                         
   0   2  13       2747.31       3059.96       167.01 o                         
   1   2  13         10.90         40.79        61.90 o                         
   2   2  13       1099.46       1208.72       128.61 o                         
   3   2  13        107.92        167.79        94.86 o                         
   4   2  13        231.30         81.57       130.95 o                         
   5   2  13        146.50        140.58       100.60 o                         
   6   2  13        429.29        334.13       125.13 o                         
   7   2  13          1.77        -13.72        91.09 o                         
   8   2  13        521.77        480.60       155.21 o                         
   9   2  13         85.79        100.29       135.21 o                         
  10   2  13        555.67        418.15       164.84 o                         
 -17   3  13          8.54         43.22       168.66 o                         
 -16   3  13        956.87       1148.97       244.16 o                         
 -15   3  13         24.02       -136.39       142.65 o                         
 -14   3  13       1285.43       1383.26       237.77 o                         
 -13   3  13         49.95         -4.88       129.51 o                         
 -12   3  13        494.74        368.23       157.48 o                         
 -11   3  13         47.11          7.04       103.09 o                         
 -10   3  13          4.93         44.61        85.13 o                         
  -9   3  13       1190.03       1139.38       182.87 o                         
  -8   3  13        145.59         88.51        81.15 o                         
  -7   3  13       2630.81       2545.26       183.58 o                         
  -6   3  13        580.68        618.17        99.12 o                         
  -5   3  13       2490.50       2460.08       164.62 o                         
  -4   3  13        152.23         98.01        59.51 o                         
  -3   3  13        147.34         53.10        59.70 o                         
  -2   3  13        636.70        659.96        92.64 o                         
  -1   3  13        897.68        869.81        95.31 o                         
   0   3  13       1695.12       1885.24       153.87 o                         
   1   3  13       1502.47       1398.68       167.27 o                         
   2   3  13       4110.56       3888.45       233.37 o                         
   3   3  13        368.39         72.40       127.69 o                         
   4   3  13       2252.88       2503.99       263.68 o                         
   5   3  13         77.89         55.97        95.52 o                         
   6   3  13        362.32        443.93       135.39 o                         
   7   3  13         54.51         92.83       116.23 o                         
   8   3  13        635.01        592.26       172.16 o                         
   9   3  13          1.93       -121.98       121.98 o                         
 -15   4  13       1464.28       1982.30       293.59 o                         
 -14   4  13        528.54        595.88       192.52 o                         
 -13   4  13       1890.52       2304.08       294.57 o                         
 -12   4  13        291.48        114.96       150.75 o                         
 -11   4  13       3051.59       3437.13       327.49 o                         
 -10   4  13        395.99        335.63       118.55 o                         
  -9   4  13       1639.07       1468.04       181.54 o                         
  -8   4  13         23.70         30.31        88.43 o                         
  -7   4  13        879.38        823.78       135.86 o                         
  -6   4  13       2387.34       2542.12       224.58 o                         
  -5   4  13       1631.90       1812.85       249.46 o                         
  -4   4  13       2792.86       3415.11       464.50 o                         
  -3   4  13        300.60        104.02       120.66 o                         
  -2   4  13       4910.32       5815.21       253.06 o                         
  -1   4  13        158.24        227.38        81.65 o                         
   0   4  13       3421.25       3748.77       307.42 o                         
   1   4  13        333.74        190.82        94.82 o                         
   2   4  13         99.95        241.26       131.91 o                         
   3   4  13         39.34          6.37       118.85 o                         
   4   4  13       2743.43       2438.51       403.61 o                         
   5   4  13        289.81        149.15       159.22 o                         
   6   4  13       1047.79       1240.12       254.54 o                         
   7   4  13         42.80         72.69       158.89 o                         
   8   4  13        325.21        479.05       259.54 o                         
 -14   5  13       1493.80        914.21       407.75 o                         
 -13   5  13         39.73          9.86       158.61 o                         
 -12   5  13       3449.60       3222.65       350.16 o                         
 -11   5  13        820.31        550.45       205.66 o                         
 -10   5  13       2099.05       2420.25       310.04 o                         
  -9   5  13       1014.99       1051.25       228.92 o                         
  -8   5  13        575.09        536.50       169.78 o                         
  -7   5  13        530.54        638.69       139.43 o                         
  -6   5  13         27.92         -5.57        95.85 o                         
  -5   5  13       1008.05       1211.62       149.02 o                         
  -4   5  13         65.75         32.62        84.68 o                         
  -3   5  13       9209.89      10289.68       469.40 o                         
  -2   5  13        364.81        377.54       103.65 o                         
  -1   5  13       4278.86       5046.33       243.04 o                         
   0   5  13        639.14        474.57       118.09 o                         
   1   5  13       1685.70       1896.97       197.84 o                         
   2   5  13        214.41        192.63       103.18 o                         
   3   5  13        861.40       1049.56       183.29 o                         
   4   5  13        862.27        999.46       241.88 o                         
   5   5  13       2048.82       2774.00       385.10 o                         
   6   5  13        978.66       1083.90       244.63 o                         
 -11   6  13        282.59        264.42       149.63 o                         
 -10   6  13        367.74        221.15       144.59 o                         
  -9   6  13         50.90        159.04       148.72 o                         
  -8   6  13        965.53        942.55       181.52 o                         
  -7   6  13         10.92        -68.46       115.72 o                         
  -6   6  13        609.95        551.68       146.74 o                         
  -5   6  13          9.43        -55.28       103.32 o                         
  -4   6  13        346.54        282.48       124.38 o                         
  -3   6  13       1422.13       1546.90       200.51 o                         
  -2   6  13        124.40        132.23       115.38 o                         
  -1   6  13         38.62         29.55       126.16 o                         
   0   6  13       1351.52       1568.62       258.73 o                         
   1   6  13         85.14         86.29       139.67 o                         
   2   6  13        850.86        429.49       166.48 o                         
   3   6  13         33.41          6.38       152.81 o                         
   4   6  13         48.69         31.93       215.82 o                         
 -18   0  14        118.05         30.02       198.91 o                         
 -17   0  14         53.93        450.08       229.04 o                         
 -16   0  14        662.08        838.23       344.41 o                         
 -15   0  14        192.52        399.52       202.38 o                         
 -14   0  14         21.08       -114.29       127.36 o                         
 -13   0  14       1078.92       1261.37       362.00 o                         
 -12   0  14       2598.14       2697.18       322.26 o                         
 -11   0  14       2857.91       3012.45       570.09 o                         
 -10   0  14       7984.64       8264.09       603.81 o                         
  -9   0  14       5255.25       4716.46       399.31 o                         
  -8   0  14       4589.02       4693.55       518.62 o                         
  -7   0  14       5575.41       5409.51       426.26 o                         
  -6   0  14       1554.16       1526.37       225.37 o                         
  -5   0  14       9425.22       8724.62       470.41 o                         
  -4   0  14       1260.12       1141.23       153.48 o                         
  -3   0  14       7054.83       7542.71       435.91 o                         
  -2   0  14        662.65        499.24        94.69 o                         
  -1   0  14      10841.37      11753.60       783.57 o                         
   0   0  14        685.84        579.27       108.83 o                         
   1   0  14       4164.08       4749.96       403.76 o                         
   2   0  14       1311.87       1062.86       225.12 o                         
   3   0  14       1252.11       1231.35       233.57 o                         
   4   0  14        957.37        687.77       208.77 o                         
   5   0  14       1265.38       1301.26       267.69 o                         
   6   0  14       2941.62       2712.70       381.94 o                         
   7   0  14       4132.18       5050.30       499.63 o                         
   8   0  14       1054.46        785.36       236.44 o                         
   9   0  14        713.92        847.42       267.27 o                         
  10   0  14       4342.58       5271.81       596.96 o                         
 -18   1  14        990.36        785.04       193.63 o                         
 -17   1  14          0.20         26.02       126.46 o                         
 -16   1  14         12.09       -106.32       110.52 o                         
 -15   1  14        290.81        144.18       112.47 o                         
 -14   1  14          6.67        123.54       100.67 o                         
 -13   1  14         35.83        110.58       111.52 o                         
 -12   1  14        603.62        667.71       135.65 o                         
 -11   1  14        203.76        222.59        95.21 o                         
 -10   1  14        376.41        265.88       158.69 o                         
  -9   1  14        644.26        566.41       110.27 o                         
  -8   1  14        187.60        164.37        77.06 o                         
  -7   1  14        222.81        143.58        67.41 o                         
  -6   1  14        742.41        767.79       124.11 o                         
  -5   1  14         61.45         17.21        49.91 o                         
  -4   1  14       1321.90       1235.02       130.97 o                         
  -3   1  14       1248.42       1145.07       114.42 o                         
  -2   1  14         37.43         58.60        48.59 o                         
  -1   1  14        419.09        331.45        72.76 o                         
   0   1  14        690.90        625.30        81.13 o                         
   1   1  14         45.64         54.80        72.74 o                         
   2   1  14        617.28        493.76       114.25 o                         
   3   1  14        611.76        580.87       120.44 o                         
   4   1  14        982.65       1366.45       268.26 o                         
   5   1  14        485.13        305.93       116.14 o                         
   6   1  14         36.01         41.57       102.84 o                         
   7   1  14        846.91        766.15       165.62 o                         
   8   1  14          5.34         -2.61       113.05 o                         
   9   1  14          1.15         42.19       125.35 o                         
  10   1  14         86.66       -128.04       129.98 o                         
 -17   2  14         33.69        193.08       135.54 o                         
 -16   2  14        588.27        713.55       276.73 o                         
 -15   2  14         23.67        103.31       114.55 o                         
 -14   2  14       1684.17       1499.96       196.00 o                         
 -13   2  14         24.37        -74.96        82.08 o                         
 -12   2  14       1778.73       1524.10       186.90 o                         
 -11   2  14        124.44        200.51        94.23 o                         
 -10   2  14       2700.99       2544.88       214.22 o                         
  -9   2  14        541.79        444.00       179.82 o                         
  -8   2  14        254.65        322.29       152.01 o                         
  -7   2  14       3308.04       2792.72       309.38 o                         
  -6   2  14       1711.01       1548.46       158.39 o                         
  -5   2  14       3176.92       3297.96       261.54 o                         
  -4   2  14        540.17        466.79        99.33 o                         
  -3   2  14       5996.98       6702.21       282.40 o                         
  -2   2  14        252.12        153.07        56.55 o                         
  -1   2  14       8505.49       9019.65       358.14 o                         
   0   2  14         27.71         32.67        64.04 o                         
   1   2  14       3639.67       3740.87       300.40 o                         
   2   2  14        422.89        120.57        90.35 o                         
   3   2  14       1409.89       1310.46       195.26 o                         
   4   2  14        450.81        545.12       129.50 o                         
   5   2  14       3311.14       3563.23       285.73 o                         
   6   2  14        169.32        220.19       178.43 o                         
   7   2  14        591.64        832.73       170.69 o                         
   8   2  14       2718.26       2727.77       331.73 o                         
   9   2  14       1403.28       1377.38       224.14 o                         
  10   2  14       1305.03       1369.98       223.17 o                         
 -16   3  14        371.21        698.12       218.05 o                         
 -15   3  14         27.68        405.18       187.66 o                         
 -14   3  14       2483.70       3142.62       359.53 o                         
 -13   3  14          3.34       -119.32       119.32 o                         
 -12   3  14        439.20        413.79       154.59 o                         
 -11   3  14          2.29        -89.27        94.73 o                         
 -10   3  14        781.67        542.81       171.44 o                         
  -9   3  14        744.18        506.95       151.49 o                         
  -8   3  14       3564.85       3230.80       266.28 o                         
  -7   3  14       1301.18       1491.15       167.93 o                         
  -6   3  14       1410.68       1671.27       176.14 o                         
  -5   3  14        380.92        284.29        93.57 o                         
  -4   3  14       1832.38       1833.95       252.77 o                         
  -3   3  14        594.12        557.21        98.79 o                         
  -2   3  14       1263.30       1420.95       139.59 o                         
  -1   3  14        148.15         98.78        62.12 o                         
   0   3  14       1140.23       1217.93       163.70 o                         
   1   3  14       3420.86       3814.13       278.04 o                         
   2   3  14       1586.71       1725.73       353.07 o                         
   3   3  14       2402.94       2458.43       258.05 o                         
   4   3  14       1918.78       1836.01       214.44 o                         
   5   3  14        772.18        839.13       158.83 o                         
   6   3  14        507.21        268.47       128.34 o                         
   7   3  14       1077.81       1333.44       217.96 o                         
   8   3  14         14.07        -93.19       128.87 o                         
   9   3  14        495.68        593.87       272.16 o                         
 -15   4  14       1390.50       1543.77       285.19 o                         
 -14   4  14         49.29        -76.64       147.70 o                         
 -13   4  14       1370.84        878.92       314.06 o                         
 -12   4  14        481.28        672.12       185.27 o                         
 -11   4  14       1720.17       1886.25       316.07 o                         
 -10   4  14        826.15        723.98       259.42 o                         
  -9   4  14        439.75        414.14       127.39 o                         
  -8   4  14       1547.70       1602.38       187.74 o                         
  -7   4  14          4.44        -65.62        72.98 o                         
  -6   4  14        749.69        871.07       141.57 o                         
  -5   4  14        142.31        170.00        90.99 o                         
  -4   4  14       1830.44       1876.80       201.91 o                         
  -3   4  14         34.10        -30.05        90.00 o                         
  -2   4  14        561.44        533.29        98.79 o                         
  -1   4  14        717.31        538.18       103.47 o                         
   0   4  14        120.33         46.19        86.99 o                         
   1   4  14       3451.29       3285.91       243.50 o                         
   2   4  14        226.04        145.10       136.27 o                         
   3   4  14       3614.81       3360.11       448.27 o                         
   4   4  14        257.92          0.69       135.73 o                         
   5   4  14       1926.92       2121.34       299.24 o                         
   6   4  14         29.89       -129.36       140.89 o                         
   7   4  14        857.35       1025.35       238.95 o                         
 -13   5  14        458.03        428.04       182.92 o                         
 -12   5  14       2440.98       2599.28       333.71 o                         
 -11   5  14         78.26        -61.84       115.24 o                         
 -10   5  14        792.67        588.55       153.52 o                         
  -9   5  14        127.37        138.10       112.94 o                         
  -8   5  14        253.31        277.21       119.05 o                         
  -7   5  14        210.76        141.51       109.42 o                         
  -6   5  14        315.89        317.78       113.81 o                         
  -5   5  14        240.00        235.56       107.72 o                         
  -4   5  14        539.30        536.58       118.51 o                         
  -3   5  14       3592.90       3725.89       261.12 o                         
  -2   5  14       1192.56       1019.97       163.26 o                         
  -1   5  14        389.50        273.68       128.27 o                         
   0   5  14        617.23        495.42       131.55 o                         
   1   5  14         53.05         -0.62       100.14 o                         
   2   5  14        147.48          7.90        96.27 o                         
   3   5  14        172.20         49.61       125.96 o                         
   4   5  14        129.01        -42.07       146.69 o                         
   5   5  14       1258.55       1409.38       276.57 o                         
 -10   6  14        820.15        651.30       184.51 o                         
  -9   6  14       2067.70       2349.79       269.90 o                         
  -8   6  14        632.99        616.51       170.29 o                         
  -7   6  14       1374.83       1349.54       207.54 o                         
  -6   6  14       1066.44       1159.34       317.53 o                         
  -5   6  14        386.49        248.63       132.04 o                         
  -4   6  14       1232.50       1413.57       211.98 o                         
  -3   6  14        292.15        186.68       132.89 o                         
  -2   6  14       2932.22       3440.69       361.83 o                         
  -1   6  14         28.77        -59.37       154.78 o                         
   0   6  14       1724.10       1549.63       366.46 o                         
   1   6  14        207.32         34.43       171.03 o                         
   2   6  14       1343.31       1318.73       256.46 o                         
 -18   1  15          4.21         -9.33       200.69 o                         
 -17   1  15        742.00        829.87       184.08 o                         
 -16   1  15        122.01        209.99       127.68 o                         
 -15   1  15       1996.03       2329.40       248.68 o                         
 -14   1  15        721.80        812.78       160.49 o                         
 -13   1  15       5471.24       5008.62       736.66 o                         
 -12   1  15       1927.12       2013.58       211.08 o                         
 -11   1  15       2312.52       2028.25       204.15 o                         
 -10   1  15       4355.41       4024.22       266.61 o                         
  -9   1  15       1154.24        970.11       138.42 o                         
  -8   1  15       6628.55       5691.00       322.02 o                         
  -7   1  15        755.88        640.46       137.54 o                         
  -6   1  15       6177.30       6381.93       298.91 o                         
  -5   1  15       2507.63       2578.87       188.00 o                         
  -4   1  15      12063.79      12695.06       404.44 o                         
  -3   1  15        609.79        485.18        75.46 o                         
  -2   1  15      14040.11      15474.65       515.94 o                         
  -1   1  15         45.49          8.46        53.71 o                         
   0   1  15       5273.89       5974.37       381.27 o                         
   1   1  15        545.29        457.22       191.33 o                         
   2   1  15       5357.46       6108.59       355.33 o                         
   3   1  15         97.56        102.92        92.32 o                         
   4   1  15       3192.47       2823.54       259.85 o                         
   5   1  15        892.28       1015.28       165.63 o                         
   6   1  15       4326.29       5150.85       355.50 o                         
   7   1  15       4124.05       4929.73       374.86 o                         
   8   1  15       1237.17       1057.43       191.35 o                         
   9   1  15       2090.53       2356.60       278.94 o                         
 -17   2  15       1045.03       1267.48       212.49 o                         
 -16   2  15        274.90        131.04       131.77 o                         
 -15   2  15        776.11        907.12       178.91 o                         
 -14   2  15        555.06        562.22       147.84 o                         
 -13   2  15        311.98        384.72       127.81 o                         
 -12   2  15       1136.35        764.06       154.45 o                         
 -11   2  15        269.29         75.16       141.86 o                         
 -10   2  15        253.84        266.96       103.98 o                         
  -9   2  15        127.34        200.82       103.30 o                         
  -8   2  15        559.64        326.89       121.75 o                         
  -7   2  15        726.48        700.48       118.62 o                         
  -6   2  15         40.38         75.56        82.75 o                         
  -5   2  15       1686.98       1533.65       165.55 o                         
  -4   2  15        369.65        336.59        72.45 o                         
  -3   2  15        234.85        136.17        66.00 o                         
  -2   2  15        244.81        193.25        62.15 o                         
  -1   2  15        748.58        849.84       106.24 o                         
   0   2  15       1013.49       1067.52       126.48 o                         
   1   2  15       1039.62        953.87       147.89 o                         
   2   2  15        185.24        104.33       106.39 o                         
   3   2  15         53.42        101.72        99.27 o                         
   4   2  15       2908.70       3144.19       278.75 o                         
   5   2  15        206.84        139.71       166.53 o                         
   6   2  15        589.70        619.88       247.83 o                         
   7   2  15         22.73       -130.97       142.54 o                         
   8   2  15        641.22        576.08       249.85 o                         
   9   2  15          8.72        144.82       142.10 o                         
 -16   3  15        236.69        198.31       173.79 o                         
 -15   3  15        707.01        722.09       212.35 o                         
 -14   3  15        228.45        107.75       149.83 o                         
 -13   3  15       1348.70       1316.31       337.72 o                         
 -12   3  15        537.10        517.06       166.48 o                         
 -11   3  15       1119.50       1165.60       338.19 o                         
 -10   3  15       1359.49       1397.45       220.42 o                         
  -9   3  15       2726.29       2450.46       274.86 o                         
  -8   3  15        483.23        446.59       117.45 o                         
  -7   3  15       2643.57       2626.11       230.51 o                         
  -6   3  15        971.13        787.44       137.79 o                         
  -5   3  15          5.02         11.32        79.88 o                         
  -4   3  15       4438.62       4575.16       414.67 o                         
  -3   3  15        128.00         99.21        76.07 o                         
  -2   3  15       1716.13       1995.24       155.16 o                         
  -1   3  15        458.13        481.15        96.21 o                         
   0   3  15       3094.05       3500.46       263.19 o                         
   1   3  15         42.40         67.54        96.86 o                         
   2   3  15       3571.68       3605.32       469.61 o                         
   3   3  15        783.40        688.44       176.31 o                         
   4   3  15       3392.08       3562.13       616.19 o                         
   5   3  15       1551.50       1863.42       277.33 o                         
   6   3  15        707.91        720.30       205.21 o                         
   7   3  15        783.68        849.00       226.61 o                         
   8   3  15         92.94        -69.54       164.20 o                         
 -15   4  15        539.99        342.68       211.78 o                         
 -14   4  15          0.80        215.69       187.81 o                         
 -13   4  15        175.39        456.48       180.10 o                         
 -12   4  15        378.22        414.62       168.22 o                         
 -11   4  15       1551.19       1366.89       256.85 o                         
 -10   4  15        153.68          0.41       132.09 o                         
  -9   4  15       1755.36       2283.43       230.17 o                         
  -8   4  15       1159.84       1146.14       168.19 o                         
  -7   4  15       2861.56       2566.72       245.77 o                         
  -6   4  15          2.74        -84.82        84.82 o                         
  -5   4  15        701.52        743.97       141.46 o                         
  -4   4  15        252.76        371.14       114.65 o                         
  -3   4  15        966.57       1007.94       192.17 o                         
  -2   4  15        115.25         35.68        97.10 o                         
  -1   4  15        631.79        403.11       113.07 o                         
   0   4  15        691.38        496.41       121.93 o                         
   1   4  15       2292.28       2180.48       245.88 o                         
   2   4  15       1847.88       2189.64       292.84 o                         
   3   4  15       1654.19       1792.92       321.01 o                         
   4   4  15        781.58       1068.42       231.41 o                         
   5   4  15         27.83        -52.32       137.47 o                         
   6   4  15        237.82        441.22       192.37 o                         
   7   4  15        255.49        292.38       244.52 o                         
 -13   5  15        792.32        656.98       205.67 o                         
 -12   5  15        658.54        352.05       185.46 o                         
 -11   5  15       1330.27       1181.71       239.03 o                         
 -10   5  15        209.89        270.49       145.44 o                         
  -9   5  15        199.93        249.54       131.66 o                         
  -8   5  15          4.70        -92.81        98.82 o                         
  -7   5  15        198.61        177.15       120.61 o                         
  -6   5  15        162.96        389.84       148.39 o                         
  -5   5  15       2096.82       2106.66       206.50 o                         
  -4   5  15         88.87        -47.82        87.01 o                         
  -3   5  15        453.10        363.61       161.00 o                         
  -2   5  15       1378.25       1387.98       177.49 o                         
  -1   5  15         15.95        -72.25       101.61 o                         
   0   5  15        395.76        568.53       153.17 o                         
   1   5  15        639.52        747.62       152.73 o                         
   2   5  15        103.25         40.49       120.49 o                         
   3   5  15         26.89        148.65       133.10 o                         
   4   5  15        121.57        199.59       175.82 o                         
  -9   6  15         10.61        255.59       138.50 o                         
  -8   6  15        344.92         58.26       174.69 o                         
  -7   6  15        119.16        180.96       132.39 o                         
  -6   6  15        981.54       1142.16       196.56 o                         
  -5   6  15       1647.75       1475.71       214.37 o                         
  -4   6  15         41.85        -53.51       118.08 o                         
  -3   6  15       2111.19       1973.01       299.22 o                         
  -2   6  15        125.40        149.05       166.64 o                         
  -1   6  15        562.17        368.25       214.31 o                         
   0   6  15          1.41        138.49       197.97 o                         
   1   6  15        120.77         61.79       193.77 o                         
 -17   0  16         36.87         44.41       171.37 o                         
 -16   0  16       4850.18       5307.71       516.64 o                         
 -15   0  16       1005.95       1253.73       282.24 o                         
 -14   0  16       4071.78       3566.38       405.28 o                         
 -13   0  16        996.19       1000.81       232.63 o                         
 -12   0  16       1836.14       2194.11       434.96 o                         
 -11   0  16       3299.55       3634.38       538.41 o                         
 -10   0  16       1985.78       1581.58       259.46 o                         
  -9   0  16        475.59        688.96       178.78 o                         
  -8   0  16        787.77       1029.39       287.33 o                         
  -7   0  16       6728.68       5974.51       615.34 o                         
  -6   0  16       2996.65       3184.43       315.85 o                         
  -5   0  16       8330.02       7382.17       538.97 o                         
  -4   0  16         50.32         13.50        63.61 o                         
  -3   0  16       8033.80       7027.31       425.56 o                         
  -2   0  16       1254.03       1249.01       149.18 o                         
  -1   0  16      14370.17      14657.58       753.96 o                         
   0   0  16        491.04        461.62       157.83 o                         
   1   0  16       3762.94       4642.69       426.16 o                         
   2   0  16       2210.15       1742.28       285.06 o                         
   3   0  16       7333.59       8337.29       678.69 o                         
   4   0  16       5998.41       5488.04       762.40 o                         
   5   0  16       5874.99       6723.37       586.02 o                         
   6   0  16       1996.31       1463.46       311.66 o                         
   7   0  16        700.57       1218.33       454.76 o                         
   8   0  16       2866.61       2836.77       426.81 o                         
   9   0  16       1317.85        926.22       510.13 o                         
 -17   1  16        237.39        221.11       140.96 o                         
 -16   1  16        137.27         73.24       119.08 o                         
 -15   1  16        178.04        115.19       119.80 o                         
 -14   1  16        487.15        489.96       130.26 o                         
 -13   1  16          4.26         88.58        98.13 o                         
 -12   1  16        733.72        827.62       148.55 o                         
 -11   1  16          9.20        -22.67        79.06 o                         
 -10   1  16        330.33        247.69       103.20 o                         
  -9   1  16       1868.96       1523.16       175.01 o                         
  -8   1  16        240.74         57.18       114.93 o                         
  -7   1  16       5671.70       5156.53       356.17 o                         
  -6   1  16        516.92        481.21       109.80 o                         
  -5   1  16       1151.18        970.89       116.13 o                         
  -4   1  16        208.93        213.30        63.82 o                         
  -3   1  16       5253.05       5517.33       261.98 o                         
  -2   1  16         77.89         39.44        60.34 o                         
  -1   1  16          2.37         66.83        65.83 o                         
   0   1  16        504.89        362.70       130.43 o                         
   1   1  16       1434.12       1378.00       243.92 o                         
   2   1  16        528.15        616.99       138.16 o                         
   3   1  16        412.61        359.99       118.88 o                         
   4   1  16         88.12        103.78       108.66 o                         
   5   1  16        736.18        850.00       275.93 o                         
   6   1  16        186.34        110.34       116.11 o                         
   7   1  16        623.97        844.81       182.65 o                         
   8   1  16          5.18        187.69       149.61 o                         
 -17   2  16         27.95          0.27       131.55 o                         
 -16   2  16       3030.53       3688.75       339.07 o                         
 -15   2  16         87.28        138.67       122.60 o                         
 -14   2  16       2033.29       1975.39       224.54 o                         
 -13   2  16       2034.32       1739.21       282.12 o                         
 -12   2  16       3027.16       3274.45       472.32 o                         
 -11   2  16       1864.07       1993.90       269.38 o                         
 -10   2  16        877.82        807.71       141.55 o                         
  -9   2  16       2402.12       2501.36       246.17 o                         
  -8   2  16       1249.10       1273.58       197.98 o                         
  -7   2  16       3102.77       3105.09       239.93 o                         
  -6   2  16        311.90        293.77        92.89 o                         
  -5   2  16       9969.05      10208.83       490.87 o                         
  -4   2  16         50.11        -17.98        58.95 o                         
  -3   2  16       6449.77       7993.46       369.02 o                         
  -2   2  16         19.53         27.98        56.80 o                         
  -1   2  16       6362.84       6682.78       317.36 o                         
   0   2  16        257.27         40.56        91.79 o                         
   1   2  16       4887.00       5451.82       335.54 o                         
   2   2  16        622.52        598.69       137.68 o                         
   3   2  16       3445.12       3911.27       354.55 o                         
   4   2  16       2294.54       2139.34       236.03 o                         
   5   2  16        760.32        982.16       182.32 o                         
   6   2  16       2941.27       2823.52       280.86 o                         
   7   2  16        295.68        308.41       145.95 o                         
   8   2  16        941.64       1040.18       215.08 o                         
 -16   3  16        511.65        568.93       216.37 o                         
 -15   3  16        302.73         23.36       159.66 o                         
 -14   3  16        172.58        497.76       173.38 o                         
 -13   3  16        633.08        742.05       383.92 o                         
 -12   3  16         62.83         48.69       130.16 o                         
 -11   3  16       2515.64       2813.73       464.85 o                         
 -10   3  16       1652.93       1328.71       364.64 o                         
  -9   3  16          8.57        113.52       199.59 o                         
  -8   3  16       4190.45       3915.03       269.49 o                         
  -7   3  16        124.09         34.92        87.56 o                         
  -6   3  16       1588.11       1271.08       239.03 o                         
  -5   3  16        772.57        598.42       123.56 o                         
  -4   3  16        133.55        148.09        81.17 o                         
  -3   3  16        648.62        546.10       124.81 o                         
  -2   3  16        565.52        491.42       103.90 o                         
  -1   3  16         13.57        -11.84        80.26 o                         
   0   3  16        181.70        -29.05        86.71 o                         
   1   3  16       2559.35       2753.10       412.99 o                         
   2   3  16         18.88        180.86       137.95 o                         
   3   3  16        421.17        165.74       135.51 o                         
   4   3  16        329.87        333.88       313.84 o                         
   5   3  16          7.22         92.43       146.68 o                         
   6   3  16        455.40        546.75       200.95 o                         
   7   3  16         85.97        -78.93       216.98 o                         
 -14   4  16        219.95        381.60       175.68 o                         
 -13   4  16        485.78        518.05       198.70 o                         
 -12   4  16        142.58          7.43       136.53 o                         
 -11   4  16       1023.24        844.23       190.12 o                         
 -10   4  16       1489.13       1182.79       220.66 o                         
  -9   4  16       2515.72       2381.63       242.51 o                         
  -8   4  16       1147.30       1220.00       180.97 o                         
  -7   4  16       4213.40       4492.71       407.17 o                         
  -6   4  16       1573.93       1195.84       200.33 o                         
  -5   4  16       1838.67       2058.19       282.30 o                         
  -4   4  16         26.18        -83.30        83.30 o                         
  -3   4  16       1011.08       1051.24       144.11 o                         
  -2   4  16         25.68         42.49       126.54 o                         
  -1   4  16         60.33        189.64       114.98 o                         
   0   4  16        259.02        307.78       127.47 o                         
   1   4  16       1656.24       1638.83       223.17 o                         
   2   4  16        245.72        242.62       146.36 o                         
   3   4  16       1128.68        711.12       200.00 o                         
   4   4  16        237.42         59.95       156.98 o                         
   5   4  16        123.09        107.39       169.95 o                         
   6   4  16        460.64        337.78       247.25 o                         
 -12   5  16        458.30        533.87       194.77 o                         
 -11   5  16        194.75        277.62       176.47 o                         
 -10   5  16        514.21        336.46       171.98 o                         
  -9   5  16         28.36         48.93       126.02 o                         
  -8   5  16        264.02        231.75       132.50 o                         
  -7   5  16          0.23        -18.42       109.65 o                         
  -6   5  16       1782.58       1675.12       209.99 o                         
  -5   5  16         73.44         35.36        96.55 o                         
  -4   5  16       1048.82        920.47       160.42 o                         
  -3   5  16         51.55        -60.51       108.43 o                         
  -2   5  16       1020.24       1299.07       284.07 o                         
  -1   5  16        100.15         33.12       119.78 o                         
   0   5  16        836.78        789.23       205.14 o                         
   1   5  16         56.01        110.26       137.19 o                         
   2   5  16         83.39         59.84       138.92 o                         
   3   5  16         20.99       -135.81       135.81 o                         
  -8   6  16        115.81        151.80       134.11 o                         
  -7   6  16          2.85        125.38       128.25 o                         
  -6   6  16         23.50        143.03       163.08 o                         
  -5   6  16        378.94        442.32       152.50 o                         
  -4   6  16         52.96          2.96       118.45 o                         
  -3   6  16        666.73        438.73       223.94 o                         
  -2   6  16         48.08         72.45       191.66 o                         
  -1   6  16        171.15         49.38       191.18 o                         
 -17   1  17       1911.20       2065.59       258.48 o                         
 -16   1  17        493.17        510.26       156.04 o                         
 -15   1  17       2864.34       3519.39       307.06 o                         
 -14   1  17       1911.28       2139.02       384.80 o                         
 -13   1  17       3179.76       3390.28       361.31 o                         
 -12   1  17       1041.11        805.50       199.99 o                         
 -11   1  17       2015.47       1900.04       373.37 o                         
 -10   1  17       2779.03       2770.13       242.79 o                         
  -9   1  17       2970.05       3035.22       250.80 o                         
  -8   1  17       4638.18       4340.08       312.99 o                         
  -7   1  17         33.59         27.84       115.11 o                         
  -6   1  17       3868.62       4021.51       262.19 o                         
  -5   1  17        531.98        367.94        85.65 o                         
  -4   1  17      13591.88      14689.07       509.25 o                         
  -3   1  17        152.86         95.86        62.83 o                         
  -2   1  17       5826.01       6553.57       252.83 o                         
  -1   1  17       1218.36       1292.88       149.66 o                         
   0   1  17       4942.13       5139.98       384.31 o                         
   1   1  17       3780.86       3764.05       286.65 o                         
   2   1  17       1830.30       2027.96       228.16 o                         
   3   1  17       4276.35       4645.48       324.38 o                         
   4   1  17        502.76        642.40       151.38 o                         
   5   1  17       2101.09       2228.07       251.96 o                         
   6   1  17       1272.12       1245.23       224.98 o                         
   7   1  17       1879.44       2292.78       276.62 o                         
   8   1  17        448.30        721.53       193.71 o                         
 -16   2  17        137.69         40.06       235.92 o                         
 -15   2  17          9.94        119.79       129.51 o                         
 -14   2  17         31.95        -95.42       105.67 o                         
 -13   2  17        218.09        165.94       116.04 o                         
 -12   2  17          3.22        -54.89        91.26 o                         
 -11   2  17       1221.65       1082.11       167.42 o                         
 -10   2  17        116.60         53.95       103.58 o                         
  -9   2  17        132.07        -76.22        86.66 o                         
  -8   2  17         38.28        -76.78        77.97 o                         
  -7   2  17        521.02        508.74       119.20 o                         
  -6   2  17        161.28         72.83       117.49 o                         
  -5   2  17        424.03        216.36        83.16 o                         
  -4   2  17        441.96        350.36        91.35 o                         
  -3   2  17       1757.77       2102.12       151.92 o                         
  -2   2  17         18.74         -2.30        68.70 o                         
  -1   2  17        682.37        618.18       117.51 o                         
   0   2  17        272.65         63.22        93.59 o                         
   1   2  17        877.29        739.65       153.78 o                         
   2   2  17        333.90        109.28       116.91 o                         
   3   2  17       2127.82       2155.33       384.15 o                         
   4   2  17         32.94        -99.65        99.65 o                         
   5   2  17        343.70        368.90       202.92 o                         
   6   2  17        132.92        248.53       139.03 o                         
   7   2  17        117.11         76.39       142.08 o                         
 -15   3  17        956.34        979.83       257.08 o                         
 -14   3  17        743.31        659.97       210.05 o                         
 -13   3  17        303.65        502.44       186.16 o                         
 -12   3  17       1142.73       1261.22       228.57 o                         
 -11   3  17        208.01         45.90       122.57 o                         
 -10   3  17       1790.32       1767.94       260.69 o                         
  -9   3  17        804.77        816.77       214.85 o                         
  -8   3  17       7958.10       9029.51       612.35 o                         
  -7   3  17        781.26        469.48       157.55 o                         
  -6   3  17       7497.22       8002.24       429.19 o                         
  -5   3  17         65.67         71.85       106.79 o                         
  -4   3  17        347.04        461.88       105.30 o                         
  -3   3  17       1088.23        865.30       156.78 o                         
  -2   3  17       1020.15       1165.28       174.64 o                         
  -1   3  17        245.54        310.88       123.32 o                         
   0   3  17       2134.32       2078.84       267.75 o                         
   1   3  17        670.02       1247.73       220.92 o                         
   2   3  17       4159.78       4771.09       407.28 o                         
   3   3  17        616.56        708.20       193.38 o                         
   4   3  17          1.42        210.27       161.26 o                         
   5   3  17        911.10        915.65       234.43 o                         
   6   3  17        241.77        -31.44       158.99 o                         
 -14   4  17        795.34        483.82       211.25 o                         
 -13   4  17        120.22        191.88       162.76 o                         
 -12   4  17        246.41        253.12       173.86 o                         
 -11   4  17        908.01       1040.30       234.56 o                         
 -10   4  17         45.33        -12.36       131.07 o                         
  -9   4  17       1658.09       1843.15       269.58 o                         
  -8   4  17         15.33         42.89       106.61 o                         
  -7   4  17        725.28        753.89       152.00 o                         
  -6   4  17         76.57        186.54       107.33 o                         
  -5   4  17        538.36        399.74       123.54 o                         
  -4   4  17       1667.89       1586.68       263.99 o                         
  -3   4  17        118.00        -44.30       104.02 o                         
  -2   4  17          1.60         20.66       107.66 o                         
  -1   4  17        660.36        853.97       160.00 o                         
   0   4  17          2.69         44.92       154.99 o                         
   1   4  17       1049.58        970.87       234.67 o                         
   2   4  17         14.26        -24.94       118.48 o                         
   3   4  17         64.78        115.09       155.67 o                         
   4   4  17         74.76          5.63       164.84 o                         
   5   4  17       1123.77       1100.58       446.84 o                         
 -11   5  17        122.58        315.36       179.19 o                         
 -10   5  17       1031.99        873.55       216.84 o                         
  -9   5  17          0.62        107.39       126.37 o                         
  -8   5  17        628.44        368.97       151.78 o                         
  -7   5  17        359.22        169.26       131.15 o                         
  -6   5  17        656.28        672.08       161.88 o                         
  -5   5  17        165.45         72.53       108.21 o                         
  -4   5  17        637.18        669.51       154.98 o                         
  -3   5  17        118.54         40.33       136.98 o                         
  -2   5  17        363.74        227.10       146.17 o                         
  -1   5  17        300.14        185.37       148.27 o                         
   0   5  17         37.10        153.02       156.20 o                         
   1   5  17         65.31        131.41       155.13 o                         
   2   5  17        425.03        360.89       164.32 o                         
  -5   6  17        266.39        165.21       141.02 o                         
  -4   6  17        142.76        145.59       185.69 o                         
 -17   0  18        947.43        952.86       274.70 o                         
 -16   0  18       2508.90       2963.20       537.85 o                         
 -15   0  18        936.19       1196.25       263.42 o                         
 -14   0  18        243.74        247.31       182.48 o                         
 -13   0  18       4255.65       4966.93       477.50 o                         
 -12   0  18       3646.78       4424.64       435.79 o                         
 -11   0  18       5962.65       5807.40      1045.72 o                         
 -10   0  18        693.40        625.14       190.11 o                         
  -9   0  18       7606.57       8145.01       616.62 o                         
  -8   0  18        324.06        226.61       216.07 o                         
  -7   0  18       8824.12       9312.89       670.60 o                         
  -6   0  18        222.10         19.75       113.71 o                         
  -5   0  18       7312.68       5895.77       392.49 o                         
  -4   0  18          9.77         75.52       126.93 o                         
  -3   0  18       3396.50       3868.46       264.60 o                         
  -2   0  18        814.58        482.59       159.58 o                         
  -1   0  18       3410.11       3890.97       327.08 o                         
   0   0  18       2820.41       2815.42       420.76 o                         
   1   0  18        929.18       1312.41       259.11 o                         
   2   0  18        608.88        285.52       223.42 o                         
   3   0  18        781.27        795.76       229.66 o                         
   4   0  18        623.40        567.62       213.08 o                         
   5   0  18        219.18        188.73       335.36 o                         
   6   0  18        118.66        129.81       194.73 o                         
   7   0  18         27.91       -102.03       187.36 o                         
 -17   1  18         20.61         96.08       212.61 o                         
 -16   1  18          0.42        -52.13       119.83 o                         
 -15   1  18          1.97         58.16       114.15 o                         
 -14   1  18        775.49        545.33       248.81 o                         
 -13   1  18        548.47        336.19       128.61 o                         
 -12   1  18        393.61        333.86       120.93 o                         
 -11   1  18        218.98        124.86       101.24 o                         
 -10   1  18        331.14        499.89       145.12 o                         
  -9   1  18       3154.66       2893.79       265.79 o                         
  -8   1  18        432.48        215.23        96.87 o                         
  -7   1  18         87.37        -45.93        81.98 o                         
  -6   1  18       1767.25       1995.63       204.21 o                         
  -5   1  18       1104.79       1403.55       169.96 o                         
  -4   1  18        216.81        179.76        73.96 o                         
  -3   1  18       2973.66       3039.60       198.13 o                         
  -2   1  18        225.35        202.41        76.63 o                         
  -1   1  18        714.40        855.55       122.88 o                         
   0   1  18       1277.79       1234.03       178.99 o                         
   1   1  18       1066.33        958.11       161.81 o                         
   2   1  18       3377.54       3497.98       298.20 o                         
   3   1  18        166.52        102.12       110.38 o                         
   4   1  18        309.20         78.41       119.53 o                         
   5   1  18         47.39        162.25       129.53 o                         
   6   1  18         84.35        215.91       152.01 o                         
   7   1  18          5.31        -57.46       129.20 o                         
 -16   2  18       1176.83       1133.30       211.61 o                         
 -15   2  18        766.56        859.06       175.04 o                         
 -14   2  18       1604.14       1858.60       232.76 o                         
 -13   2  18        818.75        980.84       175.44 o                         
 -12   2  18       1782.65       1413.44       194.09 o                         
 -11   2  18       4072.08       4157.29       465.84 o                         
 -10   2  18        574.06        536.50       131.45 o                         
  -9   2  18       2404.06       2971.53       258.39 o                         
  -8   2  18        637.24        751.93       150.36 o                         
  -7   2  18       5512.90       6165.73       360.85 o                         
  -6   2  18         20.30          5.93        79.14 o                         
  -5   2  18       1745.24       1705.25       164.03 o                         
  -4   2  18        458.57        331.70        92.24 o                         
  -3   2  18       3439.47       3387.22       198.74 o                         
  -2   2  18        438.32        484.01       112.56 o                         
  -1   2  18       3005.83       3483.86       222.40 o                         
   0   2  18        852.90       1172.75       189.45 o                         
   1   2  18          4.51        -82.49        93.61 o                         
   2   2  18       1689.09       1850.07       224.32 o                         
   3   2  18         13.80         30.08       107.38 o                         
   4   2  18       1313.56       1273.78       199.98 o                         
   5   2  18         57.90        154.16       133.85 o                         
   6   2  18        207.77        126.50       138.73 o                         
 -15   3  18        232.35          5.40       158.22 o                         
 -14   3  18          3.63       -110.60       149.39 o                         
 -13   3  18        839.33        780.30       269.31 o                         
 -12   3  18         68.91        -68.29       207.88 o                         
 -11   3  18        138.35        -14.23       121.74 o                         
 -10   3  18        460.99        423.99       161.08 o                         
  -9   3  18        289.05         81.91       134.03 o                         
  -8   3  18        932.63       1020.38       212.86 o                         
  -7   3  18        137.84        161.77       132.67 o                         
  -6   3  18        616.15        601.18       156.71 o                         
  -5   3  18       1006.53        699.36       146.36 o                         
  -4   3  18       2226.19       2418.56       213.58 o                         
  -3   3  18       2181.52       2209.85       236.25 o                         
  -2   3  18       1690.64       1946.82       217.37 o                         
  -1   3  18         96.60         83.39       128.87 o                         
   0   3  18       1227.89       1007.57       181.66 o                         
   1   3  18         57.86        101.82       124.47 o                         
   2   3  18        791.11        605.32       227.63 o                         
   3   3  18          5.00        -42.27       139.60 o                         
   4   3  18       1755.15       1965.99       401.23 o                         
   5   3  18        177.98        235.16       186.24 o                         
 -13   4  18         68.61        201.41       169.92 o                         
 -12   4  18         10.16         87.10       166.91 o                         
 -11   4  18        172.74        112.32       164.37 o                         
 -10   4  18         17.19        279.29       169.19 o                         
  -9   4  18       2048.87       3035.98       344.67 o                         
  -8   4  18         85.25        -15.35       146.81 o                         
  -7   4  18        219.52        294.11       129.17 o                         
  -6   4  18        516.29        842.95       182.37 o                         
  -5   4  18        109.37        126.02       117.04 o                         
  -4   4  18       1493.48       1693.34       265.30 o                         
  -3   4  18         58.40         63.27       111.86 o                         
  -2   4  18       2040.73       2495.25       322.76 o                         
  -1   4  18         22.64       -145.83       145.83 o                         
   0   4  18       1100.60        807.55       222.89 o                         
   1   4  18         56.30        -13.94       130.84 o                         
   2   4  18        678.32        719.56       182.75 o                         
   3   4  18         14.20         27.56       175.12 o                         
 -10   5  18         40.55       -140.15       140.15 o                         
  -9   5  18        817.78        708.08       212.35 o                         
  -8   5  18         50.41        417.39       152.87 o                         
  -7   5  18       3019.75       2968.60       358.02 o                         
  -6   5  18        113.20         47.76       137.08 o                         
  -5   5  18        506.64        486.55       140.72 o                         
  -4   5  18         14.12         -4.94       145.58 o                         
  -3   5  18         22.54        -21.96       148.43 o                         
  -2   5  18        488.40        747.44       187.12 o                         
  -1   5  18        387.32        238.51       154.28 o                         
   0   5  18        384.52        367.47       198.22 o                         
 -16   1  19        590.33        394.54       159.84 o                         
 -15   1  19       1345.25       1345.76       245.72 o                         
 -14   1  19       1768.14       1416.83       207.64 o                         
 -13   1  19       1082.71        998.19       183.36 o                         
 -12   1  19       1860.17       1832.23       222.91 o                         
 -11   1  19         15.23          1.44        91.11 o                         
 -10   1  19       4006.88       4303.55       366.47 o                         
  -9   1  19        319.07        206.78       172.73 o                         
  -8   1  19       2959.58       3346.21       286.77 o                         
  -7   1  19          6.59         17.69        88.79 o                         
  -6   1  19       1675.87       2041.11       352.49 o                         
  -5   1  19        318.67        121.12       108.14 o                         
  -4   1  19       3485.24       3416.05       214.68 o                         
  -3   1  19          1.58        -99.41        99.41 o                         
  -2   1  19        294.60        163.81        83.14 o                         
  -1   1  19        216.86        182.89        81.93 o                         
   0   1  19        164.03        188.15       107.95 o                         
   1   1  19        693.77        444.18       156.39 o                         
   2   1  19         80.86        105.31       111.78 o                         
   3   1  19         92.64         93.68       118.37 o                         
   4   1  19         23.63        -34.60       122.80 o                         
   5   1  19         39.23        -75.07       130.94 o                         
   6   1  19          3.18         27.35       134.55 o                         
 -15   2  19         75.60        126.70       136.18 o                         
 -14   2  19        277.17        473.81       150.43 o                         
 -13   2  19         54.95         62.93       118.27 o                         
 -12   2  19       1192.37       1348.12       201.31 o                         
 -11   2  19          1.42        -22.77       102.29 o                         
 -10   2  19       3274.84       2908.55       285.01 o                         
  -9   2  19         11.34         81.70       102.54 o                         
  -8   2  19       2785.77       2494.19       314.62 o                         
  -7   2  19        591.73        409.39       133.07 o                         
  -6   2  19        515.86        483.31       115.17 o                         
  -5   2  19        407.97        430.19       101.58 o                         
  -4   2  19        311.70        181.17        96.28 o                         
  -3   2  19         25.54         81.52        87.26 o                         
  -2   2  19         24.44        -75.81        75.81 o                         
  -1   2  19       1199.99       1026.38       186.80 o                         
   0   2  19       1253.43       1230.43       168.99 o                         
   1   2  19       1632.14       1423.55       300.57 o                         
   2   2  19       1228.95        646.68       210.62 o                         
   3   2  19        670.56        467.22       154.88 o                         
   4   2  19         47.73        128.01       139.68 o                         
   5   2  19        205.25        208.86       154.65 o                         
 -14   3  19        621.56        690.01       213.87 o                         
 -13   3  19          4.46        -89.76       143.82 o                         
 -12   3  19       1103.85        796.82       275.80 o                         
 -11   3  19         39.05        -68.08       128.18 o                         
 -10   3  19       1166.45       1035.71       233.91 o                         
  -9   3  19        332.97        -30.89       122.76 o                         
  -8   3  19         11.33         22.66       131.08 o                         
  -7   3  19        403.75        389.47       161.44 o                         
  -6   3  19          4.46         70.29       105.94 o                         
  -5   3  19       3749.02       3792.84       320.49 o                         
  -4   3  19        146.29        170.02       107.19 o                         
  -3   3  19       2213.86       2571.85       256.20 o                         
  -2   3  19          6.94        -43.02       112.82 o                         
  -1   3  19        643.01        435.81       172.59 o                         
   0   3  19          7.11       -119.74       121.21 o                         
   1   3  19         48.84         94.59       129.30 o                         
   2   3  19        354.33        111.57       166.36 o                         
   3   3  19        632.24        176.10       171.76 o                         
   4   3  19        259.82        425.65       190.99 o                         
 -12   4  19        549.49        421.38       253.92 o                         
 -11   4  19         24.37        -80.37       158.28 o                         
 -10   4  19        582.97        435.84       197.68 o                         
  -9   4  19        502.85        574.56       195.24 o                         
  -8   4  19       1115.33       1156.39       261.21 o                         
  -7   4  19        181.51          5.91       120.06 o                         
  -6   4  19       1643.23       1682.52       253.21 o                         
  -5   4  19        296.31        215.55       142.19 o                         
  -4   4  19       1746.80       1662.42       315.05 o                         
  -3   4  19       1184.62       1693.49       230.79 o                         
  -2   4  19       2112.95       2737.80       290.57 o                         
  -1   4  19        453.54        281.67       164.59 o                         
   0   4  19        140.45        192.65       169.28 o                         
   1   4  19        470.65        763.01       227.52 o                         
   2   4  19          9.12        193.92       162.06 o                         
  -9   5  19       2860.78       3974.30       427.91 o                         
  -8   5  19         90.39       -104.14       231.99 o                         
  -7   5  19       1934.24       2295.41       399.17 o                         
  -6   5  19          0.81          8.54       131.02 o                         
  -5   5  19        619.01        991.94       235.70 o                         
  -4   5  19        601.66        317.10       186.00 o                         
  -3   5  19       2044.20       2080.65       294.17 o                         
  -2   5  19        267.86        284.47       282.93 o                         
 -16   0  20        447.39        605.62       235.38 o                         
 -15   0  20         44.53        -96.38       164.41 o                         
 -14   0  20         88.28        295.67       210.41 o                         
 -13   0  20        120.21        166.28       168.19 o                         
 -12   0  20          2.57       -126.67       126.67 o                         
 -11   0  20        326.15        190.33       153.53 o                         
 -10   0  20         20.52        100.06       195.70 o                         
  -9   0  20         45.96         84.23       137.48 o                         
  -8   0  20          2.71        -15.19       125.94 o                         
  -7   0  20       2050.19       1521.13       454.70 o                         
  -6   0  20        702.93        684.11       198.90 o                         
  -5   0  20       1181.83        924.85       179.93 o                         
  -4   0  20         52.86        -60.15       173.08 o                         
  -3   0  20          9.47         53.12       135.37 o                         
  -2   0  20        100.13        126.12       124.65 o                         
  -1   0  20         16.05        -96.71       104.27 o                         
   0   0  20        539.55        692.60       315.56 o                         
   1   0  20        526.72        774.35       231.30 o                         
   2   0  20         64.09         54.54       159.16 o                         
   3   0  20          9.62       -130.32       130.32 o                         
   4   0  20        324.21        539.25       233.97 o                         
   5   0  20        232.38        379.37       248.57 o                         
 -15   1  20          8.25       -114.74       185.16 o                         
 -14   1  20        314.84        279.36       136.68 o                         
 -13   1  20         26.46         39.91       107.14 o                         
 -12   1  20         36.16        -37.38       107.88 o                         
 -11   1  20        662.79        593.60       139.60 o                         
 -10   1  20         33.87         61.96       103.59 o                         
  -9   1  20       5314.03       5293.57       341.21 o                         
  -8   1  20        324.81        245.91       142.57 o                         
  -7   1  20       3947.87       4387.94       379.76 o                         
  -6   1  20        587.09        652.39       136.73 o                         
  -5   1  20        742.50        718.84       198.80 o                         
  -4   1  20        318.61        235.97       106.57 o                         
  -3   1  20         84.50         68.02        88.23 o                         
  -2   1  20         67.38         38.93        94.11 o                         
  -1   1  20        505.30        480.22       114.93 o                         
   0   1  20       2716.30       2782.79       246.95 o                         
   1   1  20       2179.28       1967.63       234.46 o                         
   2   1  20        613.38        451.36       160.15 o                         
   3   1  20        125.04        301.50       143.72 o                         
   4   1  20          3.91        -92.60       122.72 o                         
 -15   2  20         61.21         18.29       155.77 o                         
 -14   2  20          3.12         25.90       123.13 o                         
 -13   2  20       1072.97       1251.21       203.07 o                         
 -12   2  20          4.21        -80.81       109.04 o                         
 -11   2  20        163.68         74.07       119.28 o                         
 -10   2  20        477.66        234.45       126.78 o                         
  -9   2  20          8.48         66.62       104.88 o                         
  -8   2  20         61.20        140.70       109.52 o                         
  -7   2  20          3.38        -42.61        90.23 o                         
  -6   2  20        500.97        712.70       169.96 o                         
  -5   2  20        115.96         37.82       104.50 o                         
  -4   2  20          0.80        -74.47        85.08 o                         
  -3   2  20         37.03        -10.31        78.71 o                         
  -2   2  20         70.34        -26.30        92.68 o                         
  -1   2  20        321.02        491.05       131.53 o                         
   0   2  20          3.63         95.83       105.06 o                         
   1   2  20        525.77        454.02       207.66 o                         
   2   2  20         36.90         58.35       146.46 o                         
   3   2  20        214.52        208.64       145.92 o                         
   4   2  20         44.31        214.48       154.57 o                         
 -14   3  20        378.72          5.66       286.20 o                         
 -13   3  20       2162.06       1644.17       278.51 o                         
 -12   3  20         40.03        -51.22       151.65 o                         
 -11   3  20       1837.32       1627.29       274.81 o                         
 -10   3  20         17.45       -122.91       155.66 o                         
  -9   3  20        487.35        379.17       170.95 o                         
  -8   3  20         31.76       -130.26       130.26 o                         
  -7   3  20        940.55        712.81       191.27 o                         
  -6   3  20        166.09        214.88       147.25 o                         
  -5   3  20       5596.34       6124.26       380.42 o                         
  -4   3  20        413.88        461.75       150.01 o                         
  -3   3  20       3464.60       3514.84       316.42 o                         
  -2   3  20        674.23        754.25       198.24 o                         
  -1   3  20       1129.50       1135.28       237.60 o                         
   0   3  20          4.88        -84.30       137.28 o                         
   1   3  20        216.93         43.25       164.08 o                         
   2   3  20        145.60         62.71       163.12 o                         
   3   3  20        357.61        517.21       283.53 o                         
 -11   4  20        111.60        -70.34       165.27 o                         
 -10   4  20        449.20        214.99       207.16 o                         
  -9   4  20         68.49        105.44       166.29 o                         
  -8   4  20       1017.62       1288.99       253.52 o                         
  -7   4  20         15.37        193.43       157.20 o                         
  -6   4  20       1620.53       1648.61       220.74 o                         
  -5   4  20         50.48        -11.00       148.83 o                         
  -4   4  20       1856.26       2158.69       332.59 o                         
  -3   4  20        877.61        762.71       184.85 o                         
  -2   4  20        557.95        641.91       207.98 o                         
  -1   4  20        977.78       1219.80       329.19 o                         
   0   4  20        166.16          1.55       174.63 o                         
 -15   1  21         39.12         56.13       126.56 o                         
 -14   1  21         46.76        -11.93       116.76 o                         
 -13   1  21        117.81        -28.84       119.10 o                         
 -12   1  21        551.02        424.70       138.68 o                         
 -11   1  21        153.22         75.36       117.24 o                         
 -10   1  21         19.30        120.02       111.71 o                         
  -9   1  21          0.54        -70.27       101.09 o                         
  -8   1  21       1364.49       1596.92       284.18 o                         
  -7   1  21          1.50         50.20        95.71 o                         
  -6   1  21       1664.53       1617.10       206.40 o                         
  -5   1  21         34.83        -82.08        93.72 o                         
  -4   1  21       1029.85       1336.64       239.84 o                         
  -3   1  21        649.68        658.69       154.72 o                         
  -2   1  21       2122.58       2438.25       311.69 o                         
  -1   1  21        575.48        747.61       148.99 o                         
   0   1  21        368.01        352.50       130.00 o                         
   1   1  21        427.73        388.44       154.26 o                         
   2   1  21        324.80         76.14       143.64 o                         
   3   1  21       1821.11       1338.41       216.81 o                         
 -14   2  21         13.76         47.38       167.57 o                         
 -13   2  21         19.92        -27.46       144.93 o                         
 -12   2  21        852.56        978.87       208.40 o                         
 -11   2  21        271.03        157.29       129.16 o                         
 -10   2  21       1150.99       1196.20       186.97 o                         
  -9   2  21         75.45        -32.47       104.41 o                         
  -8   2  21       1952.38       1669.69       211.65 o                         
  -7   2  21         16.51         44.17       108.28 o                         
  -6   2  21        574.89        595.11       142.36 o                         
  -5   2  21          1.65        -29.19       110.07 o                         
  -4   2  21        225.44        212.24       114.96 o                         
  -3   2  21        303.50        185.15       109.08 o                         
  -2   2  21       1157.08       1478.47       185.00 o                         
  -1   2  21         17.39        -21.72       110.45 o                         
   0   2  21        577.84        635.53       154.35 o                         
   1   2  21        135.39         57.33       116.71 o                         
   2   2  21        102.47        118.41       144.92 o                         
 -13   3  21        521.08        200.86       253.14 o                         
 -12   3  21        124.89        268.02       182.64 o                         
 -11   3  21        154.84         76.49       166.21 o                         
 -10   3  21        923.13        998.04       233.57 o                         
  -9   3  21        495.90        618.90       208.53 o                         
  -8   3  21         26.55        229.99       176.03 o                         
  -7   3  21        351.09        264.86       160.30 o                         
  -6   3  21         93.63        281.99       160.73 o                         
  -5   3  21        539.70        606.60       238.95 o                         
  -4   3  21        574.92        551.98       182.68 o                         
  -3   3  21         25.21         86.73       154.28 o                         
  -2   3  21        563.39        750.25       267.59 o                         
  -1   3  21        225.30        205.15       204.04 o                         
   0   3  21        365.19        153.09       178.89 o                         
   1   3  21        319.96        227.77       186.79 o                         
 -10   4  21        700.17        578.98       253.30 o                         
  -9   4  21        118.51        109.18       176.91 o                         
  -8   4  21        808.96        886.13       231.21 o                         
  -7   4  21          0.05         28.09       174.54 o                         
  -6   4  21       2434.32       2457.22       414.90 o                         
  -5   4  21        198.66        252.20       169.80 o                         
  -4   4  21       1497.36       1746.42       278.01 o                         
  -3   4  21        192.41        271.75       189.69 o                         
  -2   4  21        388.96        718.91       218.75 o                         
 -14   0  22        308.21        278.25       203.41 o                         
 -13   0  22       1042.41       1280.64       409.51 o                         
 -12   0  22        119.10         61.18       174.22 o                         
 -11   0  22       1616.82       2028.62       767.49 o                         
 -10   0  22        195.88        228.89       268.10 o                         
  -9   0  22        733.49        834.80       421.33 o                         
  -8   0  22        226.84         10.86       192.88 o                         
  -7   0  22       1823.94       1778.03       293.46 o                         
  -6   0  22        857.42        655.94       265.22 o                         
  -5   0  22       4680.01       4924.12       484.38 o                         
  -4   0  22       3815.51       4460.64       621.56 o                         
  -3   0  22       2403.54       3940.74       755.61 o                         
  -2   0  22        788.58       1146.30       314.48 o                         
  -1   0  22        599.51        519.48       223.26 o                         
   0   0  22       1259.33       1291.19       240.50 o                         
   1   0  22          7.16       -161.01       163.79 o                         
   2   0  22       1486.83       1765.03       348.50 o                         
 -14   1  22          4.41        -38.26       131.67 o                         
 -13   1  22        227.60         69.38       127.93 o                         
 -12   1  22          6.20        -22.04       124.84 o                         
 -11   1  22       1220.31        934.77       181.70 o                         
 -10   1  22         14.28         93.77       115.86 o                         
  -9   1  22       2370.66       2142.14       293.49 o                         
  -8   1  22        133.68         75.05       111.89 o                         
  -7   1  22          3.89         27.27       222.53 o                         
  -6   1  22          0.22        -93.45        93.45 o                         
  -5   1  22        109.28          4.66       144.31 o                         
  -4   1  22        471.80        561.42       193.83 o                         
  -3   1  22        122.38        155.42       122.04 o                         
  -2   1  22         44.89        231.03       127.57 o                         
  -1   1  22        507.99        543.38       148.04 o                         
   0   1  22        204.23        109.02       121.15 o                         
   1   1  22         65.12        177.38       145.24 o                         
   2   1  22         30.91        -31.83       134.53 o                         
 -13   2  22         69.87       -113.91       155.17 o                         
 -12   2  22         43.36         89.89       172.12 o                         
 -11   2  22        931.21        871.20       217.23 o                         
 -10   2  22          2.93       -137.35       137.35 o                         
  -9   2  22       2832.22       3416.56       392.33 o                         
  -8   2  22         61.39        -23.88       107.84 o                         
  -7   2  22       1219.27       1249.56       188.48 o                         
  -6   2  22        286.62        113.33       155.42 o                         
  -5   2  22       2002.35       1940.21       439.30 o                         
  -4   2  22        321.11         60.49       154.40 o                         
  -3   2  22        396.35        286.27       146.77 o                         
  -2   2  22        954.63       1376.98       215.05 o                         
  -1   2  22        621.62        877.34       196.07 o                         
   0   2  22       2369.84       3154.36       327.20 o                         
   1   2  22        674.71        412.68       207.73 o                         
 -11   3  22        310.50        228.14       210.20 o                         
 -10   3  22        151.57        157.89       177.05 o                         
  -9   3  22         49.22         50.90       160.06 o                         
  -8   3  22          0.65         52.10       155.61 o                         
  -7   3  22        550.04        887.66       226.22 o                         
  -6   3  22         73.51         95.80       194.14 o                         
  -5   3  22        982.05       1062.26       285.95 o                         
  -4   3  22        337.52        512.69       253.73 o                         
  -3   3  22        671.64       1426.57       317.73 o                         
  -2   3  22         97.15        198.73       161.08 o                         
  -1   3  22        152.01        -97.88       175.43 o                         
  -6   4  22        306.47        521.50       418.56 o                         
 -13   1  23          1.47        111.65       141.71 o                         
 -12   1  23       2401.69       3387.23       324.76 o                         
 -11   1  23         62.34        112.49       139.08 o                         
 -10   1  23       1385.72       1665.19       264.97 o                         
  -9   1  23        231.83        285.80       128.72 o                         
  -8   1  23       3127.17       3943.64       325.26 o                         
  -7   1  23       1400.10       1146.17       187.22 o                         
  -6   1  23       1727.28       1805.68       261.58 o                         
  -5   1  23       1353.31       1958.01       342.10 o                         
  -4   1  23       1198.59       1745.35       322.77 o                         
  -3   1  23       2531.84       3298.04       425.46 o                         
  -2   1  23       1006.12       1018.69       309.38 o                         
  -1   1  23       1106.66       1520.19       214.90 o                         
   0   1  23         72.65         95.10       132.98 o                         
 -12   2  23        121.63         41.18       158.40 o                         
 -11   2  23         18.72       -138.46       138.46 o                         
 -10   2  23        280.90        224.44       177.53 o                         
  -9   2  23        201.64        175.77       164.05 o                         
  -8   2  23        196.66        228.62       244.50 o                         
  -7   2  23         67.64         32.98       212.11 o                         
  -6   2  23        185.93        183.99       209.56 o                         
  -5   2  23        453.18        103.47       177.82 o                         
  -4   2  23        147.93        193.14       230.95 o                         
  -3   2  23         84.69         87.04       158.75 o                         
  -2   2  23        209.12         80.73       140.83 o                         
  -1   2  23         38.20        -25.04       135.37 o                         
  -9   3  23        273.21        254.65       199.05 o                         
  -8   3  23       1329.41       1581.55       481.83 o                         
  -7   3  23         97.09       -177.45       202.01 o                         
  -6   3  23        879.21        846.11       293.53 o                         
  -5   3  23         66.42        464.94       347.29 o                         
  -4   3  23        680.87        376.97       241.12 o                         
 -12   0  24        331.24        244.35       288.47 o                         
 -11   0  24       3148.62       3494.79       521.44 o                         
 -10   0  24        460.48        273.77       207.55 o                         
  -9   0  24       1786.41       1813.96       339.91 o                         
  -8   0  24        358.60        221.53       191.12 o                         
  -7   0  24       1653.59       1460.32       449.10 o                         
  -6   0  24       1838.63       2417.23       561.09 o                         
  -5   0  24       3355.53       3790.44       691.07 o                         
  -4   0  24       1090.02       1369.15       332.58 o                         
  -3   0  24        185.59        290.07       355.72 o                         
  -2   0  24       1228.17        848.28       285.06 o                         
 -11   1  24         22.52       -125.46       125.46 o                         
 -10   1  24        241.47        274.66       139.40 o                         
  -9   1  24         21.56       -108.96       108.96 o                         
  -8   1  24         80.92         -7.31       117.58 o                         
  -7   1  24         59.90        -57.36       151.35 o                         
  -6   1  24        118.32         59.08       194.63 o                         
  -5   1  24          4.73         14.94       156.68 o                         
  -4   1  24          2.91        -75.42       121.15 o                         
  -3   1  24        118.57        259.58       147.94 o                         
  -2   1  24         15.28        -82.16       139.43 o                         
  -9   2  24       1460.62       1073.27       300.97 o                         
  -8   2  24        528.29        524.28       198.36 o                         
  -7   2  24       1177.47       1385.81       328.05 o                         
  -6   2  24        988.83       1090.40       437.79 o                         
  -5   2  24        794.16        959.18       418.56 o                         
  -4   2  24       1437.73       1540.64       345.01 o                         
  -8   1  25       1769.26       1722.65       490.96 o                         
  -7   1  25        944.95       1430.64       334.74 o                         
  -6   1  25        504.98        324.00       212.66 o                         
                                                                                
